# Supplementary material for: Quantification of Lysine Acetylation and Succinylation Stoichiometry in Proteins Using Mass Spectrometric Data-Independent Acquisitions (SWATH)
Source: J Am Soc Mass Spectrom. 2016 Sep 2;27(11):1758–71. doi: 10.1007/s13361-016-1476-z (PMC5059418; doi:10.1007/s13361-016-1476-z)
Supplement: Supplementary file 2 — (XLSX 518 kb) [file 13361_2016_1476_MOESM2_ESM.xlsx]

## Sheet: S1A_Kacetyl_Pilot_MSMS
Supplementary Table S1a. Acetylated peptides and proteins that were identified by mass spectrometric analysis from traditional lysine acetyl enrichment protocols (Protein Pilot database searches)
	acetylated peptides shown with confidence score >99
Accessions	SwissProt	Protein Names	Gene Name	Acetyl Site	Score	Sequence	Modifications	Cleavages	dMass	observed	observed	Theoretical	Theoretical	Theoretical
	Accessions			Number	Confidence				accuracy	MW	m/z	MW	m/z	z
P0ABD5	sp|P0ABD5|ACCA_ECOLI	Acetyl-coenzyme A carboxylase carboxyl transferase subunit alpha OS=Escherichia coli (strain K12) GN=accA PE=1 SV=2	accA	125	99	GRPVMIIGHQKGRETKE	Acetyl(K)@16	missed E-T@14	0.00970962	1977.07	495.274	1977.06	495.272	4
P0ABD5	sp|P0ABD5|ACCA_ECOLI	Acetyl-coenzyme A carboxylase carboxyl transferase subunit alpha OS=Escherichia coli (strain K12) GN=accA PE=1 SV=2	accA	239	99	GCASILWKSADKAPLAAE	Carbamidomethyl(C)@2; Acetyl(K)@8	missed D-K@11	-0.00533611	1928.96	643.994	1928.97	643.996	3
P0ABD5	sp|P0ABD5|ACCA_ECOLI	Acetyl-coenzyme A carboxylase carboxyl transferase subunit alpha OS=Escherichia coli (strain K12) GN=accA PE=1 SV=2	accA	239	99	GCASILWKSADKAPLAAE	Carbamidomethyl(C)@2; Acetyl(K)@8	missed D-K@11	-0.0049221	1928.96	965.488	1928.97	965.491	2
P0ABD5	sp|P0ABD5|ACCA_ECOLI	Acetyl-coenzyme A carboxylase carboxyl transferase subunit alpha OS=Escherichia coli (strain K12) GN=accA PE=1 SV=2	accA	259	99	AMGIIAPRLKE	Acetyl(K)@10		-0.0135373	1239.69	414.236	1239.7	414.241	3
P0ABD5	sp|P0ABD5|ACCA_ECOLI	Acetyl-coenzyme A carboxylase carboxyl transferase subunit alpha OS=Escherichia coli (strain K12) GN=accA PE=1 SV=2	accA	259	99	AMGIIAPRLKE	Acetyl(K)@10		-0.0147437	1239.69	620.85	1239.7	620.858	2
P0ABD5	sp|P0ABD5|ACCA_ECOLI	Acetyl-coenzyme A carboxylase carboxyl transferase subunit alpha OS=Escherichia coli (strain K12) GN=accA PE=1 SV=2	accA	262	99	LKLIDSIIPEPLGGAHRNPE	Acetyl(K)@2	missed D-S@5	0.00107029	2210.21	737.743	2210.21	737.743	3
P0A9Q5	sp|P0A9Q5|ACCD_ECOLI	Acetyl-coenzyme A carboxylase carboxyl transferase subunit beta OS=Escherichia coli (strain K12) GN=accD PE=1 SV=1	accD	84	99	LEPKDVLKFRD	Acetyl(K)@8	missed D-V@5	-0.0083712	1400.76	467.927	1400.77	467.929	3
P0A9Q5	sp|P0A9Q5|ACCD_ECOLI	Acetyl-coenzyme A carboxylase carboxyl transferase subunit beta OS=Escherichia coli (strain K12) GN=accD PE=1 SV=1	accD	84	99	LEPKDVLKFRDSK	Acetyl(K)@8	cleaved K-K@C-term; missed D-V@5; missed D-S@11	-0.00432931	1615.89	404.979	1615.89	404.981	4
P0A9G6	sp|P0A9G6|ACEA_ECOLI	Isocitrate lyase OS=Escherichia coli (strain K12) GN=aceA PE=1 SV=1	aceA	34	99	DVVKLRGSVNPE	Acetyl(K)@4	missed D-V@1	-0.00441634	1353.72	677.868	1353.73	677.87	2
P0A9G6	sp|P0A9G6|ACEA_ECOLI	Isocitrate lyase OS=Escherichia coli (strain K12) GN=aceA PE=1 SV=1	aceA	34	99	GITRPYSAEDVVKLRGSVNPE	Acetyl(K)@13	missed E-D@9; missed D-V@10	0.0155278	2328.22	583.063	2328.21	583.059	4
P0A9G6	sp|P0A9G6|ACEA_ECOLI	Isocitrate lyase OS=Escherichia coli (strain K12) GN=aceA PE=1 SV=1	aceA	34	99	GITRPYSAEDVVKLRGSVNPE	Acetyl(K)@13	missed E-D@9; missed D-V@10	0.0033621	2328.21	777.077	2328.21	777.076	3
P0A9G6	sp|P0A9G6|ACEA_ECOLI	Isocitrate lyase OS=Escherichia coli (strain K12) GN=aceA PE=1 SV=1	aceA	34	99	VVKLRGSVNPE	Acetyl(K)@3		-0.0128408	1238.69	620.35	1238.7	620.356	2
P0A9G6	sp|P0A9G6|ACEA_ECOLI	Isocitrate lyase OS=Escherichia coli (strain K12) GN=aceA PE=1 SV=1	aceA	52	99	CTLAQLGAAKMWRLLHGE	Carbamidomethyl(C)@1; Acetyl(K)@10		-0.0131945	2096.05	699.692	2096.07	699.696	3
P0A9G6	sp|P0A9G6|ACEA_ECOLI	Isocitrate lyase OS=Escherichia coli (strain K12) GN=aceA PE=1 SV=1	aceA	376	99	GMKHYVE	Acetyl(K)@3		-0.00730649	904.404	453.209	904.411	453.213	2
P0A9G6	sp|P0A9G6|ACEA_ECOLI	Isocitrate lyase OS=Escherichia coli (strain K12) GN=aceA PE=1 SV=1	aceA	391	99	FAAAKDGYTFVSHQQE	Acetyl(K)@5	missed D-G@6	0.0103951	1839.85	614.292	1839.84	614.288	3
P0A9G6	sp|P0A9G6|ACEA_ECOLI	Isocitrate lyase OS=Escherichia coli (strain K12) GN=aceA PE=1 SV=1	aceA	391	99	FAAAKDGYTFVSHQQE	Acetyl(K)@5	missed D-G@6	0.00119033	1839.84	920.929	1839.84	920.929	2
P0A9G6	sp|P0A9G6|ACEA_ECOLI	Isocitrate lyase OS=Escherichia coli (strain K12) GN=aceA PE=1 SV=1	aceA	410	99	VGTGYFDKVTTIIQGGTSSVTALTGSTE	Acetyl(K)@8	missed D-K@7	-0.0235898	2831.38	944.802	2831.41	944.81	3
P0A9G6	sp|P0A9G6|ACEA_ECOLI	Isocitrate lyase OS=Escherichia coli (strain K12) GN=aceA PE=1 SV=1	aceA	410	99	VGTGYFDKVTTIIQGGTSSVTALTGSTEE	Acetyl(K)@8	missed D-K@7; missed E-E@28	0.0331596	2960.48	741.128	2960.45	741.12	4
P0A9G6	sp|P0A9G6|ACEA_ECOLI	Isocitrate lyase OS=Escherichia coli (strain K12) GN=aceA PE=1 SV=1	aceA	410	99	VGTGYFDKVTTIIQGGTSSVTALTGSTEE	Acetyl(K)@8	missed D-K@7; missed E-E@28	-0.00397628	2960.45	987.823	2960.45	987.824	3
P08997	sp|P08997|MASY_ECOLI	Malate synthase A OS=Escherichia coli (strain K12) GN=aceB PE=1 SV=1	aceB	46	99	LVTHFTPQRNKLLAARIQQQQDIDNGTLPDFISE	Acetyl(K)@11	missed D-I@22; missed D-N@24; missed D-F@30	0.0406103	3948.09	790.625	3948.05	790.617	5
P08997	sp|P08997|MASY_ECOLI	Malate synthase A OS=Escherichia coli (strain K12) GN=aceB PE=1 SV=1	aceB	46	99	LVTHFTPQRNKLLAARIQQQQDIDNGTLPDFISE	Acetyl(K)@11	missed D-I@22; missed D-N@24; missed D-F@30	0.0347381	3948.08	988.028	3948.05	988.02	4
P08997	sp|P08997|MASY_ECOLI	Malate synthase A OS=Escherichia coli (strain K12) GN=aceB PE=1 SV=1	aceB	348	99	HNNQVLNKVKADKSLE	Acetyl(K)@8	missed D-K@12	0.00556265	1878	470.508	1878	470.506	4
P08997	sp|P08997|MASY_ECOLI	Malate synthase A OS=Escherichia coli (strain K12) GN=aceB PE=1 SV=1	aceB	348	99	HNNQVLNKVKADKSLE	Acetyl(K)@8	missed D-K@12	0.00623231	1878	627.008	1878	627.006	3
P08997	sp|P08997|MASY_ECOLI	Malate synthase A OS=Escherichia coli (strain K12) GN=aceB PE=1 SV=1	aceB	387	99	ANNGHDGTWIAHPGLADTAMAVFNDILGSRKNQLE	Acetyl(K)@31	missed D-G@6; missed D-T@17; missed D-I@25	0.0512596	3774.87	944.724	3774.82	944.712	4
P0AFG8	sp|P0AFG8|ODP1_ECOLI	Pyruvate dehydrogenase E1 component OS=Escherichia coli (strain K12) GN=aceE PE=1 SV=2	aceE	222	99	HRGLKDTSKQTVYAFLGDGE	Acetyl(K)@9	missed D-T@6; missed D-G@18	-0.0110768	2263.11	755.378	2263.12	755.382	3
P0AFG8	sp|P0AFG8|ODP1_ECOLI	Pyruvate dehydrogenase E1 component OS=Escherichia coli (strain K12) GN=aceE PE=1 SV=2	aceE	305	99	LLRKDTSGKLIQLMNE	Acetyl(K)@4	missed D-T@5	-0.00190574	1900.04	634.355	1900.05	634.356	3
P0AFG8	sp|P0AFG8|ODP1_ECOLI	Pyruvate dehydrogenase E1 component OS=Escherichia coli (strain K12) GN=aceE PE=1 SV=2	aceE	305	99	LLRKDTSGKLIQLMNE	Acetyl(K)@4; Oxidation(M)@14	missed D-T@5	-0.00787844	1916.03	639.685	1916.04	639.687	3
P0AFG8	sp|P0AFG8|ODP1_ECOLI	Pyruvate dehydrogenase E1 component OS=Escherichia coli (strain K12) GN=aceE PE=1 SV=2	aceE	327	99	TVDGDYQTFKSKD	Acetyl(K)@10	missed D-G@3; missed D-Y@5	-0.00473433	1544.69	773.355	1544.7	773.357	2
P0AFG8	sp|P0AFG8|ODP1_ECOLI	Pyruvate dehydrogenase E1 component OS=Escherichia coli (strain K12) GN=aceE PE=1 SV=2	aceE	327	99	TVDGDYQTFKSKDGAYVRE	Acetyl(K)@10	missed D-G@3; missed D-Y@5; missed D-G@13	0.00617031	2220.04	741.02	2220.03	741.018	3
P0AFG8	sp|P0AFG8|ODP1_ECOLI	Pyruvate dehydrogenase E1 component OS=Escherichia coli (strain K12) GN=aceE PE=1 SV=2	aceE	329	99	TVDGDYQTFKSKD	Acetyl(K)@12	missed D-G@3; missed D-Y@5	0.00433874	1544.7	773.359	1544.7	773.357	2
P0AFG8	sp|P0AFG8|ODP1_ECOLI	Pyruvate dehydrogenase E1 component OS=Escherichia coli (strain K12) GN=aceE PE=1 SV=2	aceE	329	99	TVDGDYQTFKSKDGAYVRE	Acetyl(K)@12	missed D-G@3; missed D-Y@5; missed D-G@13	0.0118466	2220.05	741.022	2220.03	741.018	3
P0AFG8	sp|P0AFG8|ODP1_ECOLI	Pyruvate dehydrogenase E1 component OS=Escherichia coli (strain K12) GN=aceE PE=1 SV=2	aceE	341	99	HFFGKYPE	Acetyl(K)@5		-0.0131461	1065.48	533.747	1065.49	533.753	2
P0AFG8	sp|P0AFG8|ODP1_ECOLI	Pyruvate dehydrogenase E1 component OS=Escherichia coli (strain K12) GN=aceE PE=1 SV=2	aceE	368	99	QIWALNRGGHDPKKIYAAFK	Acetyl(K)@13	cleaved K-K@C-term	0.00257917	2354.27	589.574	2354.26	589.573	4
P0AFG8	sp|P0AFG8|ODP1_ECOLI	Pyruvate dehydrogenase E1 component OS=Escherichia coli (strain K12) GN=aceE PE=1 SV=2	aceE	368	99	TAALVADWTDEQIWALNRGGHDPKKIYAAFK	Acetyl(K)@24	cleaved K-K@C-term; missed D-W@7; missed D-E@10; missed E-Q@11	0.0238841	3526.82	706.372	3526.8	706.367	5
P0AFG8	sp|P0AFG8|ODP1_ECOLI	Pyruvate dehydrogenase E1 component OS=Escherichia coli (strain K12) GN=aceE PE=1 SV=2	aceE	375	99	KIYAAFKKAQE	Acetyl(K)@7	cleaved K-K@N-term	-0.0104695	1337.72	669.869	1337.73	669.874	2
P0AFG8	sp|P0AFG8|ODP1_ECOLI	Pyruvate dehydrogenase E1 component OS=Escherichia coli (strain K12) GN=aceE PE=1 SV=2	aceE	411	99	GKNIAHQVKKMNMDGVR	Acetyl(K)@9; Oxidation(M)@11	cleaved R-H@C-term; missed D-G@14	0.00727916	1983.02	496.763	1983.01	496.761	4
P0AFG8	sp|P0AFG8|ODP1_ECOLI	Pyruvate dehydrogenase E1 component OS=Escherichia coli (strain K12) GN=aceE PE=1 SV=2	aceE	412	99	GKNIAHQVKKMNMDGVR	Acetyl(K)@10; Oxidation(M)@11	cleaved R-H@C-term; missed D-G@14	0.00727916	1983.02	496.763	1983.01	496.761	4
P0AFG8	sp|P0AFG8|ODP1_ECOLI	Pyruvate dehydrogenase E1 component OS=Escherichia coli (strain K12) GN=aceE PE=1 SV=2	aceE	412	99	GKNIAHQVKKMNMDGVR	Acetyl(K)@10	cleaved R-H@C-term; missed D-G@14	0.0151568	1967.03	656.685	1967.02	656.68	3
P0AFG8	sp|P0AFG8|ODP1_ECOLI	Pyruvate dehydrogenase E1 component OS=Escherichia coli (strain K12) GN=aceE PE=1 SV=2	aceE	458	99	HTYLHAQRQKLHGYLPSRQPNFTE	Acetyl(K)@10		0.0158228	2962.51	741.635	2962.5	741.631	4
P0AFG8	sp|P0AFG8|ODP1_ECOLI	Pyruvate dehydrogenase E1 component OS=Escherichia coli (strain K12) GN=aceE PE=1 SV=2	aceE	508	99	ISTTIAFVRALNVMLKNK	Acetyl(K)@16	cleaved K-S@C-term	-0.0192334	2060.16	687.728	2060.18	687.734	3
P0AFG8	sp|P0AFG8|ODP1_ECOLI	Pyruvate dehydrogenase E1 component OS=Escherichia coli (strain K12) GN=aceE PE=1 SV=2	aceE	682	99	RMYGEKQE	Acetyl(K)@6	missed E-K@5	-0.00877616	1081.48	541.746	1081.49	541.75	2
P0AFG8	sp|P0AFG8|ODP1_ECOLI	Pyruvate dehydrogenase E1 component OS=Escherichia coli (strain K12) GN=aceE PE=1 SV=2	aceE	716	99	GIRKGIYKLE	Acetyl(K)@8		-0.00847776	1217.7	406.909	1217.71	406.912	3
P0AFG8	sp|P0AFG8|ODP1_ECOLI	Pyruvate dehydrogenase E1 component OS=Escherichia coli (strain K12) GN=aceE PE=1 SV=2	aceE	748	98.82	ILAKDYGVGSDVYSVTSFTE	Acetyl(K)@4	missed D-Y@5; missed D-V@11	-6.81e-05	2192.05	731.691	2192.05	731.691	3
P0AFG8	sp|P0AFG8|ODP1_ECOLI	Pyruvate dehydrogenase E1 component OS=Escherichia coli (strain K12) GN=aceE PE=1 SV=2	aceE	865	98.86	IDKKVVADAIAKFNIDADKVNPRLA	Acetyl(K)@3	missed D-K@2; missed D-A@8; missed D-A@16; missed D-K@18	0.0168795	2765.56	692.398	2765.54	692.393	4
P0AFG8	sp|P0AFG8|ODP1_ECOLI	Pyruvate dehydrogenase E1 component OS=Escherichia coli (strain K12) GN=aceE PE=1 SV=2	aceE	866	98.86	IDKKVVADAIAKFNIDADKVNPRLA	Acetyl(K)@4	missed D-K@2; missed D-A@8; missed D-A@16; missed D-K@18	0.0168795	2765.56	692.398	2765.54	692.393	4
P0AFG8	sp|P0AFG8|ODP1_ECOLI	Pyruvate dehydrogenase E1 component OS=Escherichia coli (strain K12) GN=aceE PE=1 SV=2	aceE	874	99	AIAKFNIDADKVNPRLA	Acetyl(K)@4	missed D-A@8; missed D-K@10	-0.00491525	1897.04	633.353	1897.04	633.355	3
P0AFG8	sp|P0AFG8|ODP1_ECOLI	Pyruvate dehydrogenase E1 component OS=Escherichia coli (strain K12) GN=aceE PE=1 SV=2	aceE	874	98.86	IDKKVVADAIAKFNIDADKVNPRLA	Acetyl(K)@12	missed D-K@2; missed D-A@8; missed D-A@16; missed D-K@18	0.0168795	2765.56	692.398	2765.54	692.393	4
P0AFG8	sp|P0AFG8|ODP1_ECOLI	Pyruvate dehydrogenase E1 component OS=Escherichia coli (strain K12) GN=aceE PE=1 SV=2	aceE	874	99	KVVADAIAKFNIDADKVNPRLA	Acetyl(K)@9	cleaved K-K@N-term; missed D-A@5; missed D-A@13; missed D-K@15	-0.000562082	2409.34	603.342	2409.34	603.342	4
P06959	sp|P06959|ODP2_ECOLI	Dihydrolipoyllysine-residue acetyltransferase component of pyruvate dehydrogenase complex OS=Escherichia coli (strain K12) GN=aceF PE=1 SV=3	aceF	23	99	ILVKVGDKVEAE	Acetyl(K)@4	missed D-K@7; missed E-A@10	-0.012633	1340.74	671.379	1340.76	671.385	2
P06959	sp|P06959|ODP2_ECOLI	Dihydrolipoyllysine-residue acetyltransferase component of pyruvate dehydrogenase complex OS=Escherichia coli (strain K12) GN=aceF PE=1 SV=3	aceF	91	99	SADGAADAAPAQAEEKKE	Acetyl(K)@16	missed D-G@3; missed D-A@7; missed E-E@14; missed E-K@15	0.00541581	1799.82	600.948	1799.82	600.946	3
P06959	sp|P06959|ODP2_ECOLI	Dihydrolipoyllysine-residue acetyltransferase component of pyruvate dehydrogenase complex OS=Escherichia coli (strain K12) GN=aceF PE=1 SV=3	aceF	207	99	AAPAAAPAPAAGVKE	Acetyl(K)@14		0.000318857	1332.7	667.359	1332.7	667.359	2
P06959	sp|P06959|ODP2_ECOLI	Dihydrolipoyllysine-residue acetyltransferase component of pyruvate dehydrogenase complex OS=Escherichia coli (strain K12) GN=aceF PE=1 SV=3	aceF	227	99	VMVKVGDKVAAE	Acetyl(K)@4	missed D-K@7	-0.0102037	1286.68	644.347	1286.69	644.352	2
P06959	sp|P06959|ODP2_ECOLI	Dihydrolipoyllysine-residue acetyltransferase component of pyruvate dehydrogenase complex OS=Escherichia coli (strain K12) GN=aceF PE=1 SV=3	aceF	346	99	FGVNLAKVK	Acetyl(K)@7	cleaved K-G@C-term	-0.0120267	1016.59	509.302	1016.6	509.308	2
P06959	sp|P06959|ODP2_ECOLI	Dihydrolipoyllysine-residue acetyltransferase component of pyruvate dehydrogenase complex OS=Escherichia coli (strain K12) GN=aceF PE=1 SV=3	aceF	346	99	FGVNLAKVKGTGR	Acetyl(K)@7	cleaved R-K@C-term	-0.00526029	1387.79	463.603	1387.79	463.605	3
P06959	sp|P06959|ODP2_ECOLI	Dihydrolipoyllysine-residue acetyltransferase component of pyruvate dehydrogenase complex OS=Escherichia coli (strain K12) GN=aceF PE=1 SV=3	aceF	346	99	FGVNLAKVKGTGR	Acetyl(K)@7	cleaved R-K@C-term	-0.0158852	1387.78	694.896	1387.79	694.904	2
P06959	sp|P06959|ODP2_ECOLI	Dihydrolipoyllysine-residue acetyltransferase component of pyruvate dehydrogenase complex OS=Escherichia coli (strain K12) GN=aceF PE=1 SV=3	aceF	366	99	DVQAYVKE	Acetyl(K)@7	missed D-V@1	-0.0126049	992.469	497.242	992.482	497.248	2
P06959	sp|P06959|ODP2_ECOLI	Dihydrolipoyllysine-residue acetyltransferase component of pyruvate dehydrogenase complex OS=Escherichia coli (strain K12) GN=aceF PE=1 SV=3	aceF	391	99	AAPAATGGGIPGMLPWPKVDFSKFGE	Acetyl(K)@18	missed D-F@20	0.00104382	2642.32	881.781	2642.32	881.781	3
P06959	sp|P06959|ODP2_ECOLI	Dihydrolipoyllysine-residue acetyltransferase component of pyruvate dehydrogenase complex OS=Escherichia coli (strain K12) GN=aceF PE=1 SV=3	aceF	391	99	AAPAATGGGIPGMLPWPKVDFSKFGE	Oxidation(M)@13; Acetyl(K)@18	missed D-F@20	0.0033354	2658.32	887.114	2658.32	887.112	3
P06959	sp|P06959|ODP2_ECOLI	Dihydrolipoyllysine-residue acetyltransferase component of pyruvate dehydrogenase complex OS=Escherichia coli (strain K12) GN=aceF PE=1 SV=3	aceF	396	99	AAPAATGGGIPGMLPWPKVDFSKFGE	Acetyl(K)@23	missed D-F@20	-0.00455588	2642.32	661.586	2642.32	661.587	4
P06959	sp|P06959|ODP2_ECOLI	Dihydrolipoyllysine-residue acetyltransferase component of pyruvate dehydrogenase complex OS=Escherichia coli (strain K12) GN=aceF PE=1 SV=3	aceF	396	99	AAPAATGGGIPGMLPWPKVDFSKFGE	Acetyl(K)@23	missed D-F@20	0.00104382	2642.32	881.781	2642.32	881.781	3
P06959	sp|P06959|ODP2_ECOLI	Dihydrolipoyllysine-residue acetyltransferase component of pyruvate dehydrogenase complex OS=Escherichia coli (strain K12) GN=aceF PE=1 SV=3	aceF	396	99	AAPAATGGGIPGMLPWPKVDFSKFGE	Oxidation(M)@13; Acetyl(K)@23	missed D-F@20	-0.000578484	2658.31	887.112	2658.32	887.112	3
P06959	sp|P06959|ODP2_ECOLI	Dihydrolipoyllysine-residue acetyltransferase component of pyruvate dehydrogenase complex OS=Escherichia coli (strain K12) GN=aceF PE=1 SV=3	aceF	410	98.67	LGRIQKISGANLS	Acetyl(K)@6	cleaved S-R@C-term	0.00461478	1397.8	466.942	1397.8	466.94	3
P06959	sp|P06959|ODP2_ECOLI	Dihydrolipoyllysine-residue acetyltransferase component of pyruvate dehydrogenase complex OS=Escherichia coli (strain K12) GN=aceF PE=1 SV=3	aceF	442	99	AFRKQQNEE	Acetyl(K)@4	missed E-E@8	-0.00135656	1190.57	596.291	1190.57	596.291	2
P06959	sp|P06959|ODP2_ECOLI	Dihydrolipoyllysine-residue acetyltransferase component of pyruvate dehydrogenase complex OS=Escherichia coli (strain K12) GN=aceF PE=1 SV=3	aceF	442	99	AFRKQQNEE	Acetyl(K)@4; Deamidated(Q)@5	missed E-E@8	0.0037382	1191.56	596.785	1191.55	596.783	2
P0A6A3	sp|P0A6A3|ACKA_ECOLI	Acetate kinase OS=Escherichia coli (strain K12) GN=ackA PE=1 SV=1	ackA	47	99	ARIKWKMDGNKQE	Acetyl(K)@6	missed D-G@8	0.00339635	1644.84	412.218	1644.84	412.217	4
P0A6A3	sp|P0A6A3|ACKA_ECOLI	Acetate kinase OS=Escherichia coli (strain K12) GN=ackA PE=1 SV=1	ackA	47	99	ARIKWKMDGNKQE	Acetyl(K)@6; Oxidation(M)@7	missed D-G@8	0.00319598	1660.84	416.217	1660.84	416.216	4
P0A6A3	sp|P0A6A3|ACKA_ECOLI	Acetate kinase OS=Escherichia coli (strain K12) GN=ackA PE=1 SV=1	ackA	52	99	ARIKWKMDGNKQE	Acetyl(K)@11	missed D-G@8	0.00252343	1644.84	549.288	1644.84	549.287	3
P0A6A3	sp|P0A6A3|ACKA_ECOLI	Acetate kinase OS=Escherichia coli (strain K12) GN=ackA PE=1 SV=1	ackA	172	99	SYLYALPYNLYKE	Acetyl(K)@12		-0.0131068	1677.82	839.915	1677.83	839.922	2
P0A6A3	sp|P0A6A3|ACKA_ECOLI	Acetate kinase OS=Escherichia coli (strain K12) GN=ackA PE=1 SV=1	ackA	268	99	AINKLLTKE	Acetyl(K)@4		-0.0120318	1070.62	536.318	1070.63	536.324	2
P0A6A3	sp|P0A6A3|ACKA_ECOLI	Acetate kinase OS=Escherichia coli (strain K12) GN=ackA PE=1 SV=1	ackA	268	99	LHDTLGMSVDAINKLLTKE	Acetyl(K)@14	cleaved H-L@N-term; missed D-T@3; missed D-A@10	-0.0206691	2139.1	535.783	2139.12	535.788	4
P0A6A3	sp|P0A6A3|ACKA_ECOLI	Acetate kinase OS=Escherichia coli (strain K12) GN=ackA PE=1 SV=1	ackA	268	99	LHDTLGMSVDAINKLLTKE	Oxidation(M)@7; Acetyl(K)@14	cleaved H-L@N-term; missed D-T@3; missed D-A@10	-0.000388159	2155.12	539.787	2155.12	539.787	4
P0A6A3	sp|P0A6A3|ACKA_ECOLI	Acetate kinase OS=Escherichia coli (strain K12) GN=ackA PE=1 SV=1	ackA	268	99	LHDTLGMSVDAINKLLTKE	Acetyl(K)@14	cleaved H-L@N-term; missed D-T@3; missed D-A@10	-0.000317456	2139.12	714.049	2139.12	714.049	3
P0A6A3	sp|P0A6A3|ACKA_ECOLI	Acetate kinase OS=Escherichia coli (strain K12) GN=ackA PE=1 SV=1	ackA	268	99	LHDTLGMSVDAINKLLTKE	Oxidation(M)@7; Acetyl(K)@14	cleaved H-L@N-term; missed D-T@3; missed D-A@10	-0.000449154	2155.12	719.38	2155.12	719.38	3
P0A6A3	sp|P0A6A3|ACKA_ECOLI	Acetate kinase OS=Escherichia coli (strain K12) GN=ackA PE=1 SV=1	ackA	268	99	LHDTLGMSVDAINKLLTKE	Acetyl(K)@14	cleaved H-L@N-term; missed D-T@3; missed D-A@10	-0.0230509	2139.1	1070.56	2139.12	1070.57	2
P0A6A3	sp|P0A6A3|ACKA_ECOLI	Acetate kinase OS=Escherichia coli (strain K12) GN=ackA PE=1 SV=1	ackA	268	99	LHDTLGMSVDAINKLLTKE	Oxidation(M)@7; Acetyl(K)@14	cleaved H-L@N-term; missed D-T@3; missed D-A@10	0.00131089	2155.12	1078.57	2155.12	1078.57	2
P0A6A3	sp|P0A6A3|ACKA_ECOLI	Acetate kinase OS=Escherichia coli (strain K12) GN=ackA PE=1 SV=1	ackA	268	99	TLGMSVDAINKLLTKE	Acetyl(K)@11	missed D-A@7	-0.00690968	1773.95	592.323	1773.95	592.326	3
P0A6A3	sp|P0A6A3|ACKA_ECOLI	Acetate kinase OS=Escherichia coli (strain K12) GN=ackA PE=1 SV=1	ackA	272	99	AINKLLTKE	Acetyl(K)@8		-0.0181262	1070.62	536.315	1070.63	536.324	2
P0A6A3	sp|P0A6A3|ACKA_ECOLI	Acetate kinase OS=Escherichia coli (strain K12) GN=ackA PE=1 SV=1	ackA	272	99	LHDTLGMSVDAINKLLTKE	Acetyl(K)@18	cleaved H-L@N-term; missed D-T@3; missed D-A@10	-0.0206107	2139.1	535.783	2139.12	535.788	4
P0A6A3	sp|P0A6A3|ACKA_ECOLI	Acetate kinase OS=Escherichia coli (strain K12) GN=ackA PE=1 SV=1	ackA	272	99	LHDTLGMSVDAINKLLTKE	Oxidation(M)@7; Acetyl(K)@18	cleaved H-L@N-term; missed D-T@3; missed D-A@10	0.000770721	2155.12	719.381	2155.12	719.38	3
P0A6A3	sp|P0A6A3|ACKA_ECOLI	Acetate kinase OS=Escherichia coli (strain K12) GN=ackA PE=1 SV=1	ackA	272	99	LHDTLGMSVDAINKLLTKE	Acetyl(K)@18	cleaved H-L@N-term; missed D-T@3; missed D-A@10	-0.0135294	2139.11	1070.56	2139.12	1070.57	2
P0A6A3	sp|P0A6A3|ACKA_ECOLI	Acetate kinase OS=Escherichia coli (strain K12) GN=ackA PE=1 SV=1	ackA	296	98.85	VTSDCRYVEDNYATKE	Carbamidomethyl(C)@5; Acetyl(K)@15	missed D-C@4; missed E-D@9; missed D-N@10	0.00641378	1990.86	996.439	1990.86	996.436	2
P0A6A3	sp|P0A6A3|ACKA_ECOLI	Acetate kinase OS=Escherichia coli (strain K12) GN=ackA PE=1 SV=1	ackA	374	99	FGKSGFINKE	Acetyl(K)@9	cleaved R-F@N-term	-0.0171038	1167.58	584.795	1167.59	584.803	2
P25516	sp|P25516|ACON1_ECOLI	Aconitate hydratase 1 OS=Escherichia coli (strain K12) GN=acnA PE=1 SV=3	acnA	71	99	EDIHALAGWLKNAHADRE	Acetyl(K)@11	missed E-D@1; missed D-I@2; missed D-R@16	-0.00774591	2087.01	522.76	2087.02	522.762	4
P25516	sp|P25516|ACON1_ECOLI	Aconitate hydratase 1 OS=Escherichia coli (strain K12) GN=acnA PE=1 SV=3	acnA	758	99	AAMRYKQE	Acetyl(K)@6		-0.00962447	1037.49	519.751	1037.5	519.755	2
P0A6A8	sp|P0A6A8|ACP_ECOLI	Acyl carrier protein OS=Escherichia coli (strain K12) GN=acpP PE=1 SV=2	acpP	10	99	RVKKIIGE	Acetyl(K)@4		-0.00723532	983.605	492.81	983.613	492.814	2
P0A6A8	sp|P0A6A8|ACP_ECOLI	Acyl carrier protein OS=Escherichia coli (strain K12) GN=acpP PE=1 SV=2	acpP	19	98.7	KIIGEQLGVKQEE	Acetyl(K)@10	cleaved K-K@N-term; missed E-Q@5; missed E-E@12	-0.0124208	1511.81	504.943	1511.82	504.947	3
P0A6A8	sp|P0A6A8|ACP_ECOLI	Acyl carrier protein OS=Escherichia coli (strain K12) GN=acpP PE=1 SV=2	acpP	19	99	QLGVKQEE	Acetyl(K)@5	missed E-E@7	-0.00509233	971.487	486.751	971.492	486.753	2
P0A6A8	sp|P0A6A8|ACP_ECOLI	Acyl carrier protein OS=Escherichia coli (strain K12) GN=acpP PE=1 SV=2	acpP	62	99	AEKITTVQAAIDYINGHQA	Acetyl(K)@3	missed E-K@2; missed D-Y@12	0.0143333	2084.07	695.697	2084.05	695.692	3
P0A6A8	sp|P0A6A8|ACP_ECOLI	Acyl carrier protein OS=Escherichia coli (strain K12) GN=acpP PE=1 SV=2	acpP	62	99	AEKITTVQAAIDYINGHQA	Acetyl(K)@3; Deamidated(N)@15	missed E-K@2; missed D-Y@12	-0.0107703	2085.03	696.016	2085.04	696.02	3
P0A6A8	sp|P0A6A8|ACP_ECOLI	Acyl carrier protein OS=Escherichia coli (strain K12) GN=acpP PE=1 SV=2	acpP	62	99	AEKITTVQAAIDYINGHQA	Acetyl(K)@3	missed E-K@2; missed D-Y@12	0.0212163	2084.08	1043.05	2084.05	1043.03	2
P27550	sp|P27550|ACSA_ECOLI	Acetyl-coenzyme A synthetase OS=Escherichia coli (strain K12) GN=acs PE=1 SV=2	acs	111	99	GDDASQSKHISYKE	Acetyl(K)@13	missed D-D@2; missed D-A@3	0.00136196	1605.73	536.25	1605.73	536.25	3
P26646	sp|P26646|ACUI_ECOLI	Probable acrylyl-CoA reductase AcuI OS=Escherichia coli (strain K12) GN=acuI PE=1 SV=1	acuI	188	99	YLKSLGASRVLPRDE	Acetyl(K)@3	missed D-E@14	-0.00487978	1744.94	582.655	1744.95	582.656	3
P0A9Q7	sp|P0A9Q7|ADHE_ECOLI	Aldehyde-alcohol dehydrogenase OS=Escherichia coli (strain K12) GN=adhE PE=1 SV=2	adhE	33	99	QVDKIFRAAALAAADARIPLAKMAVAE	Gln->pyro-Glu@N-term; Acetyl(K)@4	missed D-K@3; missed D-A@15	0.00287894	2834.55	709.645	2834.55	709.644	4
P0A9Q7	sp|P0A9Q7|ADHE_ECOLI	Aldehyde-alcohol dehydrogenase OS=Escherichia coli (strain K12) GN=adhE PE=1 SV=2	adhE	33	99	QVDKIFRAAALAAADARIPLAKMAVAE	Acetyl(K)@4	missed D-K@3; missed D-A@15	0.00449228	2851.58	713.902	2851.57	713.901	4
P0A9Q7	sp|P0A9Q7|ADHE_ECOLI	Aldehyde-alcohol dehydrogenase OS=Escherichia coli (strain K12) GN=adhE PE=1 SV=2	adhE	33	99	QVDKIFRAAALAAADARIPLAKMAVAE	Gln->pyro-Glu@N-term; Acetyl(K)@4	missed D-K@3; missed D-A@15	0.00318895	2834.55	945.857	2834.55	945.857	3
P0A9Q7	sp|P0A9Q7|ADHE_ECOLI	Aldehyde-alcohol dehydrogenase OS=Escherichia coli (strain K12) GN=adhE PE=1 SV=2	adhE	228	99	TADIKRAVASVLMSKTFD	Acetyl(K)@5	missed D-I@3	-0.0145317	1994.04	665.686	1994.05	665.691	3
P0A9Q7	sp|P0A9Q7|ADHE_ECOLI	Aldehyde-alcohol dehydrogenase OS=Escherichia coli (strain K12) GN=adhE PE=1 SV=2	adhE	277	99	RFATHGGYLLQGKE	Acetyl(K)@13		-0.00339027	1617.82	540.282	1617.83	540.283	3
P0A9Q7	sp|P0A9Q7|ADHE_ECOLI	Aldehyde-alcohol dehydrogenase OS=Escherichia coli (strain K12) GN=adhE PE=1 SV=2	adhE	288	99	VILKNGALNAAIVGQPAYKIAE	Acetyl(K)@4		0.00486256	2294.3	765.775	2294.3	765.774	3
P0A9Q7	sp|P0A9Q7|ADHE_ECOLI	Aldehyde-alcohol dehydrogenase OS=Escherichia coli (strain K12) GN=adhE PE=1 SV=2	adhE	288	99	VILKNGALNAAIVGQPAYKIAE	Acetyl(K)@4		-0.00598	2294.29	1148.15	2294.3	1148.16	2
P0A9Q7	sp|P0A9Q7|ADHE_ECOLI	Aldehyde-alcohol dehydrogenase OS=Escherichia coli (strain K12) GN=adhE PE=1 SV=2	adhE	347	99	KLSPTLAMYRAKDFE	Acetyl(K)@12	missed D-F@13	-0.0164809	1810.91	906.463	1810.93	906.472	2
P0A9Q7	sp|P0A9Q7|ADHE_ECOLI	Aldehyde-alcohol dehydrogenase OS=Escherichia coli (strain K12) GN=adhE PE=1 SV=2	adhE	347	99	KLSPTLAMYRAKDFEDAVEKAE	Acetyl(K)@12	missed D-F@13; missed E-D@15; missed D-A@16; missed E-K@19	0.00852128	2553.29	639.329	2553.28	639.327	4
P0A9Q7	sp|P0A9Q7|ADHE_ECOLI	Aldehyde-alcohol dehydrogenase OS=Escherichia coli (strain K12) GN=adhE PE=1 SV=2	adhE	441	99	NVGPKHLINKKTVAK	Acetyl(K)@10	cleaved K-R@C-term	0.00245548	1688.01	423.01	1688.01	423.01	4
P0A9Q7	sp|P0A9Q7|ADHE_ECOLI	Aldehyde-alcohol dehydrogenase OS=Escherichia coli (strain K12) GN=adhE PE=1 SV=2	adhE	644	99	ANLVMDMPKSLCAFGGLDAVTHAME	Acetyl(K)@9; Carbamidomethyl(C)@12	missed D-M@6; missed D-A@18	-0.00971759	2719.24	907.42	2719.25	907.423	3
P0A9Q7	sp|P0A9Q7|ADHE_ECOLI	Aldehyde-alcohol dehydrogenase OS=Escherichia coli (strain K12) GN=adhE PE=1 SV=2	adhE	683	99	FSDGQALQALKLLKE	Acetyl(K)@14	missed D-G@3	-0.021868	1701.91	568.31	1701.93	568.317	3
P0A9Q7	sp|P0A9Q7|ADHE_ECOLI	Aldehyde-alcohol dehydrogenase OS=Escherichia coli (strain K12) GN=adhE PE=1 SV=2	adhE	683	99	FSDGQALQALKLLKE	Acetyl(K)@14	missed D-G@3	-0.0217012	1701.91	851.962	1701.93	851.972	2
P0A9Q7	sp|P0A9Q7|ADHE_ECOLI	Aldehyde-alcohol dehydrogenase OS=Escherichia coli (strain K12) GN=adhE PE=1 SV=2	adhE	831	99	ADFLANVDKLSE	Deamidated(N)@6; Acetyl(K)@9	missed D-F@2; missed D-K@8	0.0140674	1363.66	682.84	1363.65	682.833	2
P69441	sp|P69441|KAD_ECOLI	Adenylate kinase OS=Escherichia coli (strain K12) GN=adk PE=1 SV=1	adk	57	99	LGKQAKDIMDAGKLVTDE	Acetyl(K)@13	missed D-I@7; missed D-A@10; missed D-E@17	-0.000649025	1973.01	658.678	1973.01	658.679	3
P69441	sp|P69441|KAD_ECOLI	Adenylate kinase OS=Escherichia coli (strain K12) GN=adk PE=1 SV=1	adk	69	99	LVIALVKE	Acetyl(K)@7		-0.0128474	925.572	463.793	925.585	463.8	2
P69441	sp|P69441|KAD_ECOLI	Adenylate kinase OS=Escherichia coli (strain K12) GN=adk PE=1 SV=1	adk	157	99	LTTRKDDQEE	Acetyl(K)@5	missed D-D@6; missed D-Q@7; missed E-E@9	-0.00466452	1275.59	638.802	1275.59	638.804	2
P69441	sp|P69441|KAD_ECOLI	Adenylate kinase OS=Escherichia coli (strain K12) GN=adk PE=1 SV=1	adk	184	99	YHQMTAPLIGYYSKE	Acetyl(K)@14		0.0863787	1841.95	614.991	1841.87	614.963	3
P69441	sp|P69441|KAD_ECOLI	Adenylate kinase OS=Escherichia coli (strain K12) GN=adk PE=1 SV=1	adk	184	99	YHQMTAPLIGYYSKE	Oxidation(M)@4; Acetyl(K)@14		-0.00418181	1857.86	620.293	1857.86	620.294	3
P69441	sp|P69441|KAD_ECOLI	Adenylate kinase OS=Escherichia coli (strain K12) GN=adk PE=1 SV=1	adk	184	99	YHQMTAPLIGYYSKE	Acetyl(K)@14		-0.00658019	1841.86	921.937	1841.87	921.94	2
P69441	sp|P69441|KAD_ECOLI	Adenylate kinase OS=Escherichia coli (strain K12) GN=adk PE=1 SV=1	adk	184	99	YHQMTAPLIGYYSKE	Oxidation(M)@4; Acetyl(K)@14		-0.00259046	1857.86	929.936	1857.86	929.938	2
P69441	sp|P69441|KAD_ECOLI	Adenylate kinase OS=Escherichia coli (strain K12) GN=adk PE=1 SV=1	adk	192	99	AEAGNTKYAKVDGTKPVAE	Acetyl(K)@7	missed E-A@2; missed D-G@12	0.00776889	1990.01	664.343	1990	664.341	3
P69441	sp|P69441|KAD_ECOLI	Adenylate kinase OS=Escherichia coli (strain K12) GN=adk PE=1 SV=1	adk	192	99	AGNTKYAKVDGTKPVAE	Acetyl(K)@5	missed D-G@10	0.00542075	1789.93	597.649	1789.92	597.648	3
P69441	sp|P69441|KAD_ECOLI	Adenylate kinase OS=Escherichia coli (strain K12) GN=adk PE=1 SV=1	adk	192	99	AGNTKYAKVDGTKPVAE	Acetyl(K)@5	missed D-G@10	0.00236351	1789.92	895.969	1789.92	895.968	2
P0AE08	sp|P0AE08|AHPC_ECOLI	Alkyl hydroperoxide reductase subunit C OS=Escherichia coli (strain K12) GN=ahpC PE=1 SV=2	ahpC	9	99	SLINTKIKPFKNQAFKNGEFIE	Acetyl(K)@8; Deamidated(N)@17	cleaved M-S@N-term; missed E-F@19	0.0144833	2608.4	653.108	2608.39	653.105	4
P0AE08	sp|P0AE08|AHPC_ECOLI	Alkyl hydroperoxide reductase subunit C OS=Escherichia coli (strain K12) GN=ahpC PE=1 SV=2	ahpC	12	99	SLINTKIKPFKN	Acetyl(K)@11	cleaved M-S@N-term; cleaved N-Q@C-term	-0.018045	1443.83	722.921	1443.84	722.93	2
P0AE08	sp|P0AE08|AHPC_ECOLI	Alkyl hydroperoxide reductase subunit C OS=Escherichia coli (strain K12) GN=ahpC PE=1 SV=2	ahpC	12	99	SLINTKIKPFKNQAFKNGEFIE	Acetyl(K)@11	cleaved M-S@N-term; missed E-F@19	0.0160015	2607.42	652.863	2607.41	652.859	4
P0AE08	sp|P0AE08|AHPC_ECOLI	Alkyl hydroperoxide reductase subunit C OS=Escherichia coli (strain K12) GN=ahpC PE=1 SV=2	ahpC	17	99	SLINTKIKPFKNQAFKNGEFIE	Acetyl(K)@16	cleaved M-S@N-term; missed E-F@19	0.0160015	2607.42	652.863	2607.41	652.859	4
P0AE08	sp|P0AE08|AHPC_ECOLI	Alkyl hydroperoxide reductase subunit C OS=Escherichia coli (strain K12) GN=ahpC PE=1 SV=2	ahpC	17	99	SLINTKIKPFKNQAFKNGEFIE	Acetyl(K)@16; Deamidated(N)@17	cleaved M-S@N-term; missed E-F@19	0.00642667	2608.4	653.106	2608.39	653.105	4
P0AE08	sp|P0AE08|AHPC_ECOLI	Alkyl hydroperoxide reductase subunit C OS=Escherichia coli (strain K12) GN=ahpC PE=1 SV=2	ahpC	63	99	LQKLGVDVYAVSTDTHFTHKAWHSSSE	Acetyl(K)@3	missed D-V@7; missed D-T@14	0.0377279	3084.53	617.914	3084.49	617.906	5
P0AE08	sp|P0AE08|AHPC_ECOLI	Alkyl hydroperoxide reductase subunit C OS=Escherichia coli (strain K12) GN=ahpC PE=1 SV=2	ahpC	80	99	LQKLGVDVYAVSTDTHFTHKAWHSSSE	Acetyl(K)@20	missed D-V@7; missed D-T@14	0.0200277	3084.51	617.91	3084.49	617.906	5
P0AE08	sp|P0AE08|AHPC_ECOLI	Alkyl hydroperoxide reductase subunit C OS=Escherichia coli (strain K12) GN=ahpC PE=1 SV=2	ahpC	80	99	LQKLGVDVYAVSTDTHFTHKAWHSSSE	Acetyl(K)@20	missed D-V@7; missed D-T@14	0.0268004	3084.52	772.138	3084.49	772.131	4
P0AE08	sp|P0AE08|AHPC_ECOLI	Alkyl hydroperoxide reductase subunit C OS=Escherichia coli (strain K12) GN=ahpC PE=1 SV=2	ahpC	80	99	THFTHKAWHSSSE	Acetyl(K)@6		0.00213235	1595.71	532.912	1595.71	532.911	3
P0AE08	sp|P0AE08|AHPC_ECOLI	Alkyl hydroperoxide reductase subunit C OS=Escherichia coli (strain K12) GN=ahpC PE=1 SV=2	ahpC	80	98.76	THKAWHSSSE	Acetyl(K)@3	cleaved F-T@N-term	-0.00915061	1210.53	404.516	1210.54	404.52	3
P0AE08	sp|P0AE08|AHPC_ECOLI	Alkyl hydroperoxide reductase subunit C OS=Escherichia coli (strain K12) GN=ahpC PE=1 SV=2	ahpC	91	99	TIAKIKYAMIGDPTGALTRNFDNMRE	Acetyl(K)@4	missed D-N@22	-0.0156418	2967.48	742.877	2967.49	742.881	4
P0AE08	sp|P0AE08|AHPC_ECOLI	Alkyl hydroperoxide reductase subunit C OS=Escherichia coli (strain K12) GN=ahpC PE=1 SV=2	ahpC	91	99	TIAKIKYAMIGDPTGALTRNFDNMREDE	Acetyl(K)@4; Oxidation(M)@9	missed D-N@22; missed E-D@26; missed D-E@27	0.0233433	3227.58	807.903	3227.56	807.897	4
P0AE08	sp|P0AE08|AHPC_ECOLI	Alkyl hydroperoxide reductase subunit C OS=Escherichia coli (strain K12) GN=ahpC PE=1 SV=2	ahpC	93	99	TIAKIKYAMIGDPTGALTRNFDNMRE	Acetyl(K)@6	missed D-N@22	0.00732116	2967.5	742.883	2967.49	742.881	4
P0AE08	sp|P0AE08|AHPC_ECOLI	Alkyl hydroperoxide reductase subunit C OS=Escherichia coli (strain K12) GN=ahpC PE=1 SV=2	ahpC	93	99	TIAKIKYAMIGDPTGALTRNFDNMREDE	Acetyl(K)@6	missed D-N@22; missed E-D@26; missed D-E@27	0.0324785	3211.6	803.906	3211.56	803.898	4
P0AE08	sp|P0AE08|AHPC_ECOLI	Alkyl hydroperoxide reductase subunit C OS=Escherichia coli (strain K12) GN=ahpC PE=1 SV=2	ahpC	93	99	TIAKIKYAMIGDPTGALTRNFDNMREDE	Acetyl(K)@6; Oxidation(M)@24	missed D-N@22; missed E-D@26; missed D-E@27	0.0291295	3227.59	807.904	3227.56	807.897	4
P0AE08	sp|P0AE08|AHPC_ECOLI	Alkyl hydroperoxide reductase subunit C OS=Escherichia coli (strain K12) GN=ahpC PE=1 SV=2	ahpC	93	99	TIAKIKYAMIGDPTGALTRNFDNMREDE	Acetyl(K)@6; Oxidation(M)@9; Oxidation(M)@24	missed D-N@22; missed E-D@26; missed D-E@27	0.0411195	3243.6	811.906	3243.55	811.896	4
P0AE08	sp|P0AE08|AHPC_ECOLI	Alkyl hydroperoxide reductase subunit C OS=Escherichia coli (strain K12) GN=ahpC PE=1 SV=2	ahpC	93	99	TIAKIKYAMIGDPTGALTRNFDNMREDE	Acetyl(K)@6	missed D-N@22; missed E-D@26; missed D-E@27	0.0127576	3211.58	1071.53	3211.56	1071.53	3
P0AE08	sp|P0AE08|AHPC_ECOLI	Alkyl hydroperoxide reductase subunit C OS=Escherichia coli (strain K12) GN=ahpC PE=1 SV=2	ahpC	151	99	KIKAAQYVASHPGE	Acetyl(K)@1	cleaved R-K@N-term	-0.00205858	1539.8	514.275	1539.8	514.275	3
P0AE08	sp|P0AE08|AHPC_ECOLI	Alkyl hydroperoxide reductase subunit C OS=Escherichia coli (strain K12) GN=ahpC PE=1 SV=2	ahpC	153	99	KIKAAQYVASHPGE	Acetyl(K)@3	cleaved R-K@N-term	-0.00205858	1539.8	514.275	1539.8	514.275	3
P0AE08	sp|P0AE08|AHPC_ECOLI	Alkyl hydroperoxide reductase subunit C OS=Escherichia coli (strain K12) GN=ahpC PE=1 SV=2	ahpC	169	99	KIKAAQYVASHPGEVCPAKWKEGE	Carbamidomethyl(C)@16; Acetyl(K)@19	cleaved R-K@N-term; missed E-V@14; missed E-G@22	0.0153466	2724.39	682.104	2724.37	682.1	4
P0AE08	sp|P0AE08|AHPC_ECOLI	Alkyl hydroperoxide reductase subunit C OS=Escherichia coli (strain K12) GN=ahpC PE=1 SV=2	ahpC	169	99	VCPAKWKE	Carbamidomethyl(C)@2; Acetyl(K)@5		-0.00248122	1058.52	530.267	1058.52	530.268	2
P0AE08	sp|P0AE08|AHPC_ECOLI	Alkyl hydroperoxide reductase subunit C OS=Escherichia coli (strain K12) GN=ahpC PE=1 SV=2	ahpC	169	99	VCPAKWKEGE	Carbamidomethyl(C)@2; Acetyl(K)@5	missed E-G@8	-0.00533427	1244.58	623.298	1244.59	623.3	2
P0AE08	sp|P0AE08|AHPC_ECOLI	Alkyl hydroperoxide reductase subunit C OS=Escherichia coli (strain K12) GN=ahpC PE=1 SV=2	ahpC	171	99	AAQYVASHPGEVCPAKWKE	Carbamidomethyl(C)@13; Acetyl(K)@18	cleaved K-A@N-term; missed E-V@11	-0.0125393	2169.02	724.014	2169.03	724.018	3
P0AE08	sp|P0AE08|AHPC_ECOLI	Alkyl hydroperoxide reductase subunit C OS=Escherichia coli (strain K12) GN=ahpC PE=1 SV=2	ahpC	171	99	AAQYVASHPGEVCPAKWKEGE	Carbamidomethyl(C)@13; Acetyl(K)@18	cleaved K-A@N-term; missed E-V@11; missed E-G@19	-0.00868576	2355.09	786.036	2355.1	786.039	3
P0AE08	sp|P0AE08|AHPC_ECOLI	Alkyl hydroperoxide reductase subunit C OS=Escherichia coli (strain K12) GN=ahpC PE=1 SV=2	ahpC	171	99	KIKAAQYVASHPGEVCPAKWKE	Carbamidomethyl(C)@16; Acetyl(K)@21	cleaved R-K@N-term; missed E-V@14	-0.00860729	2538.3	847.106	2538.31	847.109	3
P0AE08	sp|P0AE08|AHPC_ECOLI	Alkyl hydroperoxide reductase subunit C OS=Escherichia coli (strain K12) GN=ahpC PE=1 SV=2	ahpC	171	99	KIKAAQYVASHPGEVCPAKWKEGE	Carbamidomethyl(C)@16; Acetyl(K)@21	cleaved R-K@N-term; missed E-V@14; missed E-G@22	0.0204765	2724.39	682.105	2724.37	682.1	4
P0AE08	sp|P0AE08|AHPC_ECOLI	Alkyl hydroperoxide reductase subunit C OS=Escherichia coli (strain K12) GN=ahpC PE=1 SV=2	ahpC	171	99	VCPAKWKE	Carbamidomethyl(C)@2; Acetyl(K)@7		-0.00577789	1058.52	530.265	1058.52	530.268	2
P0AE08	sp|P0AE08|AHPC_ECOLI	Alkyl hydroperoxide reductase subunit C OS=Escherichia coli (strain K12) GN=ahpC PE=1 SV=2	ahpC	171	99	VCPAKWKEGE	Carbamidomethyl(C)@2; Acetyl(K)@7	missed E-G@8	-0.00213509	1244.58	623.299	1244.59	623.3	2
P0AE08	sp|P0AE08|AHPC_ECOLI	Alkyl hydroperoxide reductase subunit C OS=Escherichia coli (strain K12) GN=ahpC PE=1 SV=2	ahpC	186	99	ATLAPSLDLVGKI	Acetyl(K)@12	missed D-L@8	-0.0199267	1338.76	670.385	1338.78	670.395	2
P35340	sp|P35340|AHPF_ECOLI	Alkyl hydroperoxide reductase subunit F OS=Escherichia coli (strain K12) GN=ahpF PE=1 SV=2	ahpF	11	99	MLDTNMKTQLKAYLE	Acetyl(K)@11	missed D-T@3	0.00109328	1839.91	920.963	1839.91	920.963	2
P35340	sp|P35340|AHPF_ECOLI	Alkyl hydroperoxide reductase subunit F OS=Escherichia coli (strain K12) GN=ahpF PE=1 SV=2	ahpF	53	99	LSDKVTFKE	Acetyl(K)@8	missed D-K@3	-0.0140796	1107.57	554.791	1107.58	554.798	2
P35340	sp|P35340|AHPF_ECOLI	Alkyl hydroperoxide reductase subunit F OS=Escherichia coli (strain K12) GN=ahpF PE=1 SV=2	ahpF	194	98.89	IVAKIDTGAEKRAAEE	Acetyl(K)@4	missed D-T@6; missed E-K@10; missed E-E@15	-0.0162666	1741.9	581.642	1741.92	581.648	3
P35340	sp|P35340|AHPF_ECOLI	Alkyl hydroperoxide reductase subunit F OS=Escherichia coli (strain K12) GN=ahpF PE=1 SV=2	ahpF	201	99	IVAKIDTGAEKRAAEE	Acetyl(K)@11	missed D-T@6; missed E-K@10; missed E-E@15	0.0048648	1741.93	581.649	1741.92	581.648	3
P35340	sp|P35340|AHPF_ECOLI	Alkyl hydroperoxide reductase subunit F OS=Escherichia coli (strain K12) GN=ahpF PE=1 SV=2	ahpF	314	99	TASGAVLKAR	Acetyl(K)@8	cleaved R-S@C-term	-0.00602705	1014.58	508.295	1014.58	508.298	2
P00957	sp|P00957|SYA_ECOLI	Alanine--tRNA ligase OS=Escherichia coli (strain K12) GN=alaS PE=1 SV=2	alaS	74	99	CVRAGGKHNDLE	Carbamidomethyl(C)@1; Acetyl(K)@7	cleaved R-C@N-term; missed D-L@10	-0.000827159	1396.65	466.558	1396.65	466.558	3
P00957	sp|P00957|SYA_ECOLI	Alanine--tRNA ligase OS=Escherichia coli (strain K12) GN=alaS PE=1 SV=2	alaS	459	99	FKGYDHLE	Acetyl(K)@2	missed D-H@5	-0.0078549	1049.47	525.744	1049.48	525.748	2
P25553	sp|P25553|ALDA_ECOLI	Lactaldehyde dehydrogenase OS=Escherichia coli (strain K12) GN=aldA PE=1 SV=2	aldA	48	99	DARKAIDAAE	Acetyl(K)@4	missed D-A@1; missed D-A@7	-0.00644501	1100.54	551.277	1100.55	551.28	2
P0A9Q1	sp|P0A9Q1|ARCA_ECOLI	Aerobic respiration control protein ArcA OS=Escherichia coli (strain K12) GN=arcA PE=1 SV=1	arcA	103	99	IGADDYITKPFNPRE	Acetyl(K)@9	missed D-D@4; missed D-Y@5	-0.0119465	1776.86	889.435	1776.87	889.441	2
P11446	sp|P11446|ARGC_ECOLI	N-acetyl-gamma-glutamyl-phosphate reductase OS=Escherichia coli (strain K12) GN=argC PE=3 SV=1	argC	116	99	KYYGFTHQYPE	Acetyl(K)@1		-0.0122294	1473.64	737.829	1473.66	737.836	2
P11446	sp|P11446|ARGC_ECOLI	N-acetyl-gamma-glutamyl-phosphate reductase OS=Escherichia coli (strain K12) GN=argC PE=3 SV=1	argC	142	99	WCGNKLKE	Carbamidomethyl(C)@2; Acetyl(K)@5		-0.00994916	1075.5	538.758	1075.51	538.763	2
P11446	sp|P11446|ARGC_ECOLI	N-acetyl-gamma-glutamyl-phosphate reductase OS=Escherichia coli (strain K12) GN=argC PE=3 SV=1	argC	144	99	WCGNKLKE	Carbamidomethyl(C)@2; Acetyl(K)@7		-0.0120244	1075.5	538.757	1075.51	538.763	2
P23908	sp|P23908|ARGE_ECOLI	Acetylornithine deacetylase OS=Escherichia coli (strain K12) GN=argE PE=1 SV=2	argE	224	99	LMHDAIGHILQLRDNLKE	Acetyl(K)@17	missed D-A@4; missed D-N@14	-0.0123206	2157.12	720.049	2157.14	720.053	3
P06960	sp|P06960|OTC2_ECOLI	Ornithine carbamoyltransferase chain F OS=Escherichia coli (strain K12) GN=argF PE=1 SV=4	argF	87	99	QGARVTYLGPSGSQIGHKE	Acetyl(K)@18		0.00621385	2026.03	676.35	2026.02	676.348	3
P06960	sp|P06960|OTC2_ECOLI	Ornithine carbamoyltransferase chain F OS=Escherichia coli (strain K12) GN=argF PE=1 SV=4	argF	87	99	VAAFDQGARVTYLGPSGSQIGHKE	Acetyl(K)@23	missed D-Q@5	0.00785104	2529.27	844.097	2529.26	844.094	3
P0A6E4	sp|P0A6E4|ASSY_ECOLI	Argininosuccinate synthase OS=Escherichia coli (strain K12) GN=argG PE=1 SV=2	argG	383	99	NLTYKPE	Acetyl(K)@5		-0.00700129	905.442	453.728	905.449	453.732	2
P11447	sp|P11447|ARLY_ECOLI	Argininosuccinate lyase OS=Escherichia coli (strain K12) GN=argH PE=1 SV=3	argH	95	98.85	GKLIDKVGQLGK	Acetyl(K)@6	cleaved K-K@C-term; missed D-K@5	-0.00927517	1296.77	433.263	1296.78	433.266	3
P04391	sp|P04391|OTC1_ECOLI	Ornithine carbamoyltransferase chain I OS=Escherichia coli (strain K12) GN=argI PE=1 SV=3	argI	87	99	QGARVTYLGPSGSQIGHKE	Acetyl(K)@18		0.00621385	2026.03	676.35	2026.02	676.348	3
P04391	sp|P04391|OTC1_ECOLI	Ornithine carbamoyltransferase chain I OS=Escherichia coli (strain K12) GN=argI PE=1 SV=3	argI	87	99	VAAYDQGARVTYLGPSGSQIGHKE	Acetyl(K)@23	missed D-Q@5	0.00622335	2545.26	637.323	2545.26	637.321	4
P04391	sp|P04391|OTC1_ECOLI	Ornithine carbamoyltransferase chain I OS=Escherichia coli (strain K12) GN=argI PE=1 SV=3	argI	87	99	VAAYDQGARVTYLGPSGSQIGHKE	Acetyl(K)@23	missed D-Q@5	0.0128723	2545.27	849.43	2545.26	849.426	3
P0A6D0	sp|P0A6D0|ARGR_ECOLI	Arginine repressor OS=Escherichia coli (strain K12) GN=argR PE=1 SV=1	argR	15	99	LVKAFKALLKEE	Acetyl(K)@6	missed E-E@11	-0.00676675	1429.85	477.623	1429.85	477.625	3
P11875	sp|P11875|SYR_ECOLI	Arginine--tRNA ligase OS=Escherichia coli (strain K12) GN=argS PE=1 SV=1	argS	126	99	KQTIVVDYSAPNVAKE	Acetyl(K)@15	missed D-Y@7	-0.0117972	1802.93	902.472	1802.94	902.478	2
P0AB91	sp|P0AB91|AROG_ECOLI	Phospho-2-dehydro-3-deoxyheptonate aldolase, Phe-sensitive OS=Escherichia coli (strain K12) GN=aroG PE=1 SV=1	aroG	11	99	MNYQNDDLRIKE	Acetyl(K)@11	missed D-D@6; missed D-L@7	-0.000329408	1579.73	527.584	1579.73	527.584	3
P0AB91	sp|P0AB91|AROG_ECOLI	Phospho-2-dehydro-3-deoxyheptonate aldolase, Phe-sensitive OS=Escherichia coli (strain K12) GN=aroG PE=1 SV=1	aroG	11	99	MNYQNDDLRIKE	Acetyl(K)@11	missed D-D@6; missed D-L@7	-0.010133	1579.72	790.867	1579.73	790.872	2
P0AB91	sp|P0AB91|AROG_ECOLI	Phospho-2-dehydro-3-deoxyheptonate aldolase, Phe-sensitive OS=Escherichia coli (strain K12) GN=aroG PE=1 SV=1	aroG	11	99	MNYQNDDLRIKE	Oxidation(M)@1; Acetyl(K)@11	missed D-D@6; missed D-L@7	-0.0126448	1595.71	798.864	1595.72	798.87	2
P0AB91	sp|P0AB91|AROG_ECOLI	Phospho-2-dehydro-3-deoxyheptonate aldolase, Phe-sensitive OS=Escherichia coli (strain K12) GN=aroG PE=1 SV=1	aroG	45	99	KAIHKILKGNDDRLLVVIGPCSIHDPVAAKE	Acetyl(K)@5; Carbamidomethyl(C)@21	cleaved R-K@N-term; missed D-D@11; missed D-R@12	0.024686	3447.93	575.662	3447.9	575.658	6
P0AB91	sp|P0AB91|AROG_ECOLI	Phospho-2-dehydro-3-deoxyheptonate aldolase, Phe-sensitive OS=Escherichia coli (strain K12) GN=aroG PE=1 SV=1	aroG	45	98.97	KAIHKILKGNDDRLLVVIGPCSIHDPVAAKE	Acetyl(K)@5; Carbamidomethyl(C)@21	cleaved R-K@N-term; missed D-D@11; missed D-R@12	0.0378322	3447.94	690.595	3447.9	690.588	5
P0AB91	sp|P0AB91|AROG_ECOLI	Phospho-2-dehydro-3-deoxyheptonate aldolase, Phe-sensitive OS=Escherichia coli (strain K12) GN=aroG PE=1 SV=1	aroG	48	99	ILKGNDDRLLVVIGPCSIHDPVAAKE	Acetyl(K)@3; Carbamidomethyl(C)@16	cleaved K-I@N-term; missed D-D@6; missed D-R@7	0.021222	2870.55	718.646	2870.53	718.64	4
P0AB91	sp|P0AB91|AROG_ECOLI	Phospho-2-dehydro-3-deoxyheptonate aldolase, Phe-sensitive OS=Escherichia coli (strain K12) GN=aroG PE=1 SV=1	aroG	48	99	ILKGNDDRLLVVIGPCSIHDPVAAKE	Acetyl(K)@3; Carbamidomethyl(C)@16	cleaved K-I@N-term; missed D-D@6; missed D-R@7	0.0015875	2870.53	957.852	2870.53	957.851	3
P0AB91	sp|P0AB91|AROG_ECOLI	Phospho-2-dehydro-3-deoxyheptonate aldolase, Phe-sensitive OS=Escherichia coli (strain K12) GN=aroG PE=1 SV=1	aroG	48	99	KAIHKILKGNDDRLLVVIGPCSIHDPVAAKE	Acetyl(K)@8; Carbamidomethyl(C)@21	cleaved R-K@N-term; missed D-D@11; missed D-R@12	0.0259635	3447.93	575.662	3447.9	575.658	6
P0AB91	sp|P0AB91|AROG_ECOLI	Phospho-2-dehydro-3-deoxyheptonate aldolase, Phe-sensitive OS=Escherichia coli (strain K12) GN=aroG PE=1 SV=1	aroG	48	98.99	KAIHKILKGNDDRLLVVIGPCSIHDPVAAKE	Acetyl(K)@8; Carbamidomethyl(C)@21	cleaved R-K@N-term; missed D-D@11; missed D-R@12	0.0250585	3447.93	862.989	3447.9	862.983	4
P0A9Q9	sp|P0A9Q9|DHAS_ECOLI	Aspartate-semialdehyde dehydrogenase OS=Escherichia coli (strain K12) GN=asd PE=1 SV=1	asd	232	99	KVTTLTRSGELPVDNFGVPLAGSLIPWIDKQLDNGQSREE	Acetyl(K)@30	cleaved R-K@N-term; missed E-L@10; missed D-N@14; missed D-K@29; missed D-N@33; missed E-E@39	0.00225096	4421.29	1106.33	4421.29	1106.33	4
P0A9Q9	sp|P0A9Q9|DHAS_ECOLI	Aspartate-semialdehyde dehydrogenase OS=Escherichia coli (strain K12) GN=asd PE=1 SV=1	asd	232	99	RKVTTLTRSGELPVDNFGVPLAGSLIPWIDKQLD	Acetyl(K)@31	missed E-L@11; missed D-N@15; missed D-K@30	-0.00546554	3777.04	945.268	3777.05	945.269	4
P0A9Q9	sp|P0A9Q9|DHAS_ECOLI	Aspartate-semialdehyde dehydrogenase OS=Escherichia coli (strain K12) GN=asd PE=1 SV=1	asd	232	99	RKVTTLTRSGELPVDNFGVPLAGSLIPWIDKQLDNGQSREE	Acetyl(K)@31	missed E-L@11; missed D-N@15; missed D-K@30; missed D-N@34; missed E-E@40	0.0440019	4577.43	916.494	4577.39	916.485	5
P0A9Q9	sp|P0A9Q9|DHAS_ECOLI	Aspartate-semialdehyde dehydrogenase OS=Escherichia coli (strain K12) GN=asd PE=1 SV=1	asd	232	99	TRSGELPVDNFGVPLAGSLIPWIDKQLDNGQSREE	Acetyl(K)@25	cleaved L-T@N-term; missed E-L@5; missed D-N@9; missed D-K@24; missed D-N@28; missed E-E@34	0.0247054	3878.97	970.75	3878.94	970.743	4
P0A9Q9	sp|P0A9Q9|DHAS_ECOLI	Aspartate-semialdehyde dehydrogenase OS=Escherichia coli (strain K12) GN=asd PE=1 SV=1	asd	303	99	LLAAHNPWAKVVPNDRE	Acetyl(K)@10	missed D-R@15	-0.0132083	1971.02	658.014	1971.03	658.018	3
P0A8M0	sp|P0A8M0|SYN_ECOLI	Asparagine--tRNA ligase OS=Escherichia coli (strain K12) GN=asnS PE=1 SV=2	asnS	194	99	NLPRNDQGKVDFDKDFFGKE	Acetyl(K)@9	missed D-Q@6; missed D-F@11; missed D-K@13; missed D-F@15	0.0167344	2410.17	603.55	2410.16	603.546	4
P0A8M0	sp|P0A8M0|SYN_ECOLI	Asparagine--tRNA ligase OS=Escherichia coli (strain K12) GN=asnS PE=1 SV=2	asnS	294	99	RVDKDAVSRLE	Acetyl(K)@4	missed D-K@3; missed D-A@5	-0.00625965	1328.7	443.907	1328.7	443.909	3
P21889	sp|P21889|SYD_ECOLI	Aspartate--tRNA ligase OS=Escherichia coli (strain K12) GN=aspS PE=1 SV=1	aspS	283	99	AERRYGSDKPDLRNPME	Acetyl(K)@9	missed E-R@2; missed D-K@8; missed D-L@11	0.0125228	2075	692.673	2074.99	692.669	3
P21889	sp|P21889|SYD_ECOLI	Aspartate--tRNA ligase OS=Escherichia coli (strain K12) GN=aspS PE=1 SV=1	aspS	300	99	LTDVADLLKSVE	Acetyl(K)@9	missed D-V@3; missed D-L@6	-0.017964	1343.7	672.857	1343.72	672.866	2
P21889	sp|P21889|SYD_ECOLI	Aspartate--tRNA ligase OS=Escherichia coli (strain K12) GN=aspS PE=1 SV=1	aspS	332	99	FAVFAGPANDPKGRVAALRVPGGASLTRKQIDE	Acetyl(K)@29	missed D-E@32	0.0359685	3449.89	690.985	3449.85	690.978	5
P21889	sp|P21889|SYD_ECOLI	Aspartate--tRNA ligase OS=Escherichia coli (strain K12) GN=aspS PE=1 SV=1	aspS	353	99	IYGAKGLAYIKVNE	Acetyl(K)@11	cleaved K-I@N-term	-0.0128329	1579.85	527.623	1579.86	527.628	3
P21889	sp|P21889|SYD_ECOLI	Aspartate--tRNA ligase OS=Escherichia coli (strain K12) GN=aspS PE=1 SV=1	aspS	370	99	GINSPVAKFLNAE	Acetyl(K)@8		-0.00738652	1400.72	701.369	1400.73	701.372	2
P0ABB0	sp|P0ABB0|ATPA_ECOLI	ATP synthase subunit alpha OS=Escherichia coli (strain K12) GN=atpA PE=1 SV=1	atpA	384	99	TNLFNAGIRPAVNPGISVSRVGGAAQTKIMK	Acetyl(K)@28	cleaved K-K@C-term	0.00995996	3208.76	803.197	3208.75	803.195	4
P0ABB0	sp|P0ABB0|ATPA_ECOLI	ATP synthase subunit alpha OS=Escherichia coli (strain K12) GN=atpA PE=1 SV=1	atpA	388	99	KLSGGIRTALAQYRE	Acetyl(K)@1	cleaved K-K@N-term	-0.00768993	1703.92	568.982	1703.93	568.985	3
P0ABB0	sp|P0ABB0|ATPA_ECOLI	ATP synthase subunit alpha OS=Escherichia coli (strain K12) GN=atpA PE=1 SV=1	atpA	419	99	LAAFSQFASDLDDATRKQLD	Acetyl(K)@17	missed D-L@10; missed D-D@12; missed D-A@13	-0.00109307	2253.09	752.037	2253.09	752.038	3
P0ABB0	sp|P0ABB0|ATPA_ECOLI	ATP synthase subunit alpha OS=Escherichia coli (strain K12) GN=atpA PE=1 SV=1	atpA	419	99	LAAFSQFASDLDDATRKQLD	Acetyl(K)@17	missed D-L@10; missed D-D@12; missed D-A@13	-0.0138222	2253.08	1127.55	2253.09	1127.55	2
P0ABB0	sp|P0ABB0|ATPA_ECOLI	ATP synthase subunit alpha OS=Escherichia coli (strain K12) GN=atpA PE=1 SV=1	atpA	419	99	LAAFSQFASDLDDATRKQLDHGQKVTE	Acetyl(K)@17	missed D-L@10; missed D-D@12; missed D-A@13; missed D-H@20	0.0203806	3032.5	759.133	3032.48	759.128	4
P0ABB0	sp|P0ABB0|ATPA_ECOLI	ATP synthase subunit alpha OS=Escherichia coli (strain K12) GN=atpA PE=1 SV=1	atpA	501	99	GKLKGILD	Acetyl(K)@4		-0.0116706	884.521	443.268	884.533	443.274	2
P0A6E6	sp|P0A6E6|ATPE_ECOLI	ATP synthase epsilon chain OS=Escherichia coli (strain K12) GN=atpC PE=1 SV=2	atpC	124	99	LAKAIAQLRVIE	Acetyl(K)@3		-0.0216804	1365.81	683.914	1365.83	683.924	2
P0ABB4	sp|P0ABB4|ATPB_ECOLI	ATP synthase subunit beta OS=Escherichia coli (strain K12) GN=atpD PE=1 SV=2	atpD	422	99	VFTGSPGKYVSLK	Acetyl(K)@13	cleaved K-D@C-term	-0.00204817	1423.77	712.892	1423.77	712.893	2
P0ABB4	sp|P0ABB4|ATPB_ECOLI	ATP synthase subunit beta OS=Escherichia coli (strain K12) GN=atpD PE=1 SV=2	atpD	422	99	VFTGSPGKYVSLKD	Acetyl(K)@13		-0.00762515	1538.79	770.403	1538.8	770.406	2
P0ABB4	sp|P0ABB4|ATPB_ECOLI	ATP synthase subunit beta OS=Escherichia coli (strain K12) GN=atpD PE=1 SV=2	atpD	422	99	VFTGSPGKYVSLKDTIR	Acetyl(K)@13	cleaved R-G@C-term; missed D-T@14	-0.00206757	1909.03	637.35	1909.03	637.351	3
P0ABA0	sp|P0ABA0|ATPF_ECOLI	ATP synthase subunit b OS=Escherichia coli (strain K12) GN=atpF PE=1 SV=1	atpF	58	99	RAHKDLDLAKASATDQLK	Acetyl(K)@10	cleaved K-K@C-term; missed D-L@5; missed D-L@7; missed D-Q@15	0.000168722	2022.09	506.529	2022.09	506.529	4
P0ABA0	sp|P0ABA0|ATPF_ECOLI	ATP synthase subunit b OS=Escherichia coli (strain K12) GN=atpF PE=1 SV=1	atpF	58	99	RAHKDLDLAKASATDQLKKAKAE	Acetyl(K)@10	missed D-L@5; missed D-L@7; missed D-Q@15	0.0121898	2549.4	510.888	2549.39	510.886	5
P0ABA0	sp|P0ABA0|ATPF_ECOLI	ATP synthase subunit b OS=Escherichia coli (strain K12) GN=atpF PE=1 SV=1	atpF	66	99	LAKASATDQLKKAKAE	Acetyl(K)@11	missed D-Q@8	0.00342495	1713.97	572.329	1713.96	572.328	3
P0ABA0	sp|P0ABA0|ATPF_ECOLI	ATP synthase subunit b OS=Escherichia coli (strain K12) GN=atpF PE=1 SV=1	atpF	66	99	LDLAKASATDQLKKAKAE	Acetyl(K)@13	missed D-L@2; missed D-Q@10	0.00653479	1942.08	486.527	1942.07	486.526	4
P0ABA0	sp|P0ABA0|ATPF_ECOLI	ATP synthase subunit b OS=Escherichia coli (strain K12) GN=atpF PE=1 SV=1	atpF	66	99	RAHKDLDLAKASATDQLKKAKAE	Acetyl(K)@18	missed D-L@5; missed D-L@7; missed D-Q@15	0.0143512	2549.41	510.889	2549.39	510.886	5
P0ABA0	sp|P0ABA0|ATPF_ECOLI	ATP synthase subunit b OS=Escherichia coli (strain K12) GN=atpF PE=1 SV=1	atpF	66	99	RAHKDLDLAKASATDQLKKAKAE	Acetyl(K)@18	missed D-L@5; missed D-L@7; missed D-Q@15	0.00517676	2549.4	638.357	2549.39	638.355	4
P0ABA0	sp|P0ABA0|ATPF_ECOLI	ATP synthase subunit b OS=Escherichia coli (strain K12) GN=atpF PE=1 SV=1	atpF	67	99	LAKASATDQLKKAKAE	Acetyl(K)@12	missed D-Q@8	-0.00572191	1713.96	572.326	1713.96	572.328	3
P0ABA0	sp|P0ABA0|ATPF_ECOLI	ATP synthase subunit b OS=Escherichia coli (strain K12) GN=atpF PE=1 SV=1	atpF	69	99	LAKASATDQLKKAKAE	Acetyl(K)@14	missed D-Q@8	0.00164963	1713.96	429.498	1713.96	429.498	4
P0ABA0	sp|P0ABA0|ATPF_ECOLI	ATP synthase subunit b OS=Escherichia coli (strain K12) GN=atpF PE=1 SV=1	atpF	69	99	LAKASATDQLKKAKAE	Acetyl(K)@14	missed D-Q@8	-0.00572191	1713.96	572.326	1713.96	572.328	3
P0ABA6	sp|P0ABA6|ATPG_ECOLI	ATP synthase gamma chain OS=Escherichia coli (strain K12) GN=atpG PE=1 SV=1	atpG	22	99	IASVQNTQKITKAME	Acetyl(K)@12	cleaved K-I@N-term	-0.00326943	1702.89	852.452	1702.89	852.453	2
P0ABA6	sp|P0ABA6|ATPG_ECOLI	ATP synthase gamma chain OS=Escherichia coli (strain K12) GN=atpG PE=1 SV=1	atpG	109	99	MKTWTDKGVQCD	Acetyl(K)@7; Carbamidomethyl(C)@11	missed D-K@6	-0.0124676	1509.65	755.831	1509.66	755.837	2
P0ABA4	sp|P0ABA4|ATPD_ECOLI	ATP synthase subunit delta OS=Escherichia coli (strain K12) GN=atpH PE=1 SV=1	atpH	124	99	QQLAKISAAME	Acetyl(K)@5; Oxidation(M)@10		-0.00220529	1246.62	624.318	1246.62	624.319	2
P0AE52	sp|P0AE52|BCP_ECOLI	Putative peroxiredoxin bcp OS=Escherichia coli (strain K12) GN=bcp PE=1 SV=1	bcp	74	99	LKKAGVDVLGISTDKPE	Acetyl(K)@15	missed D-V@7; missed D-K@14	-0.00336546	1811	906.508	1811	906.509	2
P0AE52	sp|P0AE52|BCP_ECOLI	Putative peroxiredoxin bcp OS=Escherichia coli (strain K12) GN=bcp PE=1 SV=1	bcp	84	99	KLSRFAEKE	Acetyl(K)@8	missed E-K@7	-0.00770126	1148.61	575.313	1148.62	575.317	2
P0AE52	sp|P0AE52|BCP_ECOLI	Putative peroxiredoxin bcp OS=Escherichia coli (strain K12) GN=bcp PE=1 SV=1	bcp	140	99	HVFDDFKTSNH	Acetyl(K)@7	cleaved H-H@C-term; missed D-D@4; missed D-F@5	0.00297698	1387.62	463.547	1387.62	463.546	3
P00968	sp|P00968|CARB_ECOLI	Carbamoyl-phosphate synthase large chain OS=Escherichia coli (strain K12) GN=carB PE=1 SV=2	carB	138	99	VAMKKIGLE	Acetyl(K)@5		-0.0137517	1029.58	515.795	1029.59	515.802	2
P00968	sp|P00968|CARB_ECOLI	Carbamoyl-phosphate synthase large chain OS=Escherichia coli (strain K12) GN=carB PE=1 SV=2	carB	515	99	IRKLRDQYD	Acetyl(K)@3	missed D-Q@6	-0.00662917	1247.66	624.835	1247.66	624.838	2
P00968	sp|P00968|CARB_ECOLI	Carbamoyl-phosphate synthase large chain OS=Escherichia coli (strain K12) GN=carB PE=1 SV=2	carB	649	99	GVIVQYGGQTPLKLARALE	Acetyl(K)@13	cleaved K-G@N-term	-0.0293615	2054.12	685.715	2054.15	685.725	3
P00968	sp|P00968|CARB_ECOLI	Carbamoyl-phosphate synthase large chain OS=Escherichia coli (strain K12) GN=carB PE=1 SV=2	carB	706	99	MAVEKAKE	Acetyl(K)@7	missed E-K@4	-0.00696123	946.472	474.243	946.479	474.247	2
P00968	sp|P00968|CARB_ECOLI	Carbamoyl-phosphate synthase large chain OS=Escherichia coli (strain K12) GN=carB PE=1 SV=2	carB	899	99	VVLPFNKFPGVDPLLGPE	Acetyl(K)@7		-0.0180854	1979.06	660.693	1979.08	660.7	3
P00968	sp|P00968|CARB_ECOLI	Carbamoyl-phosphate synthase large chain OS=Escherichia coli (strain K12) GN=carB PE=1 SV=2	carB	940	99	AFAKAQLGSNSTMKKHG	Acetyl(K)@14	cleaved G-R@C-term	0.00462194	1816.93	455.24	1816.93	455.239	4
P00968	sp|P00968|CARB_ECOLI	Carbamoyl-phosphate synthase large chain OS=Escherichia coli (strain K12) GN=carB PE=1 SV=2	carB	940	99	AFAKAQLGSNSTMKKHGR	Acetyl(K)@14	cleaved R-A@C-term	0.00694489	1973.03	494.266	1973.03	494.264	4
P00968	sp|P00968|CARB_ECOLI	Carbamoyl-phosphate synthase large chain OS=Escherichia coli (strain K12) GN=carB PE=1 SV=2	carB	940	99	AFAKAQLGSNSTMKKHGR	Oxidation(M)@13; Acetyl(K)@14	cleaved R-A@C-term	0.00879885	1989.03	498.265	1989.02	498.263	4
P00968	sp|P00968|CARB_ECOLI	Carbamoyl-phosphate synthase large chain OS=Escherichia coli (strain K12) GN=carB PE=1 SV=2	carB	954	99	GDKERVVD	Acetyl(K)@3	missed D-K@2; missed E-R@4	-0.00687058	958.465	480.24	958.472	480.243	2
P00968	sp|P00968|CARB_ECOLI	Carbamoyl-phosphate synthase large chain OS=Escherichia coli (strain K12) GN=carB PE=1 SV=2	carB	966	99	LAAKLLKQGFE	Acetyl(K)@7		-0.0152797	1258.71	630.364	1258.73	630.372	2
P0AE63	sp|P0AE63|CHAB_ECOLI	Cation transport regulator ChaB OS=Escherichia coli (strain K12) GN=chaB PE=1 SV=1	chaB	61	99	TAHKVAWAAVKHE	Acetyl(K)@11		-0.0120104	1488.77	497.264	1488.78	497.269	3
P0AE63	sp|P0AE63|CHAB_ECOLI	Cation transport regulator ChaB OS=Escherichia coli (strain K12) GN=chaB PE=1 SV=1	chaB	71	99	YAKGDDDKWHKKS	Acetyl(K)@8	missed D-D@5; missed D-D@6; missed D-K@7	0.00811344	1618.78	405.703	1618.77	405.701	4
P0AE63	sp|P0AE63|CHAB_ECOLI	Cation transport regulator ChaB OS=Escherichia coli (strain K12) GN=chaB PE=1 SV=1	chaB	71	99	YAKGDDDKWHKKS	Acetyl(K)@8	missed D-D@5; missed D-D@6; missed D-K@7	0.0107633	1618.78	540.602	1618.77	540.599	3
P0ABH9	sp|P0ABH9|CLPA_ECOLI	ATP-dependent Clp protease ATP-binding subunit ClpA OS=Escherichia coli (strain K12) GN=clpA PE=1 SV=1	clpA	486	99	HKPVGSFLFAGPTGVGKTE	Acetyl(K)@2		-0.00892445	1970.02	657.68	1970.03	657.683	3
P0ABH9	sp|P0ABH9|CLPA_ECOLI	ATP-dependent Clp protease ATP-binding subunit ClpA OS=Escherichia coli (strain K12) GN=clpA PE=1 SV=1	clpA	713	99	NLKKPLANE	Acetyl(K)@3		-0.00861513	1067.59	534.802	1067.6	534.806	2
P0ABH9	sp|P0ABH9|CLPA_ECOLI	ATP-dependent Clp protease ATP-binding subunit ClpA OS=Escherichia coli (strain K12) GN=clpA PE=1 SV=1	clpA	713	99	VIQDNLKKPLANE	Acetyl(K)@7	cleaved R-V@N-term; missed D-N@4	-0.011038	1522.82	762.419	1522.84	762.425	2
P63284	sp|P63284|CLPB_ECOLI	Chaperone protein ClpB OS=Escherichia coli (strain K12) GN=clpB PE=1 SV=1	clpB	9	99	NKFQLALADAQSLALGHDNQFIEPLH	Acetyl(K)@2	cleaved T-N@N-term; cleaved H-L@C-term; missed D-A@9; missed D-N@18	0.0110052	2931.5	733.882	2931.49	733.879	4
P63284	sp|P63284|CLPB_ECOLI	Chaperone protein ClpB OS=Escherichia coli (strain K12) GN=clpB PE=1 SV=1	clpB	96	99	LVRVLNLCDKLA	Carbamidomethyl(C)@8; Acetyl(K)@10	cleaved A-Q@C-term; missed D-K@9	-0.00644125	1454.82	485.948	1454.83	485.95	3
P63284	sp|P63284|CLPB_ECOLI	Chaperone protein ClpB OS=Escherichia coli (strain K12) GN=clpB PE=1 SV=1	clpB	96	99	LVRVLNLCDKLA	Carbamidomethyl(C)@8; Acetyl(K)@10	cleaved A-Q@C-term; missed D-K@9	-0.0109932	1454.82	728.416	1454.83	728.421	2
P63284	sp|P63284|CLPB_ECOLI	Chaperone protein ClpB OS=Escherichia coli (strain K12) GN=clpB PE=1 SV=1	clpB	96	99	LVRVLNLCDKLAQKRGDNFISSE	Carbamidomethyl(C)@8; Acetyl(K)@10	missed D-K@9; missed D-N@17	0.0157476	2716.45	680.119	2716.43	680.116	4
P63284	sp|P63284|CLPB_ECOLI	Chaperone protein ClpB OS=Escherichia coli (strain K12) GN=clpB PE=1 SV=1	clpB	96	99	LVRVLNLCDKLAQKRGDNFISSE	Carbamidomethyl(C)@8; Acetyl(K)@10	missed D-K@9; missed D-N@17	0.0191504	2716.45	906.491	2716.43	906.485	3
P63284	sp|P63284|CLPB_ECOLI	Chaperone protein ClpB OS=Escherichia coli (strain K12) GN=clpB PE=1 SV=1	clpB	100	99	LCDKLAQKRGDNFISSE	Carbamidomethyl(C)@2; Acetyl(K)@8	cleaved N-L@N-term; missed D-K@3; missed D-N@11	0.000756894	2021.98	675.002	2021.98	675.002	3
P63284	sp|P63284|CLPB_ECOLI	Chaperone protein ClpB OS=Escherichia coli (strain K12) GN=clpB PE=1 SV=1	clpB	100	99	LVRVLNLCDKLAQKRGDNFISSE	Carbamidomethyl(C)@8; Acetyl(K)@14	missed D-K@9; missed D-N@17	0.0234489	2716.46	680.121	2716.43	680.116	4
P63284	sp|P63284|CLPB_ECOLI	Chaperone protein ClpB OS=Escherichia coli (strain K12) GN=clpB PE=1 SV=1	clpB	100	99	LVRVLNLCDKLAQKRGDNFISSE	Carbamidomethyl(C)@8; Acetyl(K)@14	missed D-K@9; missed D-N@17	0.0136572	2716.45	906.49	2716.43	906.485	3
P63284	sp|P63284|CLPB_ECOLI	Chaperone protein ClpB OS=Escherichia coli (strain K12) GN=clpB PE=1 SV=1	clpB	127	99	SRGTLADILKAAGATTANITQAIE	Acetyl(K)@10	missed D-I@7	-0.021936	2427.27	810.099	2427.3	810.106	3
P63284	sp|P63284|CLPB_ECOLI	Chaperone protein ClpB OS=Escherichia coli (strain K12) GN=clpB PE=1 SV=1	clpB	162	99	QMRGGESVNDQGAEDQRQALKKYTID	Acetyl(K)@21	missed E-S@6; missed D-Q@10; missed E-D@14; missed D-Q@15	0.0172291	2978.43	745.615	2978.42	745.611	4
P63284	sp|P63284|CLPB_ECOLI	Chaperone protein ClpB OS=Escherichia coli (strain K12) GN=clpB PE=1 SV=1	clpB	162	99	QMRGGESVNDQGAEDQRQALKKYTIDLTERAE	Gln->pyro-Glu@N-term; Acetyl(K)@21	missed E-S@6; missed D-Q@10; missed E-D@14; missed D-Q@15; missed D-L@26; missed E-R@29	0.0176316	3660.76	916.198	3660.74	916.193	4
P63284	sp|P63284|CLPB_ECOLI	Chaperone protein ClpB OS=Escherichia coli (strain K12) GN=clpB PE=1 SV=1	clpB	162	99	QMRGGESVNDQGAEDQRQALKKYTIDLTERAE	Acetyl(K)@21	missed E-S@6; missed D-Q@10; missed E-D@14; missed D-Q@15; missed D-L@26; missed E-R@29	0.031857	3677.8	920.458	3677.77	920.45	4
P63284	sp|P63284|CLPB_ECOLI	Chaperone protein ClpB OS=Escherichia coli (strain K12) GN=clpB PE=1 SV=1	clpB	163	98.92	QMRGGESVNDQGAEDQRQALKKYTIDLTERAE	Acetyl(K)@22	missed E-S@6; missed D-Q@10; missed E-D@14; missed D-Q@15; missed D-L@26; missed E-R@29	0.0408325	3677.81	736.569	3677.77	736.561	5
P63284	sp|P63284|CLPB_ECOLI	Chaperone protein ClpB OS=Escherichia coli (strain K12) GN=clpB PE=1 SV=1	clpB	163	99	QMRGGESVNDQGAEDQRQALKKYTIDLTERAE	Oxidation(M)@2; Acetyl(K)@22	missed E-S@6; missed D-Q@10; missed E-D@14; missed D-Q@15; missed D-L@26; missed E-R@29	0.0310071	3693.8	739.766	3693.77	739.76	5
P63284	sp|P63284|CLPB_ECOLI	Chaperone protein ClpB OS=Escherichia coli (strain K12) GN=clpB PE=1 SV=1	clpB	163	99	QMRGGESVNDQGAEDQRQALKKYTIDLTERAE	Gln->pyro-Glu@N-term; Acetyl(K)@22	missed E-S@6; missed D-Q@10; missed E-D@14; missed D-Q@15; missed D-L@26; missed E-R@29	0.0176316	3660.76	916.198	3660.74	916.193	4
P63284	sp|P63284|CLPB_ECOLI	Chaperone protein ClpB OS=Escherichia coli (strain K12) GN=clpB PE=1 SV=1	clpB	163	99	QMRGGESVNDQGAEDQRQALKKYTIDLTERAE	Gln->pyro-Glu@N-term; Oxidation(M)@2; Acetyl(K)@22	missed E-S@6; missed D-Q@10; missed E-D@14; missed D-Q@15; missed D-L@26; missed E-R@29	0.0222315	3676.76	920.197	3676.74	920.192	4
P63284	sp|P63284|CLPB_ECOLI	Chaperone protein ClpB OS=Escherichia coli (strain K12) GN=clpB PE=1 SV=1	clpB	163	99	QMRGGESVNDQGAEDQRQALKKYTIDLTERAE	Acetyl(K)@22	missed E-S@6; missed D-Q@10; missed E-D@14; missed D-Q@15; missed D-L@26; missed E-R@29	0.031857	3677.8	920.458	3677.77	920.45	4
P63284	sp|P63284|CLPB_ECOLI	Chaperone protein ClpB OS=Escherichia coli (strain K12) GN=clpB PE=1 SV=1	clpB	176	99	QGKLDPVIGRDEE	Gln->pyro-Glu@N-term; Acetyl(K)@3	missed D-E@11; missed E-E@12	-0.00744283	1479.71	740.864	1479.72	740.868	2
P63284	sp|P63284|CLPB_ECOLI	Chaperone protein ClpB OS=Escherichia coli (strain K12) GN=clpB PE=1 SV=1	clpB	176	99	QGKLDPVIGRDEE	Acetyl(K)@3	missed D-E@11; missed E-E@12	-0.00172483	1496.75	749.38	1496.75	749.381	2
P63284	sp|P63284|CLPB_ECOLI	Chaperone protein ClpB OS=Escherichia coli (strain K12) GN=clpB PE=1 SV=1	clpB	250	98.96	MGALVAGAKYRGE	Acetyl(K)@9		-0.0111414	1363.68	455.567	1363.69	455.571	3
P63284	sp|P63284|CLPB_ECOLI	Chaperone protein ClpB OS=Escherichia coli (strain K12) GN=clpB PE=1 SV=1	clpB	250	99	MGALVAGAKYRGE	Acetyl(K)@9		-0.00520532	1363.69	682.851	1363.69	682.853	2
P63284	sp|P63284|CLPB_ECOLI	Chaperone protein ClpB OS=Escherichia coli (strain K12) GN=clpB PE=1 SV=1	clpB	250	99	MGALVAGAKYRGE	Oxidation(M)@1; Acetyl(K)@9		-0.00418209	1379.68	690.849	1379.69	690.851	2
P63284	sp|P63284|CLPB_ECOLI	Chaperone protein ClpB OS=Escherichia coli (strain K12) GN=clpB PE=1 SV=1	clpB	250	99	MGALVAGAKYRGEFE	Acetyl(K)@9	missed E-F@13	-0.0119711	1639.79	820.903	1639.8	820.909	2
P63284	sp|P63284|CLPB_ECOLI	Chaperone protein ClpB OS=Escherichia coli (strain K12) GN=clpB PE=1 SV=1	clpB	260	99	RLKGVLND	Acetyl(K)@3		-0.00979084	955.535	478.775	955.545	478.78	2
P63284	sp|P63284|CLPB_ECOLI	Chaperone protein ClpB OS=Escherichia coli (strain K12) GN=clpB PE=1 SV=1	clpB	300	99	LHTMVGAGKADGAMDAGNMLKPALARGE	Acetyl(K)@21	missed D-G@11; missed D-A@15	0.0263632	2823.41	706.86	2823.38	706.853	4
P63284	sp|P63284|CLPB_ECOLI	Chaperone protein ClpB OS=Escherichia coli (strain K12) GN=clpB PE=1 SV=1	clpB	300	99	LHTMVGAGKADGAMDAGNMLKPALARGE	Oxidation(M)@14; Acetyl(K)@21	missed D-G@11; missed D-A@15	0.0418757	2839.42	710.862	2839.38	710.852	4
P63284	sp|P63284|CLPB_ECOLI	Chaperone protein ClpB OS=Escherichia coli (strain K12) GN=clpB PE=1 SV=1	clpB	335	99	RFQKVFVAEPSVE	Acetyl(K)@4	cleaved R-R@N-term	-0.00369435	1576.82	789.418	1576.82	789.42	2
P63284	sp|P63284|CLPB_ECOLI	Chaperone protein ClpB OS=Escherichia coli (strain K12) GN=clpB PE=1 SV=1	clpB	335	99	RRFQKVFVAEPSVE	Acetyl(K)@5		0.00274795	1732.93	578.65	1732.93	578.649	3
P63284	sp|P63284|CLPB_ECOLI	Chaperone protein ClpB OS=Escherichia coli (strain K12) GN=clpB PE=1 SV=1	clpB	335	99	RRFQKVFVAEPSVE	Acetyl(K)@5		-0.00384121	1732.92	867.468	1732.93	867.47	2
P63284	sp|P63284|CLPB_ECOLI	Chaperone protein ClpB OS=Escherichia coli (strain K12) GN=clpB PE=1 SV=1	clpB	354	99	DTIAILRGLKE	Acetyl(K)@10	missed D-T@1	-0.0219232	1269.71	424.243	1269.73	424.25	3
P63284	sp|P63284|CLPB_ECOLI	Chaperone protein ClpB OS=Escherichia coli (strain K12) GN=clpB PE=1 SV=1	clpB	354	99	DTIAILRGLKE	Acetyl(K)@10	missed D-T@1	-0.0146132	1269.71	635.865	1269.73	635.872	2
P63284	sp|P63284|CLPB_ECOLI	Chaperone protein ClpB OS=Escherichia coli (strain K12) GN=clpB PE=1 SV=1	clpB	438	99	ASKKRLDMLNEE	Acetyl(K)@3	missed D-M@7; missed E-E@11	-0.00430856	1474.74	492.587	1474.74	492.589	3
P63284	sp|P63284|CLPB_ECOLI	Chaperone protein ClpB OS=Escherichia coli (strain K12) GN=clpB PE=1 SV=1	clpB	438	99	ASKKRLDMLNEE	Acetyl(K)@3	missed D-M@7; missed E-E@11	-0.00148469	1474.74	738.379	1474.74	738.38	2
P63284	sp|P63284|CLPB_ECOLI	Chaperone protein ClpB OS=Escherichia coli (strain K12) GN=clpB PE=1 SV=1	clpB	439	99	ASKKRLDMLNEE	Acetyl(K)@4	missed D-M@7; missed E-E@11	-0.00430856	1474.74	492.587	1474.74	492.589	3
P63284	sp|P63284|CLPB_ECOLI	Chaperone protein ClpB OS=Escherichia coli (strain K12) GN=clpB PE=1 SV=1	clpB	439	99	ASKKRLDMLNEE	Acetyl(K)@4	missed D-M@7; missed E-E@11	-0.00148469	1474.74	738.379	1474.74	738.38	2
P63284	sp|P63284|CLPB_ECOLI	Chaperone protein ClpB OS=Escherichia coli (strain K12) GN=clpB PE=1 SV=1	clpB	451	99	LSDKERQYSE	Acetyl(K)@4	missed D-K@3; missed E-R@5	-0.00886113	1295.59	648.803	1295.6	648.807	2
P63284	sp|P63284|CLPB_ECOLI	Chaperone protein ClpB OS=Escherichia coli (strain K12) GN=clpB PE=1 SV=1	clpB	476	98.74	KASLSGTQTIKAE	Acetyl(K)@11		0.00364771	1374.74	459.254	1374.74	459.252	3
P63284	sp|P63284|CLPB_ECOLI	Chaperone protein ClpB OS=Escherichia coli (strain K12) GN=clpB PE=1 SV=1	clpB	476	99	KASLSGTQTIKAE	Acetyl(K)@11		-0.00249925	1374.73	688.374	1374.74	688.375	2
P63284	sp|P63284|CLPB_ECOLI	Chaperone protein ClpB OS=Escherichia coli (strain K12) GN=clpB PE=1 SV=1	clpB	476	99	KASLSGTQTIKAELE	Acetyl(K)@11	missed E-L@13	0.0224885	1616.88	809.45	1616.86	809.438	2
P63284	sp|P63284|CLPB_ECOLI	Chaperone protein ClpB OS=Escherichia coli (strain K12) GN=clpB PE=1 SV=1	clpB	530	99	GKTMRLLRNKVTDAE	Acetyl(K)@10	missed D-A@13	0.000993864	1772.96	591.993	1772.96	591.993	3
P63284	sp|P63284|CLPB_ECOLI	Chaperone protein ClpB OS=Escherichia coli (strain K12) GN=clpB PE=1 SV=1	clpB	530	99	LLRNKVTDAE	Acetyl(K)@5	cleaved R-L@N-term; missed D-A@8	-0.00304387	1199.65	600.831	1199.65	600.833	2
P63284	sp|P63284|CLPB_ECOLI	Chaperone protein ClpB OS=Escherichia coli (strain K12) GN=clpB PE=1 SV=1	clpB	530	99	LLRNKVTDAEIAE	Acetyl(K)@5	cleaved R-L@N-term; missed D-A@8; missed E-I@10	-0.0139536	1512.8	757.408	1512.81	757.415	2
P63284	sp|P63284|CLPB_ECOLI	Chaperone protein ClpB OS=Escherichia coli (strain K12) GN=clpB PE=1 SV=1	clpB	616	99	LCKALANFMFDSDE	Carbamidomethyl(C)@2; Acetyl(K)@3	missed D-S@11; missed D-E@13	-0.0108771	1701.73	851.871	1701.74	851.876	2
P63284	sp|P63284|CLPB_ECOLI	Chaperone protein ClpB OS=Escherichia coli (strain K12) GN=clpB PE=1 SV=1	clpB	780	99	QHIASIAQIQLK	Acetyl(K)@12	cleaved K-R@C-term	-0.0124939	1390.78	696.398	1390.79	696.404	2
P63284	sp|P63284|CLPB_ECOLI	Chaperone protein ClpB OS=Escherichia coli (strain K12) GN=clpB PE=1 SV=1	clpB	780	99	QHIASIAQIQLKR	Acetyl(K)@12	cleaved R-L@C-term	-0.00200194	1546.89	516.638	1546.89	516.639	3
P63284	sp|P63284|CLPB_ECOLI	Chaperone protein ClpB OS=Escherichia coli (strain K12) GN=clpB PE=1 SV=1	clpB	780	99	QHIASIAQIQLKR	Gln->pyro-Glu@N-term; Acetyl(K)@12	cleaved R-L@C-term	-0.013726	1529.85	765.934	1529.87	765.941	2
P63284	sp|P63284|CLPB_ECOLI	Chaperone protein ClpB OS=Escherichia coli (strain K12) GN=clpB PE=1 SV=1	clpB	780	99	QHIASIAQIQLKRLY	Acetyl(K)@12	cleaved Y-K@C-term	-0.00403834	1823.04	608.687	1823.04	608.688	3
P63284	sp|P63284|CLPB_ECOLI	Chaperone protein ClpB OS=Escherichia coli (strain K12) GN=clpB PE=1 SV=1	clpB	780	99	QHIASIAQIQLKRLYK	Gln->pyro-Glu@N-term; Acetyl(K)@12	cleaved K-R@C-term	-0.00612944	1934.1	484.533	1934.11	484.535	4
P63284	sp|P63284|CLPB_ECOLI	Chaperone protein ClpB OS=Escherichia coli (strain K12) GN=clpB PE=1 SV=1	clpB	780	99	QHIASIAQIQLKRLYK	Acetyl(K)@12	cleaved K-R@C-term	0.00323245	1951.14	488.792	1951.14	488.791	4
P63284	sp|P63284|CLPB_ECOLI	Chaperone protein ClpB OS=Escherichia coli (strain K12) GN=clpB PE=1 SV=1	clpB	780	99	QHIASIAQIQLKRLYK	Gln->pyro-Glu@N-term; Acetyl(K)@12	cleaved K-R@C-term	-0.00211531	1934.11	645.71	1934.11	645.711	3
P63284	sp|P63284|CLPB_ECOLI	Chaperone protein ClpB OS=Escherichia coli (strain K12) GN=clpB PE=1 SV=1	clpB	780	99	QHIASIAQIQLKRLYK	Acetyl(K)@12	cleaved K-R@C-term	0.00769641	1951.14	651.389	1951.14	651.386	3
P63284	sp|P63284|CLPB_ECOLI	Chaperone protein ClpB OS=Escherichia coli (strain K12) GN=clpB PE=1 SV=1	clpB	780	99	QHIASIAQIQLKRLYK	Gln->pyro-Glu@N-term; Acetyl(K)@12	cleaved K-R@C-term	-0.0142081	1934.1	968.055	1934.11	968.062	2
P63284	sp|P63284|CLPB_ECOLI	Chaperone protein ClpB OS=Escherichia coli (strain K12) GN=clpB PE=1 SV=1	clpB	780	99	QHIASIAQIQLKRLYKRLEE	Acetyl(K)@12	missed E-E@19	0.0207394	2478.43	496.693	2478.41	496.689	5
P63284	sp|P63284|CLPB_ECOLI	Chaperone protein ClpB OS=Escherichia coli (strain K12) GN=clpB PE=1 SV=1	clpB	780	99	QHIASIAQIQLKRLYKRLEE	Gln->pyro-Glu@N-term; Acetyl(K)@12	missed E-E@19	0.0111426	2461.39	616.355	2461.38	616.352	4
P63284	sp|P63284|CLPB_ECOLI	Chaperone protein ClpB OS=Escherichia coli (strain K12) GN=clpB PE=1 SV=1	clpB	780	99	QHIASIAQIQLKRLYKRLEE	Acetyl(K)@12	missed E-E@19	0.000947521	2478.41	620.609	2478.41	620.609	4
P0A6H1	sp|P0A6H1|CLPX_ECOLI	ATP-dependent Clp protease ATP-binding subunit ClpX OS=Escherichia coli (strain K12) GN=clpX PE=1 SV=2	clpX	297	99	DLIKFGLIPE	Acetyl(K)@4	missed D-L@1	-0.0168558	1185.65	593.831	1185.66	593.84	2
P25524	sp|P25524|CODA_ECOLI	Cytosine deaminase OS=Escherichia coli (strain K12) GN=codA PE=1 SV=3	codA	426	99	AIDYKR	Acetyl(K)@5	missed D-Y@3	-0.0114414	806.417	404.216	806.429	404.222	2
Q59385	sp|Q59385|COPA_ECOLI	Copper-exporting P-type ATPase A OS=Escherichia coli (strain K12) GN=copA PE=1 SV=4	copA	706	99	AIKHLQSE	Acetyl(K)@3		-0.0171644	966.496	484.255	966.513	484.264	2
P0ACJ8	sp|P0ACJ8|CRP_ECOLI	cAMP-activated global transcriptional regulator CRP OS=Escherichia coli (strain K12) GN=crp PE=1 SV=1	crp	202	99	DQNLISAHGKTIVVYGTR	Acetyl(K)@10	missed D-Q@1	-0.00610918	2013.06	672.027	2013.06	672.029	3
P69783	sp|P69783|PTGA_ECOLI	Glucose-specific phosphotransferase enzyme IIA component OS=Escherichia coli (strain K12) GN=crr PE=1 SV=2	crr	6	99	GLFDKLKSLVSDDKKDTGTIE	Acetyl(K)@5	cleaved M-G@N-term; missed D-K@4; missed D-D@12; missed D-K@13; missed D-T@16	-0.0122993	2350.21	588.561	2350.23	588.564	4
P69783	sp|P69783|PTGA_ECOLI	Glucose-specific phosphotransferase enzyme IIA component OS=Escherichia coli (strain K12) GN=crr PE=1 SV=2	crr	6	99	GLFDKLKSLVSDDKKDTGTIE	Acetyl(K)@5	cleaved M-G@N-term; missed D-K@4; missed D-D@12; missed D-K@13; missed D-T@16	-0.00170516	2350.22	784.416	2350.23	784.416	3
P69783	sp|P69783|PTGA_ECOLI	Glucose-specific phosphotransferase enzyme IIA component OS=Escherichia coli (strain K12) GN=crr PE=1 SV=2	crr	54	99	KIVGDGIAIKPTGNKMVAPVDGTIGKIFE	Acetyl(K)@10; Deamidated(N)@14	missed D-G@5; missed D-G@21	0.0185748	3010.66	753.672	3010.64	753.668	4
P69783	sp|P69783|PTGA_ECOLI	Glucose-specific phosphotransferase enzyme IIA component OS=Escherichia coli (strain K12) GN=crr PE=1 SV=2	crr	105	99	GFKRIAEE	Acetyl(K)@3	missed E-E@7	-0.000126912	990.513	496.264	990.513	496.264	2
P69783	sp|P69783|PTGA_ECOLI	Glucose-specific phosphotransferase enzyme IIA component OS=Escherichia coli (strain K12) GN=crr PE=1 SV=2	crr	115	99	GQRVKVGDTVIE	Acetyl(K)@5	missed D-T@8	-0.0166092	1341.71	671.862	1341.73	671.87	2
P69783	sp|P69783|PTGA_ECOLI	Glucose-specific phosphotransferase enzyme IIA component OS=Escherichia coli (strain K12) GN=crr PE=1 SV=2	crr	148	99	KAKSTLTPVVISNMDEIKE	Oxidation(M)@14; Acetyl(K)@18	missed D-E@15; missed E-I@16	-0.00568841	2160.13	721.05	2160.13	721.052	3
P69783	sp|P69783|PTGA_ECOLI	Glucose-specific phosphotransferase enzyme IIA component OS=Escherichia coli (strain K12) GN=crr PE=1 SV=2	crr	168	98.54	LIKLSGSVTVGETPVIRIKK	Acetyl(K)@19	missed E-T@12	0.00559093	2179.34	545.841	2179.33	545.84	4
P69783	sp|P69783|PTGA_ECOLI	Glucose-specific phosphotransferase enzyme IIA component OS=Escherichia coli (strain K12) GN=crr PE=1 SV=2	crr	168	99	LIKLSGSVTVGETPVIRIKK	Acetyl(K)@19	missed E-T@12	-0.00413283	2179.33	1090.67	2179.33	1090.67	2
P69783	sp|P69783|PTGA_ECOLI	Glucose-specific phosphotransferase enzyme IIA component OS=Escherichia coli (strain K12) GN=crr PE=1 SV=2	crr	169	98.54	LIKLSGSVTVGETPVIRIKK	Acetyl(K)@20	missed E-T@12	0.00559093	2179.34	545.841	2179.33	545.84	4
P69783	sp|P69783|PTGA_ECOLI	Glucose-specific phosphotransferase enzyme IIA component OS=Escherichia coli (strain K12) GN=crr PE=1 SV=2	crr	169	99	LIKLSGSVTVGETPVIRIKK	Acetyl(K)@20	missed E-T@12	-0.00413283	2179.33	1090.67	2179.33	1090.67	2
P0A9Y6	sp|P0A9Y6|CSPC_ECOLI	Cold shock-like protein CspC OS=Escherichia coli (strain K12) GN=cspC PE=1 SV=2	cspC	27	99	SKGFGFITPADGSKDVFVH	Acetyl(K)@14	cleaved H-F@C-term; missed D-G@11; missed D-V@15	0.005164	2050.02	684.348	2050.02	684.346	3
P0A9Y6	sp|P0A9Y6|CSPC_ECOLI	Cold shock-like protein CspC OS=Escherichia coli (strain K12) GN=cspC PE=1 SV=2	cspC	27	99	SKGFGFITPADGSKDVFVH	Acetyl(K)@14	cleaved H-F@C-term; missed D-G@11; missed D-V@15	-0.0124548	2050	1026.01	2050.02	1026.02	2
P0A9Y6	sp|P0A9Y6|CSPC_ECOLI	Cold shock-like protein CspC OS=Escherichia coli (strain K12) GN=cspC PE=1 SV=2	cspC	27	99	SKGFGFITPADGSKDVFVHF	Acetyl(K)@14	cleaved F-S@C-term; missed D-G@11; missed D-V@15	0.00742585	2197.09	733.371	2197.08	733.369	3
P0A9Y6	sp|P0A9Y6|CSPC_ECOLI	Cold shock-like protein CspC OS=Escherichia coli (strain K12) GN=cspC PE=1 SV=2	cspC	27	99	SKGFGFITPADGSKDVFVHFS	Acetyl(K)@14	cleaved S-A@C-term; missed D-G@11; missed D-V@15	-0.00546369	2284.11	762.378	2284.12	762.379	3
P0A9Y6	sp|P0A9Y6|CSPC_ECOLI	Cold shock-like protein CspC OS=Escherichia coli (strain K12) GN=cspC PE=1 SV=2	cspC	27	99	SKGFGFITPADGSKDVFVHFSAIQGNGFKTLAE	Acetyl(K)@14	missed D-G@11; missed D-V@15	0.018741	3513.78	879.451	3513.76	879.446	4
P0A9Y6	sp|P0A9Y6|CSPC_ECOLI	Cold shock-like protein CspC OS=Escherichia coli (strain K12) GN=cspC PE=1 SV=2	cspC	27	99	SKGFGFITPADGSKDVFVHFSAIQGNGFKTLAE	Acetyl(K)@14; Deamidated(N)@26	missed D-G@11; missed D-V@15	0.00935041	3514.75	879.695	3514.74	879.693	4
P0A9Y6	sp|P0A9Y6|CSPC_ECOLI	Cold shock-like protein CspC OS=Escherichia coli (strain K12) GN=cspC PE=1 SV=2	cspC	59	99	IQDGQKGPAAVNVTAI	Acetyl(K)@6	missed D-G@3	-0.00919075	1622.85	812.434	1622.86	812.439	2
P0A972	sp|P0A972|CSPE_ECOLI	Cold shock-like protein CspE OS=Escherichia coli (strain K12) GN=cspE PE=1 SV=2	cspE	27	99	DGSKDVFVHFSAIQTNGFKTLAE	Acetyl(K)@4	missed D-G@1; missed D-V@5	0.018225	2552.27	851.765	2552.25	851.759	3
P0ABK5	sp|P0ABK5|CYSK_ECOLI	Cysteine synthase A OS=Escherichia coli (strain K12) GN=cysK PE=1 SV=2	cysK	102	99	KLLKALGANLVLTE	Acetyl(K)@1	cleaved R-K@N-term	-0.0342615	1523.89	508.972	1523.93	508.983	3
P0ABK5	sp|P0ABK5|CYSK_ECOLI	Cysteine synthase A OS=Escherichia coli (strain K12) GN=cysK PE=1 SV=2	cysK	102	99	KLLKALGANLVLTE	Acetyl(K)@1	cleaved R-K@N-term	-0.0129859	1523.92	762.965	1523.93	762.972	2
P0ABK5	sp|P0ABK5|CYSK_ECOLI	Cysteine synthase A OS=Escherichia coli (strain K12) GN=cysK PE=1 SV=2	cysK	105	99	KLLKALGANLVLTE	Acetyl(K)@4	cleaved R-K@N-term	-0.0342615	1523.89	508.972	1523.93	508.983	3
P0ABK5	sp|P0ABK5|CYSK_ECOLI	Cysteine synthase A OS=Escherichia coli (strain K12) GN=cysK PE=1 SV=2	cysK	105	99	KLLKALGANLVLTE	Acetyl(K)@4	cleaved R-K@N-term	-0.0129859	1523.92	762.965	1523.93	762.972	2
P0ABK5	sp|P0ABK5|CYSK_ECOLI	Cysteine synthase A OS=Escherichia coli (strain K12) GN=cysK PE=1 SV=2	cysK	118	99	GAKGMKGAIQKAEE	Acetyl(K)@3; Oxidation(M)@5	missed E-E@13	-0.0130294	1474.73	492.585	1474.74	492.589	3
P0ABK5	sp|P0ABK5|CYSK_ECOLI	Cysteine synthase A OS=Escherichia coli (strain K12) GN=cysK PE=1 SV=2	cysK	121	99	GAKGMKGAIQKAEE	Oxidation(M)@5; Acetyl(K)@6	missed E-E@13	-0.0117027	1474.73	492.585	1474.74	492.589	3
P0ABK5	sp|P0ABK5|CYSK_ECOLI	Cysteine synthase A OS=Escherichia coli (strain K12) GN=cysK PE=1 SV=2	cysK	121	99	GAKGMKGAIQKAEE	Acetyl(K)@6	missed E-E@13	-0.00241227	1458.75	730.381	1458.75	730.382	2
P0ABK5	sp|P0ABK5|CYSK_ECOLI	Cysteine synthase A OS=Escherichia coli (strain K12) GN=cysK PE=1 SV=2	cysK	126	99	GAKGMKGAIQKAEE	Acetyl(K)@11	missed E-E@13	-3.19e-06	1458.75	730.382	1458.75	730.382	2
P0ABK5	sp|P0ABK5|CYSK_ECOLI	Cysteine synthase A OS=Escherichia coli (strain K12) GN=cysK PE=1 SV=2	cysK	126	99	GMKGAIQKAEE	Acetyl(K)@8	cleaved K-G@N-term; missed E-E@10	0.00102443	1202.6	602.306	1202.6	602.306	2
P0ABK5	sp|P0ABK5|CYSK_ECOLI	Cysteine synthase A OS=Escherichia coli (strain K12) GN=cysK PE=1 SV=2	cysK	137	99	KYLLLQQFSNPANPE	Acetyl(K)@1		-0.0121456	1802.91	601.977	1802.92	601.981	3
P0ABK5	sp|P0ABK5|CYSK_ECOLI	Cysteine synthase A OS=Escherichia coli (strain K12) GN=cysK PE=1 SV=2	cysK	137	99	KYLLLQQFSNPANPE	Acetyl(K)@1		-0.00933978	1802.91	902.463	1802.92	902.467	2
P0ABK5	sp|P0ABK5|CYSK_ECOLI	Cysteine synthase A OS=Escherichia coli (strain K12) GN=cysK PE=1 SV=2	cysK	246	99	LKLVDKVIGITNE	Acetyl(K)@6	missed D-K@5	-0.0198194	1482.85	742.43	1482.87	742.44	2
P0ABK5	sp|P0ABK5|CYSK_ECOLI	Cysteine synthase A OS=Escherichia coli (strain K12) GN=cysK PE=1 SV=2	cysK	293	99	SFTNKNIVVILPSSGE	Acetyl(K)@5		-0.0115313	1745.91	873.962	1745.92	873.967	2
P22255	sp|P22255|CYSQ_ECOLI	3'(2'),5'-bisphosphate nucleotidase CysQ OS=Escherichia coli (strain K12) GN=cysQ PE=1 SV=2	cysQ	89	99	VRQHWQRYWLVDPLDGTKE	Acetyl(K)@18	missed D-G@15	0.0067407	2467.25	617.819	2467.24	617.817	4
P22255	sp|P22255|CYSQ_ECOLI	3'(2'),5'-bisphosphate nucleotidase CysQ OS=Escherichia coli (strain K12) GN=cysQ PE=1 SV=2	cysQ	93	99	FIKRNGE	Acetyl(K)@3		-0.00891451	904.468	453.241	904.477	453.246	2
P0A6L2	sp|P0A6L2|DAPA_ECOLI	4-hydroxy-tetrahydrodipicolinate synthase OS=Escherichia coli (strain K12) GN=dapA PE=1 SV=1	dapA	120	98.86	GLYQHFKAIAE	Acetyl(K)@7		-0.0106161	1317.66	659.838	1317.67	659.843	2
P0A6L2	sp|P0A6L2|DAPA_ECOLI	4-hydroxy-tetrahydrodipicolinate synthase OS=Escherichia coli (strain K12) GN=dapA PE=1 SV=1	dapA	161	99	VKNIIGIKE	Acetyl(K)@8	cleaved K-V@N-term	-0.011741	1054.63	528.321	1054.64	528.327	2
P0A6L2	sp|P0A6L2|DAPA_ECOLI	4-hydroxy-tetrahydrodipicolinate synthase OS=Escherichia coli (strain K12) GN=dapA PE=1 SV=1	dapA	219	99	MAQMCKLAAE	Carbamidomethyl(C)@5; Acetyl(K)@6		-0.0131605	1193.51	597.763	1193.52	597.769	2
P0A6L2	sp|P0A6L2|DAPA_ECOLI	4-hydroxy-tetrahydrodipicolinate synthase OS=Escherichia coli (strain K12) GN=dapA PE=1 SV=1	dapA	242	99	NKLFVEPNPIPVKWACKE	Acetyl(K)@2; Carbamidomethyl(C)@16	cleaved H-N@N-term	-0.018865	2210.14	737.72	2210.16	737.726	3
P0A6L2	sp|P0A6L2|DAPA_ECOLI	4-hydroxy-tetrahydrodipicolinate synthase OS=Escherichia coli (strain K12) GN=dapA PE=1 SV=1	dapA	257	99	KLFVEPNPIPVKWACKE	Carbamidomethyl(C)@15; Acetyl(K)@16	cleaved N-K@N-term	0.00104737	2096.11	699.712	2096.11	699.712	3
P0A6L2	sp|P0A6L2|DAPA_ECOLI	4-hydroxy-tetrahydrodipicolinate synthase OS=Escherichia coli (strain K12) GN=dapA PE=1 SV=1	dapA	287	98.61	TVRAALKHAGLL	Acetyl(K)@7		-0.0391068	1290.74	646.376	1290.78	646.396	2
P04036	sp|P04036|DAPB_ECOLI	4-hydroxy-tetrahydrodipicolinate reductase OS=Escherichia coli (strain K12) GN=dapB PE=1 SV=1	dapB	163	99	AHHRHKVDAPSGTALAMGE	Acetyl(K)@6	missed D-A@8	0.00975297	2025.99	507.505	2025.98	507.502	4
P04036	sp|P04036|DAPB_ECOLI	4-hydroxy-tetrahydrodipicolinate reductase OS=Escherichia coli (strain K12) GN=dapB PE=1 SV=1	dapB	163	99	AHHRHKVDAPSGTALAMGE	Acetyl(K)@6; Oxidation(M)@17	missed D-A@8	0.0119885	2041.99	511.504	2041.98	511.501	4
P04036	sp|P04036|DAPB_ECOLI	4-hydroxy-tetrahydrodipicolinate reductase OS=Escherichia coli (strain K12) GN=dapB PE=1 SV=1	dapB	163	99	AHHRHKVDAPSGTALAMGE	Acetyl(K)@6	missed D-A@8	0.0110587	2025.99	676.338	2025.98	676.334	3
P04036	sp|P04036|DAPB_ECOLI	4-hydroxy-tetrahydrodipicolinate reductase OS=Escherichia coli (strain K12) GN=dapB PE=1 SV=1	dapB	163	99	AHHRHKVDAPSGTALAMGE	Acetyl(K)@6; Oxidation(M)@17	missed D-A@8	0.00438992	2041.98	681.667	2041.98	681.666	3
P04036	sp|P04036|DAPB_ECOLI	4-hydroxy-tetrahydrodipicolinate reductase OS=Escherichia coli (strain K12) GN=dapB PE=1 SV=1	dapB	184	99	AIAHALDKDLKDCAVYSRE	Acetyl(K)@8; Carbamidomethyl(C)@13	missed D-K@7; missed D-L@9; missed D-C@12	0.0276575	2216.12	555.037	2216.09	555.03	4
P0A9D8	sp|P0A9D8|DAPD_ECOLI	2,3,4,5-tetrahydropyridine-2,6-dicarboxylate N-succinyltransferase OS=Escherichia coli (strain K12) GN=dapD PE=1 SV=1	dapD	85	99	SRYFDKVPMKFADYDE	Acetyl(K)@6	missed D-K@5; missed D-Y@13; missed D-E@15	0.00860579	2051.94	684.987	2051.93	684.984	3
P0A9D8	sp|P0A9D8|DAPD_ECOLI	2,3,4,5-tetrahydropyridine-2,6-dicarboxylate N-succinyltransferase OS=Escherichia coli (strain K12) GN=dapD PE=1 SV=1	dapD	241	99	IHYGRVPAGSVVVSGNLPSKDGKYSLYC	Acetyl(K)@20; Carbamidomethyl(C)@28	cleaved C-A@C-term; missed D-G@21	-0.00324338	3064.54	767.143	3064.54	767.143	4
P0A9D8	sp|P0A9D8|DAPD_ECOLI	2,3,4,5-tetrahydropyridine-2,6-dicarboxylate N-succinyltransferase OS=Escherichia coli (strain K12) GN=dapD PE=1 SV=1	dapD	244	99	IHYGRVPAGSVVVSGNLPSKDGKYSLYC	Acetyl(K)@23; Carbamidomethyl(C)@28	cleaved C-A@C-term; missed D-G@21	-0.00324338	3064.54	767.143	3064.54	767.143	4
P24171	sp|P24171|DCP_ECOLI	Peptidyl-dipeptidase dcp OS=Escherichia coli (strain K12) GN=dcp PE=1 SV=4	dcp	211	99	KGLDNKWLIPLLNTTQQPALAE	Acetyl(K)@1	missed D-N@4	-0.0167837	2504.35	835.79	2504.36	835.795	3
P24171	sp|P24171|DCP_ECOLI	Peptidyl-dipeptidase dcp OS=Escherichia coli (strain K12) GN=dcp PE=1 SV=4	dcp	216	99	KGLDNKWLIPLLNTTQQPALAE	Acetyl(K)@6	missed D-N@4	-0.0167837	2504.35	835.79	2504.36	835.795	3
P76014	sp|P76014|DHAL_ECOLI	PTS-dependent dihydroxyacetone kinase, ADP-binding subunit DhaL OS=Escherichia coli (strain K12) GN=dhaL PE=1 SV=3	dhaL	48	99	IGDADHGLNMNRGFSKVVE	Acetyl(K)@16	missed D-A@3; missed D-H@5	-0.000108342	2100.01	701.009	2100.01	701.009	3
Q46857	sp|Q46857|DKGA_ECOLI	2,5-diketo-D-gluconic acid reductase A OS=Escherichia coli (strain K12) GN=dkgA PE=1 SV=3	dkgA	36	99	VITAIQKALE	Acetyl(K)@7		-0.0132749	1126.65	564.331	1126.66	564.337	2
Q46857	sp|Q46857|DKGA_ECOLI	2,5-diketo-D-gluconic acid reductase A OS=Escherichia coli (strain K12) GN=dkgA PE=1 SV=3	dkgA	52	99	VGYRSIDTAAAYKNE	Acetyl(K)@13	missed D-T@7	-0.00582547	1698.82	850.415	1698.82	850.418	2
Q46857	sp|Q46857|DKGA_ECOLI	2,5-diketo-D-gluconic acid reductase A OS=Escherichia coli (strain K12) GN=dkgA PE=1 SV=3	dkgA	52	99	VGYRSIDTAAAYKNEE	Acetyl(K)@13	missed D-T@7; missed E-E@15	-0.00381333	1827.86	610.294	1827.86	610.295	3
Q46857	sp|Q46857|DKGA_ECOLI	2,5-diketo-D-gluconic acid reductase A OS=Escherichia coli (strain K12) GN=dkgA PE=1 SV=3	dkgA	52	99	VGYRSIDTAAAYKNEE	Acetyl(K)@13	missed D-T@7; missed E-E@15	-0.00197834	1827.86	914.938	1827.86	914.939	2
P0ABS1	sp|P0ABS1|DKSA_ECOLI	RNA polymerase-binding transcription factor DksA OS=Escherichia coli (strain K12) GN=dksA PE=1 SV=1	dksA	97	99	KLIKKIE	Acetyl(K)@4	cleaved R-K@N-term	-0.00803734	912.593	457.304	912.601	457.308	2
P0ABS1	sp|P0ABS1|DKSA_ECOLI	RNA polymerase-binding transcription factor DksA OS=Escherichia coli (strain K12) GN=dksA PE=1 SV=1	dksA	97	99	RKLIKKIE	Acetyl(K)@5		-0.0126769	1068.69	535.352	1068.7	535.358	2
P0ABS1	sp|P0ABS1|DKSA_ECOLI	RNA polymerase-binding transcription factor DksA OS=Escherichia coli (strain K12) GN=dksA PE=1 SV=1	dksA	98	99	KLIKKIE	Acetyl(K)@5	cleaved R-K@N-term	-0.00616085	912.595	457.305	912.601	457.308	2
P0ABS1	sp|P0ABS1|DKSA_ECOLI	RNA polymerase-binding transcription factor DksA OS=Escherichia coli (strain K12) GN=dksA PE=1 SV=1	dksA	98	99	RKLIKKIE	Acetyl(K)@6		-0.0126769	1068.69	535.352	1068.7	535.358	2
P0ABS1	sp|P0ABS1|DKSA_ECOLI	RNA polymerase-binding transcription factor DksA OS=Escherichia coli (strain K12) GN=dksA PE=1 SV=1	dksA	139	99	ARPTADLCIDCKTLAE	Carbamidomethyl(C)@8; Carbamidomethyl(C)@11; Acetyl(K)@12	missed D-L@6; missed D-C@10	0.00311553	1874.89	625.971	1874.89	625.969	3
P0ABS1	sp|P0ABS1|DKSA_ECOLI	RNA polymerase-binding transcription factor DksA OS=Escherichia coli (strain K12) GN=dksA PE=1 SV=1	dksA	139	99	ARPTADLCIDCKTLAE	Carbamidomethyl(C)@8; Carbamidomethyl(C)@11; Acetyl(K)@12	missed D-L@6; missed D-C@10	-0.00858688	1874.88	938.446	1874.89	938.451	2
P06149	sp|P06149|DLD_ECOLI	D-lactate dehydrogenase OS=Escherichia coli (strain K12) GN=dld PE=1 SV=3	dld	536	99	LLQQRGAQYPAEHNVGHLYKAPE	Acetyl(K)@20	missed E-H@12	0.00461891	2660.35	666.095	2660.35	666.094	4
P06149	sp|P06149|DLD_ECOLI	D-lactate dehydrogenase OS=Escherichia coli (strain K12) GN=dld PE=1 SV=3	dld	543	98.98	TLQKFYRE	Acetyl(K)@4		-0.01057	1125.57	563.793	1125.58	563.798	2
P0A6Y8	sp|P0A6Y8|DNAK_ECOLI	Chaperone protein DnaK OS=Escherichia coli (strain K12) GN=dnaK PE=1 SV=2	dnaK	92	99	VSIMPFKIIAADNGDAWVE	Acetyl(K)@7	missed D-N@12; missed D-A@15	-0.0102494	2117.04	1059.53	2117.05	1059.53	2
P0A6Y8	sp|P0A6Y8|DNAK_ECOLI	Chaperone protein DnaK OS=Escherichia coli (strain K12) GN=dnaK PE=1 SV=2	dnaK	155	99	AVITVPAYFNDAQRQATKD	Acetyl(K)@18	missed D-A@11	0.0134332	2149.09	717.372	2149.08	717.367	3
P0A6Y8	sp|P0A6Y8|DNAK_ECOLI	Chaperone protein DnaK OS=Escherichia coli (strain K12) GN=dnaK PE=1 SV=2	dnaK	183	99	RIINEPTAAALAYGLDKGTGNRTIAVYD	Acetyl(K)@17	cleaved K-R@N-term; missed D-K@16	0.0104326	3004.57	1002.53	3004.56	1002.53	3
P0A6Y8	sp|P0A6Y8|DNAK_ECOLI	Chaperone protein DnaK OS=Escherichia coli (strain K12) GN=dnaK PE=1 SV=2	dnaK	245	99	FKKDQGIDLRNDPLAMQRLKE	Acetyl(K)@2	missed D-Q@4; missed D-L@8	0.0169572	2556.36	512.28	2556.35	512.277	5
P0A6Y8	sp|P0A6Y8|DNAK_ECOLI	Chaperone protein DnaK OS=Escherichia coli (strain K12) GN=dnaK PE=1 SV=2	dnaK	245	99	FKKDQGIDLRNDPLAMQRLKE	Acetyl(K)@2	missed D-Q@4; missed D-L@8	0.0173759	2556.37	640.099	2556.35	640.094	4
P0A6Y8	sp|P0A6Y8|DNAK_ECOLI	Chaperone protein DnaK OS=Escherichia coli (strain K12) GN=dnaK PE=1 SV=2	dnaK	246	99	FKKDQGIDLRNDPLAMQRLKE	Acetyl(K)@3	missed D-Q@4; missed D-L@8	0.0169572	2556.36	512.28	2556.35	512.277	5
P0A6Y8	sp|P0A6Y8|DNAK_ECOLI	Chaperone protein DnaK OS=Escherichia coli (strain K12) GN=dnaK PE=1 SV=2	dnaK	246	99	FKKDQGIDLRNDPLAMQRLKE	Acetyl(K)@3	missed D-Q@4; missed D-L@8	0.0173759	2556.37	640.099	2556.35	640.094	4
P0A6Y8	sp|P0A6Y8|DNAK_ECOLI	Chaperone protein DnaK OS=Escherichia coli (strain K12) GN=dnaK PE=1 SV=2	dnaK	304	99	LSSAQQTDVNLPYITADATGPKHMNIKVTRAKLE	Acetyl(K)@32	missed D-V@8; missed D-A@17	0.0454473	3752	751.408	3751.96	751.399	5
P0A6Y8	sp|P0A6Y8|DNAK_ECOLI	Chaperone protein DnaK OS=Escherichia coli (strain K12) GN=dnaK PE=1 SV=2	dnaK	304	99	LSSAQQTDVNLPYITADATGPKHMNIKVTRAKLE	Acetyl(K)@32	missed D-V@8; missed D-A@17	0.0230509	3751.98	939.002	3751.96	938.996	4
P0A6Y8	sp|P0A6Y8|DNAK_ECOLI	Chaperone protein DnaK OS=Escherichia coli (strain K12) GN=dnaK PE=1 SV=2	dnaK	359	99	FFGKEPRKDVNPDEAVAIGAAVQGGVLTGDVKD	Acetyl(K)@4	missed D-V@9; missed D-E@13; missed E-A@14; missed D-V@30	0.0238963	3440.78	861.203	3440.76	861.197	4
P0A6Y8	sp|P0A6Y8|DNAK_ECOLI	Chaperone protein DnaK OS=Escherichia coli (strain K12) GN=dnaK PE=1 SV=2	dnaK	363	99	FFGKEPRKDVNPDE	Acetyl(K)@8	missed D-V@9; missed D-E@13	0.00108153	1718.83	860.421	1718.83	860.42	2
P0A6Y8	sp|P0A6Y8|DNAK_ECOLI	Chaperone protein DnaK OS=Escherichia coli (strain K12) GN=dnaK PE=1 SV=2	dnaK	363	99	FFGKEPRKDVNPDEAVAIGAAVQGGVLTGDVKD	Acetyl(K)@8	missed D-V@9; missed D-E@13; missed E-A@14; missed D-V@30	0.0192968	3440.78	861.202	3440.76	861.197	4
P0A6Y8	sp|P0A6Y8|DNAK_ECOLI	Chaperone protein DnaK OS=Escherichia coli (strain K12) GN=dnaK PE=1 SV=2	dnaK	514	99	IQKMVRDAEANAE	Acetyl(K)@3	missed D-A@7; missed E-A@9	0.00431061	1515.74	506.254	1515.74	506.252	3
P0A6Y8	sp|P0A6Y8|DNAK_ECOLI	Chaperone protein DnaK OS=Escherichia coli (strain K12) GN=dnaK PE=1 SV=2	dnaK	514	99	IQKMVRDAEANAE	Acetyl(K)@3	missed D-A@7; missed E-A@9	-0.00176548	1515.73	758.874	1515.74	758.875	2
P0A6Y8	sp|P0A6Y8|DNAK_ECOLI	Chaperone protein DnaK OS=Escherichia coli (strain K12) GN=dnaK PE=1 SV=2	dnaK	528	99	ADRKFEE	Acetyl(K)@4	missed D-R@2; missed E-E@6	-0.00342915	935.431	468.723	935.435	468.725	2
P0A6Y8	sp|P0A6Y8|DNAK_ECOLI	Chaperone protein DnaK OS=Escherichia coli (strain K12) GN=dnaK PE=1 SV=2	dnaK	528	99	IQKMVRDAEANAEADRKFEE	Acetyl(K)@17	missed D-A@7; missed E-A@9; missed E-A@13; missed D-R@15; missed E-E@19	0.00633687	2391.16	798.059	2391.15	798.057	3
P0A6Y8	sp|P0A6Y8|DNAK_ECOLI	Chaperone protein DnaK OS=Escherichia coli (strain K12) GN=dnaK PE=1 SV=2	dnaK	548	99	LVQTRNQGDHLLHSTRKQVEE	Acetyl(K)@17	missed D-H@9; missed E-E@20	0.00598213	2529.31	633.335	2529.3	633.333	4
P0A6Y8	sp|P0A6Y8|DNAK_ECOLI	Chaperone protein DnaK OS=Escherichia coli (strain K12) GN=dnaK PE=1 SV=2	dnaK	548	99	LVQTRNQGDHLLHSTRKQVEE	Acetyl(K)@17	missed D-H@9; missed E-E@20	0.00104983	2529.31	844.109	2529.3	844.109	3
P0A6Y8	sp|P0A6Y8|DNAK_ECOLI	Chaperone protein DnaK OS=Escherichia coli (strain K12) GN=dnaK PE=1 SV=2	dnaK	556	99	AGDKLPADDKTAIE	Acetyl(K)@4	missed D-K@3; missed D-D@8; missed D-K@9	4.89e-05	1484.74	495.919	1484.74	495.919	3
P0A6Y8	sp|P0A6Y8|DNAK_ECOLI	Chaperone protein DnaK OS=Escherichia coli (strain K12) GN=dnaK PE=1 SV=2	dnaK	577	99	TALKGEDKAAIE	Acetyl(K)@4	missed E-D@6; missed D-K@7	-0.0010929	1286.67	429.897	1286.67	429.898	3
P0A6Y8	sp|P0A6Y8|DNAK_ECOLI	Chaperone protein DnaK OS=Escherichia coli (strain K12) GN=dnaK PE=1 SV=2	dnaK	577	99	TALKGEDKAAIE	Acetyl(K)@4	missed E-D@6; missed D-K@7	-0.000450963	1286.67	644.343	1286.67	644.343	2
P0A6Y8	sp|P0A6Y8|DNAK_ECOLI	Chaperone protein DnaK OS=Escherichia coli (strain K12) GN=dnaK PE=1 SV=2	dnaK	597	99	LAQVSQKLME	Acetyl(K)@7		-0.00659783	1187.62	594.815	1187.62	594.818	2
P0A6Y8	sp|P0A6Y8|DNAK_ECOLI	Chaperone protein DnaK OS=Escherichia coli (strain K12) GN=dnaK PE=1 SV=2	dnaK	622	99	IAQQQHAQQQTAGADASANNAKDDDVVDAE	Acetyl(K)@22	missed D-A@15; missed D-D@23; missed D-D@24; missed D-V@25; missed D-A@28	0.0264612	3150.44	788.616	3150.41	788.609	4
P0A6Y8	sp|P0A6Y8|DNAK_ECOLI	Chaperone protein DnaK OS=Escherichia coli (strain K12) GN=dnaK PE=1 SV=2	dnaK	622	99	IAQQQHAQQQTAGADASANNAKDDDVVDAE	Acetyl(K)@22	missed D-A@15; missed D-D@23; missed D-D@24; missed D-V@25; missed D-A@28	0.0263138	3150.43	1051.15	3150.41	1051.14	3
P0ABT2	sp|P0ABT2|DPS_ECOLI	DNA protection during starvation protein OS=Escherichia coli (strain K12) GN=dps PE=1 SV=2	dps	101	99	RAVQLGGVALGTTQVINSKTPLKSYPLDIHNVQDHLKE	Acetyl(K)@19	missed D-I@28; missed D-H@34	0.0634931	4181.32	697.894	4181.26	697.884	6
P0ABT2	sp|P0ABT2|DPS_ECOLI	DNA protection during starvation protein OS=Escherichia coli (strain K12) GN=dps PE=1 SV=2	dps	101	99	RAVQLGGVALGTTQVINSKTPLKSYPLDIHNVQDHLKE	Acetyl(K)@19	missed D-I@28; missed D-H@34	0.0482251	4181.31	837.269	4181.26	837.259	5
P0ABT2	sp|P0ABT2|DPS_ECOLI	DNA protection during starvation protein OS=Escherichia coli (strain K12) GN=dps PE=1 SV=2	dps	105	99	RAVQLGGVALGTTQVINSKTPLKSYPLDIHNVQDHLKE	Acetyl(K)@23	missed D-I@28; missed D-H@34	0.0564902	4181.32	697.893	4181.26	697.884	6
P0ABT2	sp|P0ABT2|DPS_ECOLI	DNA protection during starvation protein OS=Escherichia coli (strain K12) GN=dps PE=1 SV=2	dps	105	99	RAVQLGGVALGTTQVINSKTPLKSYPLDIHNVQDHLKE	Acetyl(K)@23	missed D-I@28; missed D-H@34	0.0482251	4181.31	837.269	4181.26	837.259	5
P0ABT2	sp|P0ABT2|DPS_ECOLI	DNA protection during starvation protein OS=Escherichia coli (strain K12) GN=dps PE=1 SV=2	dps	119	99	RAVQLGGVALGTTQVINSKTPLKSYPLDIHNVQDHLKE	Acetyl(K)@37	missed D-I@28; missed D-H@34	0.0555297	4181.32	837.27	4181.26	837.259	5
P0ABT2	sp|P0ABT2|DPS_ECOLI	DNA protection during starvation protein OS=Escherichia coli (strain K12) GN=dps PE=1 SV=2	dps	134	99	LADRYAIVANDVRKAIGE	Acetyl(K)@14	missed D-R@3; missed D-V@11	-0.00214244	2015.08	672.7	2015.08	672.701	3
P0A955	sp|P0A955|ALKH_ECOLI	KHG/KDPG aldolase OS=Escherichia coli (strain K12) GN=eda PE=1 SV=1	eda	5	99	MKNWKTSAE	Acetyl(K)@5		-0.0059507	1135.53	568.771	1135.53	568.774	2
P0A955	sp|P0A955|ALKH_ECOLI	KHG/KDPG aldolase OS=Escherichia coli (strain K12) GN=eda PE=1 SV=1	eda	5	99	MKNWKTSAE	Oxidation(M)@1; Acetyl(K)@5		-0.0160625	1151.51	576.763	1151.53	576.771	2
P0A955	sp|P0A955|ALKH_ECOLI	KHG/KDPG aldolase OS=Escherichia coli (strain K12) GN=eda PE=1 SV=1	eda	24	99	SILTTGPVVPVIVVKKLE	Acetyl(K)@15		-0.00799611	1933.18	645.4	1933.19	645.403	3
P0A955	sp|P0A955|ALKH_ECOLI	KHG/KDPG aldolase OS=Escherichia coli (strain K12) GN=eda PE=1 SV=1	eda	24	99	SILTTGPVVPVIVVKKLE	Acetyl(K)@15		-0.0024233	1933.18	967.599	1933.19	967.6	2
P0A955	sp|P0A955|ALKH_ECOLI	KHG/KDPG aldolase OS=Escherichia coli (strain K12) GN=eda PE=1 SV=1	eda	25	99	SILTTGPVVPVIVVKKLE	Acetyl(K)@16		-0.0206303	1933.17	645.396	1933.19	645.403	3
P0A955	sp|P0A955|ALKH_ECOLI	KHG/KDPG aldolase OS=Escherichia coli (strain K12) GN=eda PE=1 SV=1	eda	25	99	SILTTGPVVPVIVVKKLE	Acetyl(K)@16		-0.0129214	1933.17	967.594	1933.19	967.6	2
P0A955	sp|P0A955|ALKH_ECOLI	KHG/KDPG aldolase OS=Escherichia coli (strain K12) GN=eda PE=1 SV=1	eda	102	99	AGAQFAISPGLTEPLLKAATE	Acetyl(K)@17		-0.0128909	2126.11	709.712	2126.13	709.716	3
P0A955	sp|P0A955|ALKH_ECOLI	KHG/KDPG aldolase OS=Escherichia coli (strain K12) GN=eda PE=1 SV=1	eda	133	99	FKFFPAE	Acetyl(K)@2		-0.0201665	926.434	464.224	926.454	464.234	2
P0A955	sp|P0A955|ALKH_ECOLI	KHG/KDPG aldolase OS=Escherichia coli (strain K12) GN=eda PE=1 SV=1	eda	133	99	FKFFPAEANGGVKAL	Acetyl(K)@2	cleaved L-Q@C-term; missed E-A@7	-0.0105252	1636.85	819.433	1636.86	819.438	2
P0A955	sp|P0A955|ALKH_ECOLI	KHG/KDPG aldolase OS=Escherichia coli (strain K12) GN=eda PE=1 SV=1	eda	133	99	FKFFPAEANGGVKALQ	Acetyl(K)@2	cleaved Q-A@C-term; missed E-A@7	0.00173289	1764.92	589.314	1764.92	589.314	3
P0A955	sp|P0A955|ALKH_ECOLI	KHG/KDPG aldolase OS=Escherichia coli (strain K12) GN=eda PE=1 SV=1	eda	133	99	FKFFPAEANGGVKALQ	Acetyl(K)@2; Deamidated(N)@9	cleaved Q-A@C-term; missed E-A@7	-0.00432097	1765.9	589.64	1765.9	589.642	3
P0A955	sp|P0A955|ALKH_ECOLI	KHG/KDPG aldolase OS=Escherichia coli (strain K12) GN=eda PE=1 SV=1	eda	133	99	FKFFPAEANGGVKALQ	Acetyl(K)@2; Deamidated(N)@9	cleaved Q-A@C-term; missed E-A@7	-0.0129572	1765.89	883.953	1765.9	883.959	2
P0A955	sp|P0A955|ALKH_ECOLI	KHG/KDPG aldolase OS=Escherichia coli (strain K12) GN=eda PE=1 SV=1	eda	133	99	FKFFPAEANGGVKALQAIAGPFSQ	Acetyl(K)@2	cleaved Q-V@C-term; missed E-A@7	-0.0105493	2536.3	846.441	2536.31	846.444	3
P0A955	sp|P0A955|ALKH_ECOLI	KHG/KDPG aldolase OS=Escherichia coli (strain K12) GN=eda PE=1 SV=1	eda	202	99	AGDYDRITKLARE	Acetyl(K)@9	missed D-Y@3; missed D-R@5	-0.00986319	1548.78	517.267	1548.79	517.271	3
P0A6N4	sp|P0A6N4|EFP_ECOLI	Elongation factor P OS=Escherichia coli (strain K12) GN=efp PE=1 SV=2	efp	54	99	KTFKSTDSAE	Acetyl(K)@1	missed D-S@7	-0.00368262	1154.54	578.278	1154.55	578.28	2
P0A6N4	sp|P0A6N4|EFP_ECOLI	Elongation factor P OS=Escherichia coli (strain K12) GN=efp PE=1 SV=2	efp	57	99	KTFKSTDSAE	Acetyl(K)@4	missed D-S@7	-0.00531771	1154.54	578.277	1154.55	578.28	2
P0A6N4	sp|P0A6N4|EFP_ECOLI	Elongation factor P OS=Escherichia coli (strain K12) GN=efp PE=1 SV=2	efp	175	99	VIKVDTRSGE	Acetyl(K)@3	missed D-T@5	-0.00622563	1144.6	573.309	1144.61	573.312	2
P0AEH5	sp|P0AEH5|ELAB_ECOLI	Protein ElaB OS=Escherichia coli (strain K12) GN=elaB PE=1 SV=1	elaB	35	99	VLRSSGDPADQKYVE	Acetyl(K)@12	missed D-Q@10	0.00220214	1704.83	569.285	1704.83	569.285	3
P0AEH5	sp|P0AEH5|ELAB_ECOLI	Protein ElaB OS=Escherichia coli (strain K12) GN=elaB PE=1 SV=1	elaB	35	99	VLRSSGDPADQKYVE	Acetyl(K)@12	missed D-Q@10	0.00144092	1704.83	853.424	1704.83	853.423	2
P0A6P9	sp|P0A6P9|ENO_ECOLI	Enolase OS=Escherichia coli (strain K12) GN=eno PE=1 SV=2	eno	6	99	IVKIIGRE	Acetyl(K)@3	cleaved K-I@N-term	-0.0190757	968.583	485.299	968.602	485.308	2
P0A6P9	sp|P0A6P9|ENO_ECOLI	Enolase OS=Escherichia coli (strain K12) GN=eno PE=1 SV=2	eno	6	99	SKIVKIIGRE	Acetyl(K)@5	cleaved M-S@N-term	-0.00616086	1183.72	592.869	1183.73	592.872	2
P0A6P9	sp|P0A6P9|ENO_ECOLI	Enolase OS=Escherichia coli (strain K12) GN=eno PE=1 SV=2	eno	56	99	LRDGDKSRFLGK	Acetyl(K)@6	cleaved K-G@C-term; missed D-G@3; missed D-K@5	0.000772231	1432.78	478.6	1432.78	478.6	3
P0A6P9	sp|P0A6P9|ENO_ECOLI	Enolase OS=Escherichia coli (strain K12) GN=eno PE=1 SV=2	eno	56	99	LRDGDKSRFLGK	Acetyl(K)@6	cleaved K-G@C-term; missed D-G@3; missed D-K@5	-0.00740166	1432.77	717.393	1432.78	717.397	2
P0A6P9	sp|P0A6P9|ENO_ECOLI	Enolase OS=Escherichia coli (strain K12) GN=eno PE=1 SV=2	eno	56	99	LRDGDKSRFLGKGVTK	Acetyl(K)@6	cleaved K-A@C-term; missed D-G@3; missed D-K@5	0.00844503	1818.02	455.512	1818.01	455.51	4
P0A6P9	sp|P0A6P9|ENO_ECOLI	Enolase OS=Escherichia coli (strain K12) GN=eno PE=1 SV=2	eno	62	99	LRDGDKSRFLGKGVTK	Acetyl(K)@12	cleaved K-A@C-term; missed D-G@3; missed D-K@5	0.0139382	1818.02	455.514	1818.01	455.51	4
P0A6P9	sp|P0A6P9|ENO_ECOLI	Enolase OS=Escherichia coli (strain K12) GN=eno PE=1 SV=2	eno	82	99	AVAAVNGPIAQALIGKDAKDQAGIDKIMIDLDGTE	Acetyl(K)@16	cleaved K-A@N-term; missed D-A@17; missed D-Q@20; missed D-K@25; missed D-L@30; missed D-G@32	0.0180392	3562.87	891.726	3562.86	891.721	4
P0A6P9	sp|P0A6P9|ENO_ECOLI	Enolase OS=Escherichia coli (strain K12) GN=eno PE=1 SV=2	eno	82	99	GVTKAVAAVNGPIAQALIGKDAKDQAGIDKIMIDLDGTE	Acetyl(K)@20	cleaved K-G@N-term; missed D-A@21; missed D-Q@24; missed D-K@29; missed D-L@34; missed D-G@36	0.0066666	3948.09	988.031	3948.09	988.029	4
P0A6P9	sp|P0A6P9|ENO_ECOLI	Enolase OS=Escherichia coli (strain K12) GN=eno PE=1 SV=2	eno	85	99	AVAAVNGPIAQALIGKDAKDQAGIDKIMIDLDGTE	Acetyl(K)@19	cleaved K-A@N-term; missed D-A@17; missed D-Q@20; missed D-K@25; missed D-L@30; missed D-G@32	0.0180392	3562.87	891.726	3562.86	891.721	4
P0A6P9	sp|P0A6P9|ENO_ECOLI	Enolase OS=Escherichia coli (strain K12) GN=eno PE=1 SV=2	eno	85	99	GVTKAVAAVNGPIAQALIGKDAKDQAGIDKIMIDLDGTE	Acetyl(K)@23	cleaved K-G@N-term; missed D-A@21; missed D-Q@24; missed D-K@29; missed D-L@34; missed D-G@36	0.0066666	3948.09	988.031	3948.09	988.029	4
P0A6P9	sp|P0A6P9|ENO_ECOLI	Enolase OS=Escherichia coli (strain K12) GN=eno PE=1 SV=2	eno	103	99	NKSKFGANAILAVSLANAK	Acetyl(K)@2	cleaved K-A@C-term	-0.00920396	1958.09	980.05	1958.09	980.055	2
P0A6P9	sp|P0A6P9|ENO_ECOLI	Enolase OS=Escherichia coli (strain K12) GN=eno PE=1 SV=2	eno	103	99	NKSKFGANAILAVSLANAKAAAAAKGMPLYE	Acetyl(K)@2		0.00702364	3131.69	783.929	3131.68	783.927	4
P0A6P9	sp|P0A6P9|ENO_ECOLI	Enolase OS=Escherichia coli (strain K12) GN=eno PE=1 SV=2	eno	105	99	NKSKFGANAILAVSLANAKAAAAAKGMPLYE	Acetyl(K)@4		0.0184276	3131.7	783.932	3131.68	783.927	4
P0A6P9	sp|P0A6P9|ENO_ECOLI	Enolase OS=Escherichia coli (strain K12) GN=eno PE=1 SV=2	eno	105	99	NKSKFGANAILAVSLANAKAAAAAKGMPLYE	Acetyl(K)@4		-0.00741598	3131.67	1044.9	3131.68	1044.9	3
P0A6P9	sp|P0A6P9|ENO_ECOLI	Enolase OS=Escherichia coli (strain K12) GN=eno PE=1 SV=2	eno	120	99	NKSKFGANAILAVSLANAKAAAAAKGMPLYE	Acetyl(K)@19		-0.02112	3131.66	783.922	3131.68	783.927	4
P0A6P9	sp|P0A6P9|ENO_ECOLI	Enolase OS=Escherichia coli (strain K12) GN=eno PE=1 SV=2	eno	143	99	LNGTPGKYSMPVPMMNIINGGEHADNNVDIQE	Acetyl(K)@7	missed E-H@22; missed D-N@25; missed D-I@29	0.0249269	3496.63	875.165	3496.61	875.159	4
P0A6P9	sp|P0A6P9|ENO_ECOLI	Enolase OS=Escherichia coli (strain K12) GN=eno PE=1 SV=2	eno	143	99	LNGTPGKYSMPVPMMNIINGGEHADNNVDIQE	Acetyl(K)@7; Oxidation(M)@10	missed E-H@22; missed D-N@25; missed D-I@29	0.0131395	3512.62	1171.88	3512.6	1171.87	3
P0A6P9	sp|P0A6P9|ENO_ECOLI	Enolase OS=Escherichia coli (strain K12) GN=eno PE=1 SV=2	eno	177	99	FMIQPVGAKTVKE	Acetyl(K)@9		-0.00981708	1488.79	745.403	1488.8	745.408	2
P0A6P9	sp|P0A6P9|ENO_ECOLI	Enolase OS=Escherichia coli (strain K12) GN=eno PE=1 SV=2	eno	180	99	FMIQPVGAKTVKE	Acetyl(K)@12		-0.00763406	1488.79	745.404	1488.8	745.408	2
P0A6P9	sp|P0A6P9|ENO_ECOLI	Enolase OS=Escherichia coli (strain K12) GN=eno PE=1 SV=2	eno	195	99	LAKVLKAKGMNTAVGDE	Acetyl(K)@3; Oxidation(M)@10	cleaved H-L@N-term; missed D-E@16	0.00248876	1801.96	601.662	1801.96	601.661	3
P0A6P9	sp|P0A6P9|ENO_ECOLI	Enolase OS=Escherichia coli (strain K12) GN=eno PE=1 SV=2	eno	195	99	VFHHLAKVL	Acetyl(K)@7	cleaved L-K@C-term	-0.0135697	1104.63	553.323	1104.64	553.329	2
P0A6P9	sp|P0A6P9|ENO_ECOLI	Enolase OS=Escherichia coli (strain K12) GN=eno PE=1 SV=2	eno	195	99	VFHHLAKVLK	Acetyl(K)@7	cleaved K-A@C-term	-0.000197367	1232.74	411.92	1232.74	411.92	3
P0A6P9	sp|P0A6P9|ENO_ECOLI	Enolase OS=Escherichia coli (strain K12) GN=eno PE=1 SV=2	eno	195	99	VFHHLAKVLK	Acetyl(K)@7	cleaved K-A@C-term	-0.00438114	1232.74	617.375	1232.74	617.377	2
P0A6P9	sp|P0A6P9|ENO_ECOLI	Enolase OS=Escherichia coli (strain K12) GN=eno PE=1 SV=2	eno	195	99	VFHHLAKVLKA	Acetyl(K)@7	cleaved A-K@C-term	-0.016958	1303.76	435.594	1303.78	435.599	3
P0A6P9	sp|P0A6P9|ENO_ECOLI	Enolase OS=Escherichia coli (strain K12) GN=eno PE=1 SV=2	eno	195	99	VFHHLAKVLKAK	Acetyl(K)@7	cleaved K-G@C-term	0.00198655	1431.87	478.298	1431.87	478.298	3
P0A6P9	sp|P0A6P9|ENO_ECOLI	Enolase OS=Escherichia coli (strain K12) GN=eno PE=1 SV=2	eno	195	99	VFHHLAKVLKAKGMNTAVGDE	Acetyl(K)@7	missed D-E@20	0.0179798	2306.24	577.567	2306.22	577.562	4
P0A6P9	sp|P0A6P9|ENO_ECOLI	Enolase OS=Escherichia coli (strain K12) GN=eno PE=1 SV=2	eno	195	99	VFHHLAKVLKAKGMNTAVGDE	Acetyl(K)@7; Oxidation(M)@14	missed D-E@20	0.0234642	2322.24	581.567	2322.22	581.561	4
P0A6P9	sp|P0A6P9|ENO_ECOLI	Enolase OS=Escherichia coli (strain K12) GN=eno PE=1 SV=2	eno	195	99	VFHHLAKVLKAKGMNTAVGDE	Acetyl(K)@7	missed D-E@20	0.00806455	2306.23	769.75	2306.22	769.747	3
P0A6P9	sp|P0A6P9|ENO_ECOLI	Enolase OS=Escherichia coli (strain K12) GN=eno PE=1 SV=2	eno	195	99	VFHHLAKVLKAKGMNTAVGDE	Acetyl(K)@7; Oxidation(M)@14	missed D-E@20	0.0206907	2322.24	775.086	2322.22	775.079	3
P0A6P9	sp|P0A6P9|ENO_ECOLI	Enolase OS=Escherichia coli (strain K12) GN=eno PE=1 SV=2	eno	195	99	VFHHLAKVLKAKGMNTAVGDEGGYAPNLGSNAE	Acetyl(K)@7	missed D-E@20; missed E-G@21	0.0362476	3436.76	688.359	3436.72	688.351	5
P0A6P9	sp|P0A6P9|ENO_ECOLI	Enolase OS=Escherichia coli (strain K12) GN=eno PE=1 SV=2	eno	195	99	VFHHLAKVLKAKGMNTAVGDEGGYAPNLGSNAE	Acetyl(K)@7; Oxidation(M)@14	missed D-E@20; missed E-G@21	0.0357483	3452.75	691.557	3452.71	691.55	5
P0A6P9	sp|P0A6P9|ENO_ECOLI	Enolase OS=Escherichia coli (strain K12) GN=eno PE=1 SV=2	eno	195	99	VFHHLAKVLKAKGMNTAVGDEGGYAPNLGSNAE	Acetyl(K)@7; Oxidation(M)@14	missed D-E@20; missed E-G@21	0.0237089	3452.74	864.192	3452.71	864.186	4
P0A6P9	sp|P0A6P9|ENO_ECOLI	Enolase OS=Escherichia coli (strain K12) GN=eno PE=1 SV=2	eno	198	99	VLKAKGMNTAVGDE	Acetyl(K)@3	cleaved K-V@N-term; missed D-E@13	-0.00452828	1473.75	737.88	1473.75	737.882	2
P0A6P9	sp|P0A6P9|ENO_ECOLI	Enolase OS=Escherichia coli (strain K12) GN=eno PE=1 SV=2	eno	198	99	VLKAKGMNTAVGDE	Acetyl(K)@3; Oxidation(M)@7	cleaved K-V@N-term; missed D-E@13	-0.000451836	1489.74	745.879	1489.74	745.88	2
P0A6P9	sp|P0A6P9|ENO_ECOLI	Enolase OS=Escherichia coli (strain K12) GN=eno PE=1 SV=2	eno	239	99	LGKDITLAMDCAASE	Acetyl(K)@3; Carbamidomethyl(C)@11	missed D-I@4; missed D-C@10	-0.00486045	1635.74	818.879	1635.75	818.881	2
P0A6P9	sp|P0A6P9|ENO_ECOLI	Enolase OS=Escherichia coli (strain K12) GN=eno PE=1 SV=2	eno	239	99	LGKDITLAMDCAASE	Acetyl(K)@3; Oxidation(M)@9; Carbamidomethyl(C)@11	missed D-I@4; missed D-C@10	-0.000367994	1651.74	826.879	1651.74	826.879	2
P0A6P9	sp|P0A6P9|ENO_ECOLI	Enolase OS=Escherichia coli (strain K12) GN=eno PE=1 SV=2	eno	254	99	FYKDGKYVLAGE	Acetyl(K)@3	missed D-G@4	-0.00147055	1430.71	716.361	1430.71	716.361	2
P0A6P9	sp|P0A6P9|ENO_ECOLI	Enolase OS=Escherichia coli (strain K12) GN=eno PE=1 SV=2	eno	254	99	FYKDGKYVLAGEGNKAFTSEE	Acetyl(K)@3	missed D-G@4; missed E-G@12; missed E-E@20	0.00950913	2394.15	799.057	2394.14	799.053	3
P0A6P9	sp|P0A6P9|ENO_ECOLI	Enolase OS=Escherichia coli (strain K12) GN=eno PE=1 SV=2	eno	254	99	FYKDGKYVLAGEGNKAFTSEE	Acetyl(K)@3; Deamidated(N)@14	missed D-G@4; missed E-G@12; missed E-E@20	0.0250793	2395.15	799.39	2395.12	799.381	3
P0A6P9	sp|P0A6P9|ENO_ECOLI	Enolase OS=Escherichia coli (strain K12) GN=eno PE=1 SV=2	eno	257	99	FYKDGKYVLAGE	Acetyl(K)@6	missed D-G@4	-0.00394134	1430.7	716.359	1430.71	716.361	2
P0A6P9	sp|P0A6P9|ENO_ECOLI	Enolase OS=Escherichia coli (strain K12) GN=eno PE=1 SV=2	eno	257	99	FYKDGKYVLAGEGNKAFTSEE	Acetyl(K)@6	missed D-G@4; missed E-G@12; missed E-E@20	0.00571986	2394.14	799.055	2394.14	799.053	3
P0A6P9	sp|P0A6P9|ENO_ECOLI	Enolase OS=Escherichia coli (strain K12) GN=eno PE=1 SV=2	eno	257	99	GKYVLAGEGNKAFTSEE	Acetyl(K)@2	missed E-G@8; missed E-E@16	-0.00860325	1840.88	921.445	1840.88	921.449	2
P0A6P9	sp|P0A6P9|ENO_ECOLI	Enolase OS=Escherichia coli (strain K12) GN=eno PE=1 SV=2	eno	266	99	FYKDGKYVLAGEGNKAFTSEE	Acetyl(K)@15	missed D-G@4; missed E-G@12; missed E-E@20	-0.00380163	2394.13	799.052	2394.14	799.053	3
P0A6P9	sp|P0A6P9|ENO_ECOLI	Enolase OS=Escherichia coli (strain K12) GN=eno PE=1 SV=2	eno	282	99	LTKQYPIVSIEDGLDE	Acetyl(K)@3	missed E-D@11; missed D-G@12; missed D-E@15	-0.00723088	1860.93	931.471	1860.94	931.475	2
P0A6P9	sp|P0A6P9|ENO_ECOLI	Enolase OS=Escherichia coli (strain K12) GN=eno PE=1 SV=2	eno	306	99	SDWDGFAYQTKVLGDKIQLVGDDLFVTNTKILKE	Acetyl(K)@11	missed D-W@2; missed D-G@4; missed D-K@15; missed D-D@22; missed D-L@23	0.0346313	3898.04	975.517	3898	975.508	4
P0A6P9	sp|P0A6P9|ENO_ECOLI	Enolase OS=Escherichia coli (strain K12) GN=eno PE=1 SV=2	eno	311	99	SDWDGFAYQTKVLGDKIQLVGDDLFVTNTKILKE	Acetyl(K)@16	missed D-W@2; missed D-G@4; missed D-K@15; missed D-D@22; missed D-L@23	0.0346313	3898.04	975.517	3898	975.508	4
P0A6P9	sp|P0A6P9|ENO_ECOLI	Enolase OS=Escherichia coli (strain K12) GN=eno PE=1 SV=2	eno	342	99	KGIANSILIKF	Acetyl(K)@10	cleaved F-N@C-term	-0.00885384	1244.74	415.921	1244.75	415.924	3
P0A6P9	sp|P0A6P9|ENO_ECOLI	Enolase OS=Escherichia coli (strain K12) GN=eno PE=1 SV=2	eno	342	98.51	KGIANSILIKF	Acetyl(K)@10	cleaved F-N@C-term	-0.0180903	1244.73	623.373	1244.75	623.382	2
P0A6P9	sp|P0A6P9|ENO_ECOLI	Enolase OS=Escherichia coli (strain K12) GN=eno PE=1 SV=2	eno	342	99	KGIANSILIKFN	Acetyl(K)@10	cleaved N-Q@C-term	-0.00652804	1358.79	680.4	1358.79	680.403	2
P0A6P9	sp|P0A6P9|ENO_ECOLI	Enolase OS=Escherichia coli (strain K12) GN=eno PE=1 SV=2	eno	342	99	KGIANSILIKFNQ	Acetyl(K)@10	cleaved Q-I@C-term	-0.00955972	1486.84	496.621	1486.85	496.624	3
P0A6P9	sp|P0A6P9|ENO_ECOLI	Enolase OS=Escherichia coli (strain K12) GN=eno PE=1 SV=2	eno	342	99	KGIANSILIKFNQ	Acetyl(K)@10	cleaved Q-I@C-term	-0.0122706	1486.84	744.427	1486.85	744.433	2
P0A6P9	sp|P0A6P9|ENO_ECOLI	Enolase OS=Escherichia coli (strain K12) GN=eno PE=1 SV=2	eno	342	99	KGIANSILIKFNQIGSLTE	Acetyl(K)@10		0.000533687	2087.16	696.728	2087.16	696.728	3
P0A6P9	sp|P0A6P9|ENO_ECOLI	Enolase OS=Escherichia coli (strain K12) GN=eno PE=1 SV=2	eno	342	99	KGIANSILIKFNQIGSLTE	Deamidated(N)@5; Acetyl(K)@10		-0.026506	2088.12	697.047	2088.15	697.056	3
P0A6P9	sp|P0A6P9|ENO_ECOLI	Enolase OS=Escherichia coli (strain K12) GN=eno PE=1 SV=2	eno	342	99	KGIANSILIKFNQIGSLTE	Acetyl(K)@10		-0.00086641	2087.16	1044.59	2087.16	1044.59	2
P0A6P9	sp|P0A6P9|ENO_ECOLI	Enolase OS=Escherichia coli (strain K12) GN=eno PE=1 SV=2	eno	342	99	KGIANSILIKFNQIGSLTE	Deamidated(N)@5; Acetyl(K)@10		-0.0107572	2088.14	1045.08	2088.15	1045.08	2
P0A6P9	sp|P0A6P9|ENO_ECOLI	Enolase OS=Escherichia coli (strain K12) GN=eno PE=1 SV=2	eno	357	99	TLAAIKMAKDAGYTAVISHRSGETE	Acetyl(K)@6	missed D-A@10; missed E-T@23	-0.0108787	2661.33	888.118	2661.34	888.122	3
P0A6P9	sp|P0A6P9|ENO_ECOLI	Enolase OS=Escherichia coli (strain K12) GN=eno PE=1 SV=2	eno	360	99	TLAAIKMAKDAGYTAVISHRSGETE	Acetyl(K)@9	missed D-A@10; missed E-T@23	-0.0108787	2661.33	888.118	2661.34	888.122	3
P0A6P9	sp|P0A6P9|ENO_ECOLI	Enolase OS=Escherichia coli (strain K12) GN=eno PE=1 SV=2	eno	56, 62	99	LRDGDKSRFLGKGVTK	Acetyl(K)@6; Acetyl(K)@12	cleaved K-A@C-term; missed D-G@3; missed D-K@5	-0.00691862	1860.01	621.012	1860.02	621.015	3
P15047	sp|P15047|ENTA_ECOLI	2,3-dihydro-2,3-dihydroxybenzoate dehydrogenase OS=Escherichia coli (strain K12) GN=entA PE=1 SV=1	entA	204	99	QFKLGIPLGKIARPQE	Gln->pyro-Glu@N-term; Acetyl(K)@3		-0.00325893	1819.03	607.351	1819.04	607.352	3
P15047	sp|P15047|ENTA_ECOLI	2,3-dihydro-2,3-dihydroxybenzoate dehydrogenase OS=Escherichia coli (strain K12) GN=entA PE=1 SV=1	entA	204	99	QFKLGIPLGKIARPQE	Acetyl(K)@3		0.00282691	1836.06	613.029	1836.06	613.028	3
P15047	sp|P15047|ENTA_ECOLI	2,3-dihydro-2,3-dihydroxybenzoate dehydrogenase OS=Escherichia coli (strain K12) GN=entA PE=1 SV=1	entA	204	99	QFKLGIPLGKIARPQE	Gln->pyro-Glu@N-term; Acetyl(K)@3		-0.0107952	1819.02	910.52	1819.04	910.525	2
P0AEJ2	sp|P0AEJ2|ENTC_ECOLI	Isochorismate synthase EntC OS=Escherichia coli (strain K12) GN=entC PE=1 SV=1	entC	237	99	AGNRLLASEKDRHEHE	Acetyl(K)@10	missed E-K@9; missed D-R@11; missed E-H@14	0.00962151	1902.94	476.742	1902.93	476.74	4
P0AEJ2	sp|P0AEJ2|ENTC_ECOLI	Isochorismate synthase EntC OS=Escherichia coli (strain K12) GN=entC PE=1 SV=1	entC	250	99	HELVTQAMKE	Acetyl(K)@9	missed E-L@2	-0.00882331	1226.59	614.301	1226.6	614.306	2
P0AEJ2	sp|P0AEJ2|ENTC_ECOLI	Isochorismate synthase EntC OS=Escherichia coli (strain K12) GN=entC PE=1 SV=1	entC	250	99	LVTQAMKE	Oxidation(M)@6; Acetyl(K)@7		-0.0035529	976.486	489.25	976.49	489.252	2
P10378	sp|P10378|ENTE_ECOLI	Enterobactin synthase component E OS=Escherichia coli (strain K12) GN=entE PE=1 SV=3	entE	441	99	KDQINRGGEKIAAEE	Acetyl(K)@10	missed D-Q@2; missed E-K@9; missed E-E@14	-0.00302006	1698.85	567.291	1698.85	567.292	3
P10378	sp|P10378|ENTE_ECOLI	Enterobactin synthase component E OS=Escherichia coli (strain K12) GN=entE PE=1 SV=3	entE	524	99	SLPLTAVGKVDKKQLR	Acetyl(K)@13	cleaved R-Q@C-term; missed D-K@11	-0.00870155	1794.06	449.523	1794.07	449.525	4
P11454	sp|P11454|ENTF_ECOLI	Enterobactin synthase component F OS=Escherichia coli (strain K12) GN=entF PE=1 SV=3	entF	861	99	YLGRSDDQLKIRGQRIE	Acetyl(K)@10	missed D-D@6; missed D-Q@7	-0.00276847	2088.1	697.042	2088.11	697.043	3
P06616	sp|P06616|ERA_ECOLI	GTPase Era OS=Escherichia coli (strain K12) GN=era PE=1 SV=2	era	171	99	TGLNVDTIAAIVRKHLPE	Acetyl(K)@14	missed D-T@6	-0.0191487	1988.09	663.703	1988.11	663.709	3
P0A9W3	sp|P0A9W3|ETTA_ECOLI	Energy-dependent translational throttle protein EttA OS=Escherichia coli (strain K12) GN=ettA PE=1 SV=2	ettA	120	99	VYALYADPDADFDKLAAE	Acetyl(K)@14	missed D-A@9; missed D-F@11; missed D-K@13	-0.0240063	2027.91	1014.96	2027.94	1014.98	2
P30855	sp|P30855|EVGS_ECOLI	Sensor protein EvgS OS=Escherichia coli (strain K12) GN=evgS PE=1 SV=2	evgS	1115	99	THKDLPAAFQALE	Acetyl(K)@3	missed D-L@4	-0.00484363	1481.75	741.881	1481.75	741.883	2
P0A6Q3	sp|P0A6Q3|FABA_ECOLI	3-hydroxydecanoyl-[acyl-carrier-protein] dehydratase OS=Escherichia coli (strain K12) GN=fabA PE=1 SV=2	fabA	52	99	TGGNFDKGYVEAE	Acetyl(K)@7	missed D-K@6; missed E-A@11	-0.00975063	1427.61	714.813	1427.62	714.818	2
P0A953	sp|P0A953|FABB_ECOLI	3-oxoacyl-[acyl-carrier-protein] synthase 1 OS=Escherichia coli (strain K12) GN=fabB PE=1 SV=1	fabB	210	99	FDAMGALSTKYNDTPE	Acetyl(K)@10	missed D-A@2; missed D-T@13	-0.0103574	1800.78	901.396	1800.79	901.401	2
P0A953	sp|P0A953|FABB_ECOLI	3-oxoacyl-[acyl-carrier-protein] synthase 1 OS=Escherichia coli (strain K12) GN=fabB PE=1 SV=1	fabB	282	99	GAVRCMKMAMHGVDTPIDYLNSHGTSTPVGDVKE	Carbamidomethyl(C)@5; Acetyl(K)@7	missed D-T@14; missed D-Y@18; missed D-V@31	0.0427278	3714.77	743.961	3714.73	743.953	5
P0A953	sp|P0A953|FABB_ECOLI	3-oxoacyl-[acyl-carrier-protein] synthase 1 OS=Escherichia coli (strain K12) GN=fabB PE=1 SV=1	fabB	282	99	GAVRCMKMAMHGVDTPIDYLNSHGTSTPVGDVKE	Carbamidomethyl(C)@5; Acetyl(K)@7	missed D-T@14; missed D-Y@18; missed D-V@31	0.0310499	3714.76	929.697	3714.73	929.689	4
P0A953	sp|P0A953|FABB_ECOLI	3-oxoacyl-[acyl-carrier-protein] synthase 1 OS=Escherichia coli (strain K12) GN=fabB PE=1 SV=1	fabB	308	99	MAMHGVDTPIDYLNSHGTSTPVGDVKE	Acetyl(K)@26	cleaved K-M@N-term; missed D-T@7; missed D-Y@11; missed D-V@24	0.0221421	2912.35	971.792	2912.33	971.785	3
P0AAI9	sp|P0AAI9|FABD_ECOLI	Malonyl CoA-acyl carrier protein transacylase OS=Escherichia coli (strain K12) GN=fabD PE=1 SV=2	fabD	173	99	GQVVSPVNFNSPGQVVIAGHKE	Acetyl(K)@21		0.0178452	2304.2	769.075	2304.19	769.069	3
P0AAI9	sp|P0AAI9|FABD_ECOLI	Malonyl CoA-acyl carrier protein transacylase OS=Escherichia coli (strain K12) GN=fabD PE=1 SV=2	fabD	173	99	GQVVSPVNFNSPGQVVIAGHKE	Acetyl(K)@21		-0.00338358	2304.18	1153.1	2304.19	1153.1	2
P0AEK4	sp|P0AEK4|FABI_ECOLI	Enoyl-[acyl-carrier-protein] reductase [NADH] FabI OS=Escherichia coli (strain K12) GN=fabI PE=1 SV=2	fabI	17	99	RILVTGVASKLSIAYGIAQAMHRE	Acetyl(K)@10	cleaved K-R@N-term	-0.000982995	2625.44	657.368	2625.44	657.368	4
P0AEK4	sp|P0AEK4|FABI_ECOLI	Enoyl-[acyl-carrier-protein] reductase [NADH] FabI OS=Escherichia coli (strain K12) GN=fabI PE=1 SV=2	fabI	43	99	LAFTYQNDKLK	Acetyl(K)@9	cleaved K-G@C-term; missed D-K@8	-0.0115056	1381.71	691.864	1381.72	691.869	2
P0AEK4	sp|P0AEK4|FABI_ECOLI	Enoyl-[acyl-carrier-protein] reductase [NADH] FabI OS=Escherichia coli (strain K12) GN=fabI PE=1 SV=2	fabI	43	99	LAFTYQNDKLKGRVEE	Acetyl(K)@9	missed D-K@8; missed E-E@15	-0.0040347	1952	977.005	1952	977.007	2
P0AEK4	sp|P0AEK4|FABI_ECOLI	Enoyl-[acyl-carrier-protein] reductase [NADH] FabI OS=Escherichia coli (strain K12) GN=fabI PE=1 SV=2	fabI	45	99	LAFTYQNDKLK	Acetyl(K)@11	cleaved K-G@C-term; missed D-K@8	-0.0115056	1381.71	691.864	1381.72	691.869	2
P0AEK4	sp|P0AEK4|FABI_ECOLI	Enoyl-[acyl-carrier-protein] reductase [NADH] FabI OS=Escherichia coli (strain K12) GN=fabI PE=1 SV=2	fabI	45	99	LAFTYQNDKLKGRVEE	Acetyl(K)@11	missed D-K@8; missed E-E@15	0.00080326	1952	651.674	1952	651.674	3
P0AEK4	sp|P0AEK4|FABI_ECOLI	Enoyl-[acyl-carrier-protein] reductase [NADH] FabI OS=Escherichia coli (strain K12) GN=fabI PE=1 SV=2	fabI	80	99	LGKVWPKFDGFVHSIGFAPGDQLDGDYVNAVTRE	Acetyl(K)@3	missed D-G@9; missed D-Q@21; missed D-G@24; missed D-Y@26	0.0145021	3775.88	944.977	3775.86	944.973	4
P0AB71	sp|P0AB71|ALF_ECOLI	Fructose-bisphosphate aldolase class 2 OS=Escherichia coli (strain K12) GN=fbaA PE=1 SV=2	fbaA	3	99	SKIFDFVKPGVITGDDVQKVFQVAKE	Acetyl(K)@2	cleaved M-S@N-term; missed D-F@5; missed D-D@15; missed D-V@16	0.00877679	2935.58	979.533	2935.57	979.53	3
P0AB71	sp|P0AB71|ALF_ECOLI	Fructose-bisphosphate aldolase class 2 OS=Escherichia coli (strain K12) GN=fbaA PE=1 SV=2	fbaA	9	99	FVKPGVITGDDVQKVFQVAKE	Acetyl(K)@3	missed D-D@10; missed D-V@11	0.00509795	2345.27	587.324	2345.26	587.323	4
P0AB71	sp|P0AB71|ALF_ECOLI	Fructose-bisphosphate aldolase class 2 OS=Escherichia coli (strain K12) GN=fbaA PE=1 SV=2	fbaA	9	99	FVKPGVITGDDVQKVFQVAKE	Acetyl(K)@3	missed D-D@10; missed D-V@11	0.0201763	2345.28	782.768	2345.26	782.762	3
P0AB71	sp|P0AB71|ALF_ECOLI	Fructose-bisphosphate aldolase class 2 OS=Escherichia coli (strain K12) GN=fbaA PE=1 SV=2	fbaA	9	99	SKIFDFVKPGVITGDDVQKVF	Acetyl(K)@8	cleaved M-S@N-term; cleaved F-Q@C-term; missed D-F@5; missed D-D@15; missed D-V@16	-0.0225179	2380.25	794.422	2380.27	794.43	3
P0AB71	sp|P0AB71|ALF_ECOLI	Fructose-bisphosphate aldolase class 2 OS=Escherichia coli (strain K12) GN=fbaA PE=1 SV=2	fbaA	9	99	SKIFDFVKPGVITGDDVQKVFQVAKE	Acetyl(K)@8	cleaved M-S@N-term; missed D-F@5; missed D-D@15; missed D-V@16	-0.000707439	2935.57	588.121	2935.57	588.121	5
P0AB71	sp|P0AB71|ALF_ECOLI	Fructose-bisphosphate aldolase class 2 OS=Escherichia coli (strain K12) GN=fbaA PE=1 SV=2	fbaA	9	99	SKIFDFVKPGVITGDDVQKVFQVAKE	Acetyl(K)@8	cleaved M-S@N-term; missed D-F@5; missed D-D@15; missed D-V@16	0.0310088	2935.6	734.907	2935.57	734.9	4
P0AB71	sp|P0AB71|ALF_ECOLI	Fructose-bisphosphate aldolase class 2 OS=Escherichia coli (strain K12) GN=fbaA PE=1 SV=2	fbaA	9	99	SKIFDFVKPGVITGDDVQKVFQVAKE	Acetyl(K)@8	cleaved M-S@N-term; missed D-F@5; missed D-D@15; missed D-V@16	0.00911102	2935.58	979.534	2935.57	979.53	3
P0AB71	sp|P0AB71|ALF_ECOLI	Fructose-bisphosphate aldolase class 2 OS=Escherichia coli (strain K12) GN=fbaA PE=1 SV=2	fbaA	20	99	FVKPGVITGDDVQKVFQVAKE	Acetyl(K)@14	missed D-D@10; missed D-V@11	-0.00602796	2345.26	587.322	2345.26	587.323	4
P0AB71	sp|P0AB71|ALF_ECOLI	Fructose-bisphosphate aldolase class 2 OS=Escherichia coli (strain K12) GN=fbaA PE=1 SV=2	fbaA	20	99	FVKPGVITGDDVQKVFQVAKE	Acetyl(K)@14	missed D-D@10; missed D-V@11	0.00582654	2345.27	782.764	2345.26	782.762	3
P0AB71	sp|P0AB71|ALF_ECOLI	Fructose-bisphosphate aldolase class 2 OS=Escherichia coli (strain K12) GN=fbaA PE=1 SV=2	fbaA	20	99	FVKPGVITGDDVQKVFQVAKE	Deamidated(Q)@13; Acetyl(K)@14	missed D-D@10; missed D-V@11	0.00936125	2346.26	783.093	2346.25	783.09	3
P0AB71	sp|P0AB71|ALF_ECOLI	Fructose-bisphosphate aldolase class 2 OS=Escherichia coli (strain K12) GN=fbaA PE=1 SV=2	fbaA	20	99	FVKPGVITGDDVQKVFQVAKE	Acetyl(K)@14	missed D-D@10; missed D-V@11	-0.00256845	2345.26	1173.64	2345.26	1173.64	2
P0AB71	sp|P0AB71|ALF_ECOLI	Fructose-bisphosphate aldolase class 2 OS=Escherichia coli (strain K12) GN=fbaA PE=1 SV=2	fbaA	20	99	SKIFDFVKPGVITGDDVQKVFQVAKE	Acetyl(K)@19	cleaved M-S@N-term; missed D-F@5; missed D-D@15; missed D-V@16	0.012603	2935.58	588.124	2935.57	588.121	5
P0AB71	sp|P0AB71|ALF_ECOLI	Fructose-bisphosphate aldolase class 2 OS=Escherichia coli (strain K12) GN=fbaA PE=1 SV=2	fbaA	20	99	SKIFDFVKPGVITGDDVQKVFQVAKE	Acetyl(K)@19	cleaved M-S@N-term; missed D-F@5; missed D-D@15; missed D-V@16	0.0202666	2935.59	734.905	2935.57	734.9	4
P0AB71	sp|P0AB71|ALF_ECOLI	Fructose-bisphosphate aldolase class 2 OS=Escherichia coli (strain K12) GN=fbaA PE=1 SV=2	fbaA	20	99	SKIFDFVKPGVITGDDVQKVFQVAKE	Deamidated(Q)@18; Acetyl(K)@19	cleaved M-S@N-term; missed D-F@5; missed D-D@15; missed D-V@16	0.0157383	2936.57	735.15	2936.55	735.146	4
P0AB71	sp|P0AB71|ALF_ECOLI	Fructose-bisphosphate aldolase class 2 OS=Escherichia coli (strain K12) GN=fbaA PE=1 SV=2	fbaA	20	99	SKIFDFVKPGVITGDDVQKVFQVAKE	Acetyl(K)@19	cleaved M-S@N-term; missed D-F@5; missed D-D@15; missed D-V@16	0.00200192	2935.57	979.531	2935.57	979.53	3
P0AB71	sp|P0AB71|ALF_ECOLI	Fructose-bisphosphate aldolase class 2 OS=Escherichia coli (strain K12) GN=fbaA PE=1 SV=2	fbaA	72	99	TAAKVKAPVIVQFSNGGASFIAGKGVKSDVPQGAAILGAISGAHH	Acetyl(K)@24	cleaved H-V@C-term; missed D-V@29	0.0491283	4368.42	729.077	4368.37	729.069	6
P0AB71	sp|P0AB71|ALF_ECOLI	Fructose-bisphosphate aldolase class 2 OS=Escherichia coli (strain K12) GN=fbaA PE=1 SV=2	fbaA	72	99	TAAKVKAPVIVQFSNGGASFIAGKGVKSDVPQGAAILGAISGAHH	Acetyl(K)@24	cleaved H-V@C-term; missed D-V@29	0.0542972	4368.43	874.692	4368.37	874.681	5
P0AB71	sp|P0AB71|ALF_ECOLI	Fructose-bisphosphate aldolase class 2 OS=Escherichia coli (strain K12) GN=fbaA PE=1 SV=2	fbaA	72	99	TAAKVKAPVIVQFSNGGASFIAGKGVKSDVPQGAAILGAISGAHHVHQ	Acetyl(K)@24	cleaved Q-M@C-term; missed D-V@29	0.0438881	4732.6	789.774	4732.56	789.767	6
P0AB71	sp|P0AB71|ALF_ECOLI	Fructose-bisphosphate aldolase class 2 OS=Escherichia coli (strain K12) GN=fbaA PE=1 SV=2	fbaA	72	99	TAAKVKAPVIVQFSNGGASFIAGKGVKSDVPQGAAILGAISGAHHVHQMAE	Acetyl(K)@24	missed D-V@29	0.0773938	5063.75	724.401	5063.68	724.39	7
P0AB71	sp|P0AB71|ALF_ECOLI	Fructose-bisphosphate aldolase class 2 OS=Escherichia coli (strain K12) GN=fbaA PE=1 SV=2	fbaA	72	99	TAAKVKAPVIVQFSNGGASFIAGKGVKSDVPQGAAILGAISGAHHVHQMAE	Deamidated(N)@15; Acetyl(K)@24	missed D-V@29	0.0757672	5064.74	724.541	5064.66	724.53	7
P0AB71	sp|P0AB71|ALF_ECOLI	Fructose-bisphosphate aldolase class 2 OS=Escherichia coli (strain K12) GN=fbaA PE=1 SV=2	fbaA	72	99	TAAKVKAPVIVQFSNGGASFIAGKGVKSDVPQGAAILGAISGAHHVHQMAE	Acetyl(K)@24; Oxidation(M)@49	missed D-V@29	0.079502	5079.75	726.686	5079.67	726.675	7
P0AB71	sp|P0AB71|ALF_ECOLI	Fructose-bisphosphate aldolase class 2 OS=Escherichia coli (strain K12) GN=fbaA PE=1 SV=2	fbaA	72	99	TAAKVKAPVIVQFSNGGASFIAGKGVKSDVPQGAAILGAISGAHHVHQMAE	Acetyl(K)@24	missed D-V@29	0.0776886	5063.75	844.966	5063.68	844.953	6
P0AB71	sp|P0AB71|ALF_ECOLI	Fructose-bisphosphate aldolase class 2 OS=Escherichia coli (strain K12) GN=fbaA PE=1 SV=2	fbaA	72	99	TAAKVKAPVIVQFSNGGASFIAGKGVKSDVPQGAAILGAISGAHHVHQMAE	Deamidated(N)@15; Acetyl(K)@24	missed D-V@29	0.0780428	5064.74	845.13	5064.66	845.117	6
P0AB71	sp|P0AB71|ALF_ECOLI	Fructose-bisphosphate aldolase class 2 OS=Escherichia coli (strain K12) GN=fbaA PE=1 SV=2	fbaA	72	99	TAAKVKAPVIVQFSNGGASFIAGKGVKSDVPQGAAILGAISGAHHVHQMAE	Acetyl(K)@24; Oxidation(M)@49	missed D-V@29	0.066765	5079.74	847.63	5079.67	847.619	6
P0AB71	sp|P0AB71|ALF_ECOLI	Fructose-bisphosphate aldolase class 2 OS=Escherichia coli (strain K12) GN=fbaA PE=1 SV=2	fbaA	72	99	TAAKVKAPVIVQFSNGGASFIAGKGVKSDVPQGAAILGAISGAHHVHQMAE	Acetyl(K)@24	missed D-V@29	0.0660849	5063.74	1013.76	5063.68	1013.74	5
P0AB71	sp|P0AB71|ALF_ECOLI	Fructose-bisphosphate aldolase class 2 OS=Escherichia coli (strain K12) GN=fbaA PE=1 SV=2	fbaA	72	99	TAAKVKAPVIVQFSNGGASFIAGKGVKSDVPQGAAILGAISGAHHVHQMAE	Acetyl(K)@24; Oxidation(M)@49	missed D-V@29	0.0335934	5079.7	1016.95	5079.67	1016.94	5
P0AB71	sp|P0AB71|ALF_ECOLI	Fructose-bisphosphate aldolase class 2 OS=Escherichia coli (strain K12) GN=fbaA PE=1 SV=2	fbaA	72	99	VKAPVIVQFSNGGASFIAGKGVKSDVPQGAAILGAISGAHHVHQMAE	Acetyl(K)@20	cleaved K-V@N-term; missed D-V@25	0.0621134	4692.52	783.094	4692.46	783.084	6
P0AB71	sp|P0AB71|ALF_ECOLI	Fructose-bisphosphate aldolase class 2 OS=Escherichia coli (strain K12) GN=fbaA PE=1 SV=2	fbaA	72	99	VKAPVIVQFSNGGASFIAGKGVKSDVPQGAAILGAISGAHHVHQMAE	Acetyl(K)@20	cleaved K-V@N-term; missed D-V@25	0.0279671	4692.49	939.505	4692.46	939.499	5
P0AB71	sp|P0AB71|ALF_ECOLI	Fructose-bisphosphate aldolase class 2 OS=Escherichia coli (strain K12) GN=fbaA PE=1 SV=2	fbaA	75	99	TAAKVKAPVIVQFSNGGASFIAGKGVKSDVPQGAAILGAISGAHH	Acetyl(K)@27	cleaved H-V@C-term; missed D-V@29	0.0491283	4368.42	729.077	4368.37	729.069	6
P0AB71	sp|P0AB71|ALF_ECOLI	Fructose-bisphosphate aldolase class 2 OS=Escherichia coli (strain K12) GN=fbaA PE=1 SV=2	fbaA	75	99	TAAKVKAPVIVQFSNGGASFIAGKGVKSDVPQGAAILGAISGAHH	Acetyl(K)@27	cleaved H-V@C-term; missed D-V@29	0.0542972	4368.43	874.692	4368.37	874.681	5
P0AB71	sp|P0AB71|ALF_ECOLI	Fructose-bisphosphate aldolase class 2 OS=Escherichia coli (strain K12) GN=fbaA PE=1 SV=2	fbaA	75	99	TAAKVKAPVIVQFSNGGASFIAGKGVKSDVPQGAAILGAISGAHHVHQ	Acetyl(K)@27	cleaved Q-M@C-term; missed D-V@29	0.0438881	4732.6	789.774	4732.56	789.767	6
P0AB71	sp|P0AB71|ALF_ECOLI	Fructose-bisphosphate aldolase class 2 OS=Escherichia coli (strain K12) GN=fbaA PE=1 SV=2	fbaA	75	99	TAAKVKAPVIVQFSNGGASFIAGKGVKSDVPQGAAILGAISGAHHVHQMAE	Acetyl(K)@27	missed D-V@29	0.0773938	5063.75	724.401	5063.68	724.39	7
P0AB71	sp|P0AB71|ALF_ECOLI	Fructose-bisphosphate aldolase class 2 OS=Escherichia coli (strain K12) GN=fbaA PE=1 SV=2	fbaA	75	99	TAAKVKAPVIVQFSNGGASFIAGKGVKSDVPQGAAILGAISGAHHVHQMAE	Deamidated(N)@15; Acetyl(K)@27	missed D-V@29	0.0757672	5064.74	724.541	5064.66	724.53	7
P0AB71	sp|P0AB71|ALF_ECOLI	Fructose-bisphosphate aldolase class 2 OS=Escherichia coli (strain K12) GN=fbaA PE=1 SV=2	fbaA	75	99	TAAKVKAPVIVQFSNGGASFIAGKGVKSDVPQGAAILGAISGAHHVHQMAE	Acetyl(K)@27; Oxidation(M)@49	missed D-V@29	0.079502	5079.75	726.686	5079.67	726.675	7
P0AB71	sp|P0AB71|ALF_ECOLI	Fructose-bisphosphate aldolase class 2 OS=Escherichia coli (strain K12) GN=fbaA PE=1 SV=2	fbaA	75	99	TAAKVKAPVIVQFSNGGASFIAGKGVKSDVPQGAAILGAISGAHHVHQMAE	Acetyl(K)@27	missed D-V@29	0.0776886	5063.75	844.966	5063.68	844.953	6
P0AB71	sp|P0AB71|ALF_ECOLI	Fructose-bisphosphate aldolase class 2 OS=Escherichia coli (strain K12) GN=fbaA PE=1 SV=2	fbaA	75	99	TAAKVKAPVIVQFSNGGASFIAGKGVKSDVPQGAAILGAISGAHHVHQMAE	Deamidated(N)@15; Acetyl(K)@27	missed D-V@29	0.0780428	5064.74	845.13	5064.66	845.117	6
P0AB71	sp|P0AB71|ALF_ECOLI	Fructose-bisphosphate aldolase class 2 OS=Escherichia coli (strain K12) GN=fbaA PE=1 SV=2	fbaA	75	99	TAAKVKAPVIVQFSNGGASFIAGKGVKSDVPQGAAILGAISGAHHVHQMAE	Acetyl(K)@27; Oxidation(M)@49	missed D-V@29	0.066765	5079.74	847.63	5079.67	847.619	6
P0AB71	sp|P0AB71|ALF_ECOLI	Fructose-bisphosphate aldolase class 2 OS=Escherichia coli (strain K12) GN=fbaA PE=1 SV=2	fbaA	75	99	TAAKVKAPVIVQFSNGGASFIAGKGVKSDVPQGAAILGAISGAHHVHQMAE	Acetyl(K)@27	missed D-V@29	0.0660849	5063.74	1013.76	5063.68	1013.74	5
P0AB71	sp|P0AB71|ALF_ECOLI	Fructose-bisphosphate aldolase class 2 OS=Escherichia coli (strain K12) GN=fbaA PE=1 SV=2	fbaA	75	99	TAAKVKAPVIVQFSNGGASFIAGKGVKSDVPQGAAILGAISGAHHVHQMAE	Acetyl(K)@27; Oxidation(M)@49	missed D-V@29	0.0335934	5079.7	1016.95	5079.67	1016.94	5
P0AB71	sp|P0AB71|ALF_ECOLI	Fructose-bisphosphate aldolase class 2 OS=Escherichia coli (strain K12) GN=fbaA PE=1 SV=2	fbaA	75	99	VKAPVIVQFSNGGASFIAGKGVKSDVPQGAAILGAISGAHHVHQMAE	Acetyl(K)@23	cleaved K-V@N-term; missed D-V@25	0.0621134	4692.52	783.094	4692.46	783.084	6
P0AB71	sp|P0AB71|ALF_ECOLI	Fructose-bisphosphate aldolase class 2 OS=Escherichia coli (strain K12) GN=fbaA PE=1 SV=2	fbaA	75	99	VKAPVIVQFSNGGASFIAGKGVKSDVPQGAAILGAISGAHHVHQMAE	Acetyl(K)@23	cleaved K-V@N-term; missed D-V@25	0.0279671	4692.49	939.505	4692.46	939.499	5
P0AB71	sp|P0AB71|ALF_ECOLI	Fructose-bisphosphate aldolase class 2 OS=Escherichia coli (strain K12) GN=fbaA PE=1 SV=2	fbaA	231	99	IAASFGNVHGVYKPGNVVLTPTILRDSQE	Acetyl(K)@13	cleaved T-I@N-term; missed D-S@26	0.0230982	3123.66	781.922	3123.64	781.916	4
P0AB71	sp|P0AB71|ALF_ECOLI	Fructose-bisphosphate aldolase class 2 OS=Escherichia coli (strain K12) GN=fbaA PE=1 SV=2	fbaA	231	99	NVHGVYKPGNVVLTPTILRDSQE	Acetyl(K)@7	cleaved G-N@N-term; missed D-S@20	0.00886775	2577.36	860.129	2577.35	860.126	3
P0AB71	sp|P0AB71|ALF_ECOLI	Fructose-bisphosphate aldolase class 2 OS=Escherichia coli (strain K12) GN=fbaA PE=1 SV=2	fbaA	231	99	VHGVYKPGNVVLTPTILRDSQE	Acetyl(K)@6	cleaved N-V@N-term; missed D-S@19	0.00824633	2463.32	822.114	2463.31	822.111	3
P0AB71	sp|P0AB71|ALF_ECOLI	Fructose-bisphosphate aldolase class 2 OS=Escherichia coli (strain K12) GN=fbaA PE=1 SV=2	fbaA	251	99	YVSKKHNLPH	Acetyl(K)@4	cleaved H-N@C-term	0.00196569	1263.67	422.232	1263.67	422.231	3
P0AB71	sp|P0AB71|ALF_ECOLI	Fructose-bisphosphate aldolase class 2 OS=Escherichia coli (strain K12) GN=fbaA PE=1 SV=2	fbaA	319	99	AYLQGQLGNPKGEDQPNKKYYDPRVWLRAGQTSMIARLE	Acetyl(K)@11	missed E-D@13; missed D-Q@14	0.0486259	4532.35	907.477	4532.3	907.468	5
P0AB71	sp|P0AB71|ALF_ECOLI	Fructose-bisphosphate aldolase class 2 OS=Escherichia coli (strain K12) GN=fbaA PE=1 SV=2	fbaA	326	99	AYLQGQLGNPKGEDQPNKKYYDPRVWLRAGQTSMIARLE	Acetyl(K)@18	missed E-D@13; missed D-Q@14	0.0486259	4532.35	907.477	4532.3	907.468	5
P0AB71	sp|P0AB71|ALF_ECOLI	Fructose-bisphosphate aldolase class 2 OS=Escherichia coli (strain K12) GN=fbaA PE=1 SV=2	fbaA	327	99	AYLQGQLGNPKGEDQPNKKY	Acetyl(K)@19	cleaved Y-Y@C-term; missed E-D@13; missed D-Q@14	0.00828354	2289.15	764.056	2289.14	764.054	3
P0AB71	sp|P0AB71|ALF_ECOLI	Fructose-bisphosphate aldolase class 2 OS=Escherichia coli (strain K12) GN=fbaA PE=1 SV=2	fbaA	327	99	AYLQGQLGNPKGEDQPNKKYYDPRVWLRAGQTSMIARLE	Acetyl(K)@19	missed E-D@13; missed D-Q@14	0.0486259	4532.35	907.477	4532.3	907.468	5
P0AB71	sp|P0AB71|ALF_ECOLI	Fructose-bisphosphate aldolase class 2 OS=Escherichia coli (strain K12) GN=fbaA PE=1 SV=2	fbaA	327	99	DQPNKKYYDPRVWLRAGQTSMIARLE	Acetyl(K)@6	missed D-Q@1	0.0135512	3176.63	795.165	3176.62	795.162	4
P75681	sp|P75681|FBPB_ECOLI	Putative ferric transport system permease protein FbpB (Fragment) OS=Escherichia coli (strain K12) GN=fbpB PE=5 SV=2	fbpB	5	99	GQIDKSLDE	Acetyl(K)@5	missed D-K@4; missed D-E@8	-0.0101152	1045.48	523.749	1045.49	523.754	2
P0AGD7	sp|P0AGD7|SRP54_ECOLI	Signal recognition particle protein OS=Escherichia coli (strain K12) GN=ffh PE=1 SV=1	ffh	76	99	FVKIVRNE	Acetyl(K)@3		-0.00993107	1045.58	523.798	1045.59	523.803	2
P24186	sp|P24186|FOLD_ECOLI	Bifunctional protein FolD OS=Escherichia coli (strain K12) GN=folD PE=1 SV=4	folD	9	99	AAKIIDGKTIAQQVRSE	Acetyl(K)@8	cleaved M-A@N-term; missed D-G@6	-0.0123105	1869.02	624.014	1869.03	624.018	3
P28861	sp|P28861|FENR_ECOLI	Ferredoxin--NADP reductase OS=Escherichia coli (strain K12) GN=fpr PE=1 SV=4	fpr	226	98.52	TQQLLKE	Acetyl(K)@6		-0.0116378	900.48	451.247	900.492	451.253	2
P0AC47	sp|P0AC47|FRDB_ECOLI	Fumarate reductase iron-sulfur subunit OS=Escherichia coli (strain K12) GN=frdB PE=1 SV=2	frdB	242	99	SSKDFLIATLKPR	Acetyl(K)@11	missed D-F@4	-0.0221109	1516.84	506.62	1516.86	506.628	3
P0A805	sp|P0A805|RRF_ECOLI	Ribosome-recycling factor OS=Escherichia coli (strain K12) GN=frr PE=1 SV=1	frr	7	99	ISDIRKDAE	Acetyl(K)@6	cleaved M-I@N-term; missed D-I@3; missed D-A@7	-0.00841089	1087.54	544.779	1087.55	544.783	2
P0A805	sp|P0A805|RRF_ECOLI	Ribosome-recycling factor OS=Escherichia coli (strain K12) GN=frr PE=1 SV=1	frr	7	99	MISDIRKD	Acetyl(K)@7	missed D-I@4	-0.0102254	1018.5	510.258	1018.51	510.263	2
P0A805	sp|P0A805|RRF_ECOLI	Ribosome-recycling factor OS=Escherichia coli (strain K12) GN=frr PE=1 SV=1	frr	7	99	MISDIRKDAE	Acetyl(K)@7	missed D-I@4; missed D-A@8	-0.00253052	1218.59	610.302	1218.59	610.303	2
P0A805	sp|P0A805|RRF_ECOLI	Ribosome-recycling factor OS=Escherichia coli (strain K12) GN=frr PE=1 SV=1	frr	7	99	MISDIRKDAE	Oxidation(M)@1; Acetyl(K)@7	missed D-I@4; missed D-A@8	-0.00462075	1234.58	618.298	1234.59	618.3	2
P0A805	sp|P0A805|RRF_ECOLI	Ribosome-recycling factor OS=Escherichia coli (strain K12) GN=frr PE=1 SV=1	frr	15	99	AEVRMDKCVE	Acetyl(K)@7; Carbamidomethyl(C)@8	missed E-V@2; missed D-K@6	0.00177965	1277.58	639.795	1277.57	639.794	2
P0A805	sp|P0A805|RRF_ECOLI	Ribosome-recycling factor OS=Escherichia coli (strain K12) GN=frr PE=1 SV=1	frr	15	99	VRMDKCVE	Acetyl(K)@5; Carbamidomethyl(C)@6	missed D-K@4	-0.00295706	1077.49	539.753	1077.49	539.755	2
P0A805	sp|P0A805|RRF_ECOLI	Ribosome-recycling factor OS=Escherichia coli (strain K12) GN=frr PE=1 SV=1	frr	15	99	VRMDKCVE	Oxidation(M)@3; Acetyl(K)@5; Carbamidomethyl(C)@6	missed D-K@4	-0.00270787	1093.49	547.751	1093.49	547.752	2
P0A805	sp|P0A805|RRF_ECOLI	Ribosome-recycling factor OS=Escherichia coli (strain K12) GN=frr PE=1 SV=1	frr	21	99	AFKTQISK	Acetyl(K)@3	cleaved K-I@C-term	-0.00661904	963.532	482.773	963.539	482.777	2
P0A805	sp|P0A805|RRF_ECOLI	Ribosome-recycling factor OS=Escherichia coli (strain K12) GN=frr PE=1 SV=1	frr	66	99	DSRTLKINVFDRSMSPAVE	Acetyl(K)@6	missed D-S@1; missed D-R@11	0.0162966	2206.12	736.381	2206.11	736.376	3
P0A805	sp|P0A805|RRF_ECOLI	Ribosome-recycling factor OS=Escherichia coli (strain K12) GN=frr PE=1 SV=1	frr	115	99	ERRKDLTKIVRGEAE	Acetyl(K)@8	missed E-R@1; missed D-L@5; missed E-A@13	0.00144439	1841.01	461.261	1841.01	461.26	4
P0A805	sp|P0A805|RRF_ECOLI	Ribosome-recycling factor OS=Escherichia coli (strain K12) GN=frr PE=1 SV=1	frr	115	99	LTKIVRGEAE	Acetyl(K)@3	missed E-A@8	-0.00474675	1156.64	579.327	1156.65	579.33	2
P0A805	sp|P0A805|RRF_ECOLI	Ribosome-recycling factor OS=Escherichia coli (strain K12) GN=frr PE=1 SV=1	frr	144	99	NVRRDANDKVKALLKDKE	Acetyl(K)@15	cleaved R-N@N-term; missed D-A@5; missed D-K@8; missed D-K@16	0.013632	2153.21	539.309	2153.19	539.305	4
P0A805	sp|P0A805|RRF_ECOLI	Ribosome-recycling factor OS=Escherichia coli (strain K12) GN=frr PE=1 SV=1	frr	144	99	NVRRDANDKVKALLKDKE	Acetyl(K)@15	cleaved R-N@N-term; missed D-A@5; missed D-K@8; missed D-K@16	0.00856677	2153.2	718.741	2153.19	718.738	3
P0A805	sp|P0A805|RRF_ECOLI	Ribosome-recycling factor OS=Escherichia coli (strain K12) GN=frr PE=1 SV=1	frr	162	99	ISEDDDRRSQDDVQKLTD	Acetyl(K)@15	missed E-D@3; missed D-D@4; missed D-D@5; missed D-R@6; missed D-D@11; missed D-V@12	0.0107188	2176	726.34	2175.99	726.337	3
P0A805	sp|P0A805|RRF_ECOLI	Ribosome-recycling factor OS=Escherichia coli (strain K12) GN=frr PE=1 SV=1	frr	169	99	AAIKKIE	Acetyl(K)@4		-0.0101515	813.486	407.75	813.496	407.755	2
P10121	sp|P10121|FTSY_ECOLI	Signal recognition particle receptor FtsY OS=Escherichia coli (strain K12) GN=ftsY PE=1 SV=1	ftsY	189	99	IAQEQEKPTKE	Acetyl(K)@7	missed E-Q@4; missed E-K@6	-0.00554644	1341.67	671.843	1341.68	671.846	2
P0A6M8	sp|P0A6M8|EFG_ECOLI	Elongation factor G OS=Escherichia coli (strain K12) GN=fusA PE=1 SV=2	fusA	39	99	RILFYTGVNHKIGE	Acetyl(K)@11		-0.00776478	1687.9	563.639	1687.9	563.642	3
P0A6M8	sp|P0A6M8|EFG_ECOLI	Elongation factor G OS=Escherichia coli (strain K12) GN=fusA PE=1 SV=2	fusA	132	99	TVWRQANKYKVPR	Acetyl(K)@8	cleaved R-I@C-term	0.00273268	1686.93	422.741	1686.93	422.74	4
P0A6M8	sp|P0A6M8|EFG_ECOLI	Elongation factor G OS=Escherichia coli (strain K12) GN=fusA PE=1 SV=2	fusA	132	99	TVWRQANKYKVPR	Acetyl(K)@8	cleaved R-I@C-term	-0.00432084	1686.93	563.317	1686.93	563.318	3
P0A6M8	sp|P0A6M8|EFG_ECOLI	Elongation factor G OS=Escherichia coli (strain K12) GN=fusA PE=1 SV=2	fusA	153	99	IAFVNKMDRMGANFLKVVNQIKTR	Acetyl(K)@16	cleaved R-I@N-term; cleaved R-L@C-term; missed D-R@8	0.0129499	2834.55	709.646	2834.54	709.643	4
P0A6M8	sp|P0A6M8|EFG_ECOLI	Elongation factor G OS=Escherichia coli (strain K12) GN=fusA PE=1 SV=2	fusA	187	99	LVKMKAINWNDADQGVTFE	Acetyl(K)@3	missed D-A@11; missed D-Q@13	0.00235581	2220.09	741.038	2220.09	741.037	3
P0A6M8	sp|P0A6M8|EFG_ECOLI	Elongation factor G OS=Escherichia coli (strain K12) GN=fusA PE=1 SV=2	fusA	187	99	LVKMKAINWNDADQGVTFE	Acetyl(K)@3	missed D-A@11; missed D-Q@13	-0.0444258	2220.04	1111.03	2220.09	1111.05	2
P0A6M8	sp|P0A6M8|EFG_ECOLI	Elongation factor G OS=Escherichia coli (strain K12) GN=fusA PE=1 SV=2	fusA	189	99	LVKMKAINWNDADQGVTFE	Acetyl(K)@5	missed D-A@11; missed D-Q@13	-0.00835746	2220.08	1111.05	2220.09	1111.05	2
P0A6M8	sp|P0A6M8|EFG_ECOLI	Elongation factor G OS=Escherichia coli (strain K12) GN=fusA PE=1 SV=2	fusA	370	99	IVQMHANKREE	Acetyl(K)@8	cleaved R-I@N-term; missed E-E@10	0.00286488	1395.7	466.239	1395.69	466.238	3
P0A6M8	sp|P0A6M8|EFG_ECOLI	Elongation factor G OS=Escherichia coli (strain K12) GN=fusA PE=1 SV=2	fusA	389	99	VRAGDIAAAIGLKD	Acetyl(K)@13	missed D-I@5	0.00878716	1410.79	471.271	1410.78	471.268	3
P0A6M8	sp|P0A6M8|EFG_ECOLI	Elongation factor G OS=Escherichia coli (strain K12) GN=fusA PE=1 SV=2	fusA	389	99	VRAGDIAAAIGLKD	Acetyl(K)@13	missed D-I@5	-0.00401635	1410.78	706.397	1410.78	706.399	2
P0A6M8	sp|P0A6M8|EFG_ECOLI	Elongation factor G OS=Escherichia coli (strain K12) GN=fusA PE=1 SV=2	fusA	389	99	VRAGDIAAAIGLKDVTTGDTLCDPDAPIILE	Acetyl(K)@13; Carbamidomethyl(C)@22	missed D-I@5; missed D-V@14; missed D-T@19; missed D-A@25	-0.00261488	3221.65	645.337	3221.65	645.337	5
P0A6M8	sp|P0A6M8|EFG_ECOLI	Elongation factor G OS=Escherichia coli (strain K12) GN=fusA PE=1 SV=2	fusA	389	99	VRAGDIAAAIGLKDVTTGDTLCDPDAPIILE	Acetyl(K)@13; Carbamidomethyl(C)@22	missed D-I@5; missed D-V@14; missed D-T@19; missed D-A@25	-6.47e-05	3221.65	1074.89	3221.65	1074.89	3
P0A6M8	sp|P0A6M8|EFG_ECOLI	Elongation factor G OS=Escherichia coli (strain K12) GN=fusA PE=1 SV=2	fusA	485	99	ANVGKPQVAYRE	Acetyl(K)@5		-0.00411438	1372.71	458.576	1372.71	458.577	3
P0A6M8	sp|P0A6M8|EFG_ECOLI	Elongation factor G OS=Escherichia coli (strain K12) GN=fusA PE=1 SV=2	fusA	485	99	ANVGKPQVAYRE	Acetyl(K)@5		0.00302403	1372.71	687.364	1372.71	687.362	2
P0A6M8	sp|P0A6M8|EFG_ECOLI	Elongation factor G OS=Escherichia coli (strain K12) GN=fusA PE=1 SV=2	fusA	497	99	TIRQKVTDVE	Acetyl(K)@5	missed D-V@8	-0.000863257	1229.66	615.838	1229.66	615.838	2
P0A6M8	sp|P0A6M8|EFG_ECOLI	Elongation factor G OS=Escherichia coli (strain K12) GN=fusA PE=1 SV=2	fusA	497	99	TIRQKVTDVE	Deamidated(Q)@4; Acetyl(K)@5	missed D-V@8	0.014178	1230.66	616.337	1230.65	616.33	2
P0A6M8	sp|P0A6M8|EFG_ECOLI	Elongation factor G OS=Escherichia coli (strain K12) GN=fusA PE=1 SV=2	fusA	507	99	GKHAKQSGGRGQYGHVVID	Acetyl(K)@5		0.0167435	2035.05	509.77	2035.03	509.766	4
P0A6M8	sp|P0A6M8|EFG_ECOLI	Elongation factor G OS=Escherichia coli (strain K12) GN=fusA PE=1 SV=2	fusA	541	99	FINDIKGGVIPGEYIPAVDKGIQE	Acetyl(K)@6	missed D-I@4; missed E-Y@13; missed D-K@19	0.00727185	2613.38	872.133	2613.37	872.13	3
P0A6M8	sp|P0A6M8|EFG_ECOLI	Elongation factor G OS=Escherichia coli (strain K12) GN=fusA PE=1 SV=2	fusA	555	99	FINDIKGGVIPGEYIPAVDKGIQE	Acetyl(K)@20	missed D-I@4; missed E-Y@13; missed D-K@19	0.00765787	2613.38	654.351	2613.37	654.35	4
P0A6M8	sp|P0A6M8|EFG_ECOLI	Elongation factor G OS=Escherichia coli (strain K12) GN=fusA PE=1 SV=2	fusA	555	99	FINDIKGGVIPGEYIPAVDKGIQE	Acetyl(K)@20	missed D-I@4; missed E-Y@13; missed D-K@19	0.00782117	2613.38	872.133	2613.37	872.13	3
P0A6M8	sp|P0A6M8|EFG_ECOLI	Elongation factor G OS=Escherichia coli (strain K12) GN=fusA PE=1 SV=2	fusA	606	99	GFKKAKPVLLEPIMKVE	Acetyl(K)@3		0.00525094	1968.15	493.046	1968.15	493.044	4
P0A6M8	sp|P0A6M8|EFG_ECOLI	Elongation factor G OS=Escherichia coli (strain K12) GN=fusA PE=1 SV=2	fusA	606	99	GFKKAKPVLLEPIMKVE	Acetyl(K)@3; Oxidation(M)@14		0.00176673	1984.14	497.043	1984.14	497.043	4
P0A6M8	sp|P0A6M8|EFG_ECOLI	Elongation factor G OS=Escherichia coli (strain K12) GN=fusA PE=1 SV=2	fusA	606	99	GFKKAKPVLLEPIMKVE	Acetyl(K)@3		-0.00738421	1968.14	657.054	1968.15	657.057	3
P0A6M8	sp|P0A6M8|EFG_ECOLI	Elongation factor G OS=Escherichia coli (strain K12) GN=fusA PE=1 SV=2	fusA	606	99	GFKKAKPVLLEPIMKVE	Acetyl(K)@3; Oxidation(M)@14		-0.0034219	1984.14	662.387	1984.14	662.388	3
P0A6M8	sp|P0A6M8|EFG_ECOLI	Elongation factor G OS=Escherichia coli (strain K12) GN=fusA PE=1 SV=2	fusA	607	99	GFKKAKPVLLEPIMKVE	Acetyl(K)@4		0.00525094	1968.15	493.046	1968.15	493.044	4
P0A6M8	sp|P0A6M8|EFG_ECOLI	Elongation factor G OS=Escherichia coli (strain K12) GN=fusA PE=1 SV=2	fusA	607	99	GFKKAKPVLLEPIMKVE	Acetyl(K)@4; Oxidation(M)@14		0.00176673	1984.14	497.043	1984.14	497.043	4
P0A6M8	sp|P0A6M8|EFG_ECOLI	Elongation factor G OS=Escherichia coli (strain K12) GN=fusA PE=1 SV=2	fusA	607	99	GFKKAKPVLLEPIMKVE	Acetyl(K)@4		-0.00738421	1968.14	657.054	1968.15	657.057	3
P0A6M8	sp|P0A6M8|EFG_ECOLI	Elongation factor G OS=Escherichia coli (strain K12) GN=fusA PE=1 SV=2	fusA	607	99	GFKKAKPVLLEPIMKVE	Acetyl(K)@4; Oxidation(M)@14		-0.0034219	1984.14	662.387	1984.14	662.388	3
P0A6M8	sp|P0A6M8|EFG_ECOLI	Elongation factor G OS=Escherichia coli (strain K12) GN=fusA PE=1 SV=2	fusA	686	99	FLKYDEAPSNVAQAVIE	Acetyl(K)@3	missed D-E@5; missed E-A@6	0.0055711	1934.97	645.997	1934.96	645.995	3
P0A6M8	sp|P0A6M8|EFG_ECOLI	Elongation factor G OS=Escherichia coli (strain K12) GN=fusA PE=1 SV=2	fusA	686	99	FLKYDEAPSNVAQAVIE	Acetyl(K)@3	missed D-E@5; missed E-A@6	-0.0014108	1934.96	968.488	1934.96	968.489	2
P25526	sp|P25526|GABD_ECOLI	Succinate-semialdehyde dehydrogenase [NADP(+)] GabD OS=Escherichia coli (strain K12) GN=gabD PE=1 SV=1	gabD	359	99	KGARVVCGGKAHE	Carbamidomethyl(C)@7; Acetyl(K)@10		0.00450077	1409.72	470.915	1409.72	470.914	3
P25526	sp|P25526|GABD_ECOLI	Succinate-semialdehyde dehydrogenase [NADP(+)] GabD OS=Escherichia coli (strain K12) GN=gabD PE=1 SV=1	gabD	398	99	TFGPLAPLFRFKDE	Acetyl(K)@12	missed D-E@13	-0.0145883	1678.86	840.436	1678.87	840.443	2
P69908	sp|P69908|DCEA_ECOLI	Glutamate decarboxylase alpha OS=Escherichia coli (strain K12) GN=gadA PE=1 SV=1	gadA	74	99	NVHKLMD	Acetyl(K)@4		-0.00586583	897.432	449.723	897.438	449.726	2
P69908	sp|P69908|DCEA_ECOLI	Glutamate decarboxylase alpha OS=Escherichia coli (strain K12) GN=gadA PE=1 SV=1	gadA	74	99	NVHKLMD	Acetyl(K)@4; Oxidation(M)@6		-0.0181581	913.415	457.715	913.433	457.724	2
P69908	sp|P69908|DCEA_ECOLI	Glutamate decarboxylase alpha OS=Escherichia coli (strain K12) GN=gadA PE=1 SV=1	gadA	446	99	DYKASLKYLSDHPKLQ	Acetyl(K)@7	cleaved Q-G@C-term; missed D-Y@1; missed D-H@11	0.000257205	1947.01	650.011	1947.01	650.011	3
P69908	sp|P69908|DCEA_ECOLI	Glutamate decarboxylase alpha OS=Escherichia coli (strain K12) GN=gadA PE=1 SV=1	gadA	453	99	DYKASLKYLSDHPKLQGIAQQNSFKHT	Acetyl(K)@14	missed D-Y@1; missed D-H@11	0.0236779	3158.64	632.735	3158.61	632.73	5
P69910	sp|P69910|DCEB_ECOLI	Glutamate decarboxylase beta OS=Escherichia coli (strain K12) GN=gadB PE=1 SV=1	gadB	74	99	NVHKLMD	Acetyl(K)@4		-0.00586583	897.432	449.723	897.438	449.726	2
P69910	sp|P69910|DCEB_ECOLI	Glutamate decarboxylase beta OS=Escherichia coli (strain K12) GN=gadB PE=1 SV=1	gadB	74	99	NVHKLMD	Acetyl(K)@4; Oxidation(M)@6		-0.0181581	913.415	457.715	913.433	457.724	2
P69910	sp|P69910|DCEB_ECOLI	Glutamate decarboxylase beta OS=Escherichia coli (strain K12) GN=gadB PE=1 SV=1	gadB	446	99	DYKASLKYLSDHPKLQ	Acetyl(K)@7	cleaved Q-G@C-term; missed D-Y@1; missed D-H@11	0.000257205	1947.01	650.011	1947.01	650.011	3
P69910	sp|P69910|DCEB_ECOLI	Glutamate decarboxylase beta OS=Escherichia coli (strain K12) GN=gadB PE=1 SV=1	gadB	453	99	DYKASLKYLSDHPKLQGIAQQNSFKHT	Acetyl(K)@14	missed D-Y@1; missed D-H@11	0.0236779	3158.64	632.735	3158.61	632.73	5
P0AAB6	sp|P0AAB6|GALF_ECOLI	UTP--glucose-1-phosphate uridylyltransferase OS=Escherichia coli (strain K12) GN=galF PE=1 SV=1	galF	180	99	YSVIQTKEPLDRE	Acetyl(K)@7	missed D-R@11	-0.0133424	1618.81	810.411	1618.82	810.417	2
P0AEP3	sp|P0AEP3|GALU_ECOLI	UTP--glucose-1-phosphate uridylyltransferase OS=Escherichia coli (strain K12) GN=galU PE=1 SV=2	galU	184	99	TGHSQIMVEPVADVTAYGVVDCKGVE	Carbamidomethyl(C)@22; Acetyl(K)@23	missed D-V@13; missed D-C@21	0.0145631	2802.34	935.119	2802.32	935.114	3
P0AEP3	sp|P0AEP3|GALU_ECOLI	UTP--glucose-1-phosphate uridylyltransferase OS=Escherichia coli (strain K12) GN=galU PE=1 SV=2	galU	184	99	VTAYGVVDCKGVE	Carbamidomethyl(C)@9; Acetyl(K)@10	missed D-C@8	-0.00946367	1437.67	719.843	1437.68	719.848	2
P0A9B2	sp|P0A9B2|G3P1_ECOLI	Glyceraldehyde-3-phosphate dehydrogenase A OS=Escherichia coli (strain K12) GN=gapA PE=1 SV=2	gapA	84	99	KIRVTAERDPANLKWDE	Acetyl(K)@14	cleaved K-K@N-term; missed E-R@7; missed D-E@16	-0.0119718	2082.07	695.032	2082.09	695.036	3
P0A9B2	sp|P0A9B2|G3P1_ECOLI	Glyceraldehyde-3-phosphate dehydrogenase A OS=Escherichia coli (strain K12) GN=gapA PE=1 SV=2	gapA	84	99	RDPANLKWDE	Acetyl(K)@7	missed D-E@9	-0.00943869	1284.6	429.207	1284.61	429.211	3
P0A9B2	sp|P0A9B2|G3P1_ECOLI	Glyceraldehyde-3-phosphate dehydrogenase A OS=Escherichia coli (strain K12) GN=gapA PE=1 SV=2	gapA	84	99	RDPANLKWDE	Acetyl(K)@7	missed D-E@9	-0.00664174	1284.6	643.309	1284.61	643.312	2
P0A9B2	sp|P0A9B2|G3P1_ECOLI	Glyceraldehyde-3-phosphate dehydrogenase A OS=Escherichia coli (strain K12) GN=gapA PE=1 SV=2	gapA	124	99	KVVMTGPSKD	Acetyl(K)@9	cleaved K-K@N-term	0.00322971	1102.57	552.293	1102.57	552.292	2
P0A9B2	sp|P0A9B2|G3P1_ECOLI	Glyceraldehyde-3-phosphate dehydrogenase A OS=Escherichia coli (strain K12) GN=gapA PE=1 SV=2	gapA	124	99	KVVMTGPSKD	Oxidation(M)@4; Acetyl(K)@9	cleaved K-K@N-term	-0.00178925	1118.56	560.288	1118.56	560.289	2
P0A9B2	sp|P0A9B2|G3P1_ECOLI	Glyceraldehyde-3-phosphate dehydrogenase A OS=Escherichia coli (strain K12) GN=gapA PE=1 SV=2	gapA	124	99	KVVMTGPSKDNTPM	Acetyl(K)@9	cleaved K-K@N-term; cleaved M-F@C-term; missed D-N@10	-0.00513983	1545.75	773.881	1545.75	773.884	2
P0A9B2	sp|P0A9B2|G3P1_ECOLI	Glyceraldehyde-3-phosphate dehydrogenase A OS=Escherichia coli (strain K12) GN=gapA PE=1 SV=2	gapA	124	99	KVVMTGPSKDNTPMFVKGANFD	Acetyl(K)@9	cleaved K-K@N-term; missed D-N@10	0.00367484	2424.19	809.069	2424.18	809.068	3
P0A9B2	sp|P0A9B2|G3P1_ECOLI	Glyceraldehyde-3-phosphate dehydrogenase A OS=Escherichia coli (strain K12) GN=gapA PE=1 SV=2	gapA	124	99	KVVMTGPSKDNTPMFVKGANFD	Oxidation(M)@4; Acetyl(K)@9	cleaved K-K@N-term; missed D-N@10	-0.00184172	2440.18	814.399	2440.18	814.399	3
P0A9B2	sp|P0A9B2|G3P1_ECOLI	Glyceraldehyde-3-phosphate dehydrogenase A OS=Escherichia coli (strain K12) GN=gapA PE=1 SV=2	gapA	124	99	KVVMTGPSKDNTPMFVKGANFDKYAGQDIVSNASCTTNCLAPLAKVIND	Acetyl(K)@9; Carbamidomethyl(C)@35; Carbamidomethyl(C)@39	cleaved K-K@N-term; missed D-N@10; missed D-K@22; missed D-I@28	0.0828442	5328.68	889.12	5328.59	889.106	6
P0A9B2	sp|P0A9B2|G3P1_ECOLI	Glyceraldehyde-3-phosphate dehydrogenase A OS=Escherichia coli (strain K12) GN=gapA PE=1 SV=2	gapA	124	99	KVVMTGPSKDNTPMFVKGANFDKYAGQDIVSNASCTTNCLAPLAKVIND	Acetyl(K)@9; Carbamidomethyl(C)@35; Carbamidomethyl(C)@39	cleaved K-K@N-term; missed D-N@10; missed D-K@22; missed D-I@28	0.0677438	5328.66	1066.74	5328.59	1066.73	5
P0A9B2	sp|P0A9B2|G3P1_ECOLI	Glyceraldehyde-3-phosphate dehydrogenase A OS=Escherichia coli (strain K12) GN=gapA PE=1 SV=2	gapA	124	99	KVVMTGPSKDNTPMFVKGANFDKYAGQDIVSNASCTTNCLAPLAKVIND	Oxidation(M)@4; Acetyl(K)@9; Carbamidomethyl(C)@35; Carbamidomethyl(C)@39	cleaved K-K@N-term; missed D-N@10; missed D-K@22; missed D-I@28	0.0804301	5344.67	1069.94	5344.59	1069.92	5
P0A9B2	sp|P0A9B2|G3P1_ECOLI	Glyceraldehyde-3-phosphate dehydrogenase A OS=Escherichia coli (strain K12) GN=gapA PE=1 SV=2	gapA	124	99	KVVMTGPSKDNTPMFVKGANFDKYAGQDIVSNASCTTNCLAPLAKVIND	Oxidation(M)@4; Acetyl(K)@9; Oxidation(M)@14; Carbamidomethyl(C)@35; Carbamidomethyl(C)@39	cleaved K-K@N-term; missed D-N@10; missed D-K@22; missed D-I@28	0.0735851	5360.66	1073.14	5360.58	1073.12	5
P0A9B2	sp|P0A9B2|G3P1_ECOLI	Glyceraldehyde-3-phosphate dehydrogenase A OS=Escherichia coli (strain K12) GN=gapA PE=1 SV=2	gapA	132	99	KVVMTGPSKDNTPMFVKGANFD	Acetyl(K)@17	cleaved K-K@N-term; missed D-N@10	0.0107985	2424.19	809.072	2424.18	809.068	3
P0A9B2	sp|P0A9B2|G3P1_ECOLI	Glyceraldehyde-3-phosphate dehydrogenase A OS=Escherichia coli (strain K12) GN=gapA PE=1 SV=2	gapA	132	99	KVVMTGPSKDNTPMFVKGANFDKYAGQD	Acetyl(K)@17	cleaved K-K@N-term; missed D-N@10; missed D-K@22	0.0179726	3086.5	772.633	3086.48	772.628	4
P0A9B2	sp|P0A9B2|G3P1_ECOLI	Glyceraldehyde-3-phosphate dehydrogenase A OS=Escherichia coli (strain K12) GN=gapA PE=1 SV=2	gapA	132	99	KVVMTGPSKDNTPMFVKGANFDKYAGQDIVSNASCTTNCLAPLAKVIND	Acetyl(K)@17; Carbamidomethyl(C)@35; Carbamidomethyl(C)@39	cleaved K-K@N-term; missed D-N@10; missed D-K@22; missed D-I@28	0.0806469	5328.67	889.12	5328.59	889.106	6
P0A9B2	sp|P0A9B2|G3P1_ECOLI	Glyceraldehyde-3-phosphate dehydrogenase A OS=Escherichia coli (strain K12) GN=gapA PE=1 SV=2	gapA	132	99	KVVMTGPSKDNTPMFVKGANFDKYAGQDIVSNASCTTNCLAPLAKVIND	Acetyl(K)@17; Carbamidomethyl(C)@35; Carbamidomethyl(C)@39	cleaved K-K@N-term; missed D-N@10; missed D-K@22; missed D-I@28	0.0653024	5328.66	1066.74	5328.59	1066.73	5
P0A9B2	sp|P0A9B2|G3P1_ECOLI	Glyceraldehyde-3-phosphate dehydrogenase A OS=Escherichia coli (strain K12) GN=gapA PE=1 SV=2	gapA	132	99	KVVMTGPSKDNTPMFVKGANFDKYAGQDIVSNASCTTNCLAPLAKVIND	Oxidation(M)@4; Acetyl(K)@17; Carbamidomethyl(C)@35; Carbamidomethyl(C)@39	cleaved K-K@N-term; missed D-N@10; missed D-K@22; missed D-I@28	0.0582084	5344.64	1069.94	5344.59	1069.92	5
P0A9B2	sp|P0A9B2|G3P1_ECOLI	Glyceraldehyde-3-phosphate dehydrogenase A OS=Escherichia coli (strain K12) GN=gapA PE=1 SV=2	gapA	132	99	NTPMFVKGANFDKYAGQDIVSNASCTTNCLAPLAKVIND	Oxidation(M)@4; Acetyl(K)@7; Carbamidomethyl(C)@25; Carbamidomethyl(C)@29	missed D-K@12; missed D-I@18	0.0307212	4302.07	1076.53	4302.04	1076.52	4
P0A9B2	sp|P0A9B2|G3P1_ECOLI	Glyceraldehyde-3-phosphate dehydrogenase A OS=Escherichia coli (strain K12) GN=gapA PE=1 SV=2	gapA	138	99	KVVMTGPSKDNTPMFVKGANFDKYAGQDIVSNASCTTNCLAPLAKVIND	Acetyl(K)@23; Carbamidomethyl(C)@35; Carbamidomethyl(C)@39	cleaved K-K@N-term; missed D-N@10; missed D-K@22; missed D-I@28	0.0653024	5328.66	1066.74	5328.59	1066.73	5
P0A9B2	sp|P0A9B2|G3P1_ECOLI	Glyceraldehyde-3-phosphate dehydrogenase A OS=Escherichia coli (strain K12) GN=gapA PE=1 SV=2	gapA	138	99	NTPMFVKGANFDKYAGQDIVSNASCTTNCLAPLAKVIND	Acetyl(K)@13; Carbamidomethyl(C)@25; Carbamidomethyl(C)@29	missed D-K@12; missed D-I@18	0.0255771	4286.07	1072.53	4286.04	1072.52	4
P0A9B2	sp|P0A9B2|G3P1_ECOLI	Glyceraldehyde-3-phosphate dehydrogenase A OS=Escherichia coli (strain K12) GN=gapA PE=1 SV=2	gapA	138	99	NTPMFVKGANFDKYAGQDIVSNASCTTNCLAPLAKVIND	Oxidation(M)@4; Acetyl(K)@13; Carbamidomethyl(C)@25; Carbamidomethyl(C)@29	missed D-K@12; missed D-I@18	0.0307212	4302.07	1076.53	4302.04	1076.52	4
P0A9B2	sp|P0A9B2|G3P1_ECOLI	Glyceraldehyde-3-phosphate dehydrogenase A OS=Escherichia coli (strain K12) GN=gapA PE=1 SV=2	gapA	184	99	GLMTTVHATTATQKTVDGPSHKDWRGGRGASQNIIPSSTGAA	Acetyl(K)@14	cleaved A-K@C-term; missed D-G@17; missed D-W@23	0.0547676	4304.19	861.845	4304.14	861.834	5
P0A9B2	sp|P0A9B2|G3P1_ECOLI	Glyceraldehyde-3-phosphate dehydrogenase A OS=Escherichia coli (strain K12) GN=gapA PE=1 SV=2	gapA	192	99	ATTATQKTVDGPSHKDWRGGRGASQNIIPSSTGAAK	Acetyl(K)@15	cleaved H-A@N-term; cleaved K-A@C-term; missed D-G@10; missed D-W@16	0.0546374	3692.92	739.591	3692.86	739.58	5
P0A9B2	sp|P0A9B2|G3P1_ECOLI	Glyceraldehyde-3-phosphate dehydrogenase A OS=Escherichia coli (strain K12) GN=gapA PE=1 SV=2	gapA	192	99	GLMTTVHATTATQKTVDGPSHKD	Acetyl(K)@22	missed D-G@17	0.0209635	2437.21	610.31	2437.19	610.305	4
P0A9B2	sp|P0A9B2|G3P1_ECOLI	Glyceraldehyde-3-phosphate dehydrogenase A OS=Escherichia coli (strain K12) GN=gapA PE=1 SV=2	gapA	192	99	GLMTTVHATTATQKTVDGPSHKD	Oxidation(M)@3; Acetyl(K)@22	missed D-G@17	0.0195142	2453.21	614.309	2453.19	614.304	4
P0A9B2	sp|P0A9B2|G3P1_ECOLI	Glyceraldehyde-3-phosphate dehydrogenase A OS=Escherichia coli (strain K12) GN=gapA PE=1 SV=2	gapA	192	99	GLMTTVHATTATQKTVDGPSHKD	Acetyl(K)@22	missed D-G@17	0.0127373	2437.2	813.408	2437.19	813.404	3
P0A9B2	sp|P0A9B2|G3P1_ECOLI	Glyceraldehyde-3-phosphate dehydrogenase A OS=Escherichia coli (strain K12) GN=gapA PE=1 SV=2	gapA	192	99	GLMTTVHATTATQKTVDGPSHKDW	Acetyl(K)@22	cleaved W-R@C-term; missed D-G@17; missed D-W@23	0.00597417	2623.28	875.433	2623.27	875.431	3
P0A9B2	sp|P0A9B2|G3P1_ECOLI	Glyceraldehyde-3-phosphate dehydrogenase A OS=Escherichia coli (strain K12) GN=gapA PE=1 SV=2	gapA	192	99	GLMTTVHATTATQKTVDGPSHKDWR	Acetyl(K)@22	cleaved R-G@C-term; missed D-G@17; missed D-W@23	0.0184221	2779.39	556.885	2779.37	556.882	5
P0A9B2	sp|P0A9B2|G3P1_ECOLI	Glyceraldehyde-3-phosphate dehydrogenase A OS=Escherichia coli (strain K12) GN=gapA PE=1 SV=2	gapA	192	99	GLMTTVHATTATQKTVDGPSHKDWR	Acetyl(K)@22	cleaved R-G@C-term; missed D-G@17; missed D-W@23	0.000797578	2779.37	695.85	2779.37	695.85	4
P0A9B2	sp|P0A9B2|G3P1_ECOLI	Glyceraldehyde-3-phosphate dehydrogenase A OS=Escherichia coli (strain K12) GN=gapA PE=1 SV=2	gapA	192	99	GLMTTVHATTATQKTVDGPSHKDWRGG	Oxidation(M)@3; Acetyl(K)@22	cleaved G-R@C-term; missed D-G@17; missed D-W@23	0.0225007	2909.43	728.365	2909.41	728.359	4
P0A9B2	sp|P0A9B2|G3P1_ECOLI	Glyceraldehyde-3-phosphate dehydrogenase A OS=Escherichia coli (strain K12) GN=gapA PE=1 SV=2	gapA	192	99	GLMTTVHATTATQKTVDGPSHKDWRGGR	Acetyl(K)@22	cleaved R-G@C-term; missed D-G@17; missed D-W@23	0.0442307	3049.56	610.919	3049.52	610.91	5
P0A9B2	sp|P0A9B2|G3P1_ECOLI	Glyceraldehyde-3-phosphate dehydrogenase A OS=Escherichia coli (strain K12) GN=gapA PE=1 SV=2	gapA	192	99	GLMTTVHATTATQKTVDGPSHKDWRGGR	Oxidation(M)@3; Acetyl(K)@22	cleaved R-G@C-term; missed D-G@17; missed D-W@23	0.0311208	3065.54	614.115	3065.51	614.109	5
P0A9B2	sp|P0A9B2|G3P1_ECOLI	Glyceraldehyde-3-phosphate dehydrogenase A OS=Escherichia coli (strain K12) GN=gapA PE=1 SV=2	gapA	192	99	GLMTTVHATTATQKTVDGPSHKDWRGGR	Acetyl(K)@22	cleaved R-G@C-term; missed D-G@17; missed D-W@23	0.0263847	3049.54	763.393	3049.52	763.386	4
P0A9B2	sp|P0A9B2|G3P1_ECOLI	Glyceraldehyde-3-phosphate dehydrogenase A OS=Escherichia coli (strain K12) GN=gapA PE=1 SV=2	gapA	192	99	GLMTTVHATTATQKTVDGPSHKDWRGGRGASQNIIPSSTGAA	Acetyl(K)@22	cleaved A-K@C-term; missed D-G@17; missed D-W@23	0.0547676	4304.19	861.845	4304.14	861.834	5
P0A9B2	sp|P0A9B2|G3P1_ECOLI	Glyceraldehyde-3-phosphate dehydrogenase A OS=Escherichia coli (strain K12) GN=gapA PE=1 SV=2	gapA	192	98.95	GLMTTVHATTATQKTVDGPSHKDWRGGRGASQNIIPSSTGAA	Oxidation(M)@3; Acetyl(K)@22	cleaved A-K@C-term; missed D-G@17; missed D-W@23	0.0608082	4320.19	865.045	4320.13	865.033	5
P0A9B2	sp|P0A9B2|G3P1_ECOLI	Glyceraldehyde-3-phosphate dehydrogenase A OS=Escherichia coli (strain K12) GN=gapA PE=1 SV=2	gapA	192	99	GLMTTVHATTATQKTVDGPSHKDWRGGRGASQNIIPSSTGAAK	Acetyl(K)@22	cleaved K-A@C-term; missed D-G@17; missed D-W@23	0.0636093	4432.29	739.723	4432.23	739.712	6
P0A9B2	sp|P0A9B2|G3P1_ECOLI	Glyceraldehyde-3-phosphate dehydrogenase A OS=Escherichia coli (strain K12) GN=gapA PE=1 SV=2	gapA	192	99	GLMTTVHATTATQKTVDGPSHKDWRGGRGASQNIIPSSTGAAK	Oxidation(M)@3; Acetyl(K)@22	cleaved K-A@C-term; missed D-G@17; missed D-W@23	0.132524	4448.36	742.4	4448.23	742.378	6
P0A9B2	sp|P0A9B2|G3P1_ECOLI	Glyceraldehyde-3-phosphate dehydrogenase A OS=Escherichia coli (strain K12) GN=gapA PE=1 SV=2	gapA	192	99	GLMTTVHATTATQKTVDGPSHKDWRGGRGASQNIIPSSTGAAK	Acetyl(K)@22	cleaved K-A@C-term; missed D-G@17; missed D-W@23	0.0739519	4432.3	887.468	4432.23	887.453	5
P0A9B2	sp|P0A9B2|G3P1_ECOLI	Glyceraldehyde-3-phosphate dehydrogenase A OS=Escherichia coli (strain K12) GN=gapA PE=1 SV=2	gapA	192	99	GLMTTVHATTATQKTVDGPSHKDWRGGRGASQNIIPSSTGAAK	Oxidation(M)@3; Acetyl(K)@22	cleaved K-A@C-term; missed D-G@17; missed D-W@23	0.0958587	4448.32	890.672	4448.23	890.652	5
P0A9B2	sp|P0A9B2|G3P1_ECOLI	Glyceraldehyde-3-phosphate dehydrogenase A OS=Escherichia coli (strain K12) GN=gapA PE=1 SV=2	gapA	192	99	GLMTTVHATTATQKTVDGPSHKDWRGGRGASQNIIPSSTGAAK	Acetyl(K)@22	cleaved K-A@C-term; missed D-G@17; missed D-W@23	0.0433723	4432.27	1109.08	4432.23	1109.06	4
P0A9B2	sp|P0A9B2|G3P1_ECOLI	Glyceraldehyde-3-phosphate dehydrogenase A OS=Escherichia coli (strain K12) GN=gapA PE=1 SV=2	gapA	192	99	GLMTTVHATTATQKTVDGPSHKDWRGGRGASQNIIPSSTGAAKAVGKVLPE	Acetyl(K)@22	missed D-G@17; missed D-W@23	0.0915634	5225.79	871.973	5225.7	871.957	6
P0A9B2	sp|P0A9B2|G3P1_ECOLI	Glyceraldehyde-3-phosphate dehydrogenase A OS=Escherichia coli (strain K12) GN=gapA PE=1 SV=2	gapA	192	99	GLMTTVHATTATQKTVDGPSHKDWRGGRGASQNIIPSSTGAAKAVGKVLPE	Oxidation(M)@3; Acetyl(K)@22	missed D-G@17; missed D-W@23	0.0823965	5241.78	1049.36	5241.7	1049.35	5
P0A9B2	sp|P0A9B2|G3P1_ECOLI	Glyceraldehyde-3-phosphate dehydrogenase A OS=Escherichia coli (strain K12) GN=gapA PE=1 SV=2	gapA	192	99	GPSHKDWRGGRGASQNIIPSSTGAAK	Acetyl(K)@5	cleaved K-A@C-term; missed D-W@6	0.0332471	2676.38	536.284	2676.35	536.277	5
P0A9B2	sp|P0A9B2|G3P1_ECOLI	Glyceraldehyde-3-phosphate dehydrogenase A OS=Escherichia coli (strain K12) GN=gapA PE=1 SV=2	gapA	192	99	GPSHKDWRGGRGASQNIIPSSTGAAK	Acetyl(K)@5	cleaved K-A@C-term; missed D-W@6	0.0274124	2676.38	670.101	2676.35	670.094	4
P0A9B2	sp|P0A9B2|G3P1_ECOLI	Glyceraldehyde-3-phosphate dehydrogenase A OS=Escherichia coli (strain K12) GN=gapA PE=1 SV=2	gapA	192	99	GPSHKDWRGGRGASQNIIPSSTGAAKAVGKVLPE	Acetyl(K)@5	missed D-W@6	0.0359414	3469.85	694.978	3469.82	694.971	5
P0A9B2	sp|P0A9B2|G3P1_ECOLI	Glyceraldehyde-3-phosphate dehydrogenase A OS=Escherichia coli (strain K12) GN=gapA PE=1 SV=2	gapA	192	99	KTVDGPSHKDWRGGRGASQNIIPSSTGAAK	Acetyl(K)@9	cleaved Q-K@N-term; cleaved K-A@C-term; missed D-G@4; missed D-W@10	0.0466541	3119.63	520.946	3119.59	520.938	6
P0A9B2	sp|P0A9B2|G3P1_ECOLI	Glyceraldehyde-3-phosphate dehydrogenase A OS=Escherichia coli (strain K12) GN=gapA PE=1 SV=2	gapA	192	98.89	KTVDGPSHKDWRGGRGASQNIIPSSTGAAK	Acetyl(K)@9	cleaved Q-K@N-term; cleaved K-A@C-term; missed D-G@4; missed D-W@10	0.0442907	3119.63	624.933	3119.59	624.924	5
P0A9B2	sp|P0A9B2|G3P1_ECOLI	Glyceraldehyde-3-phosphate dehydrogenase A OS=Escherichia coli (strain K12) GN=gapA PE=1 SV=2	gapA	192	99	TATQKTVDGPSHKDWRGGRGASQNIIPSSTGAAK	Acetyl(K)@13	cleaved T-T@N-term; cleaved K-A@C-term; missed D-G@8; missed D-W@14	0.0503409	3520.83	587.812	3520.78	587.803	6
P0A9B2	sp|P0A9B2|G3P1_ECOLI	Glyceraldehyde-3-phosphate dehydrogenase A OS=Escherichia coli (strain K12) GN=gapA PE=1 SV=2	gapA	192	99	TATQKTVDGPSHKDWRGGRGASQNIIPSSTGAAK	Acetyl(K)@13	cleaved T-T@N-term; cleaved K-A@C-term; missed D-G@8; missed D-W@14	0.0481116	3520.83	705.172	3520.78	705.163	5
P0A9B2	sp|P0A9B2|G3P1_ECOLI	Glyceraldehyde-3-phosphate dehydrogenase A OS=Escherichia coli (strain K12) GN=gapA PE=1 SV=2	gapA	192	99	TTATQKTVDGPSHKDWRGGRGASQNIIPSSTGAAK	Acetyl(K)@14	cleaved A-T@N-term; cleaved K-A@C-term; missed D-G@9; missed D-W@15	0.0370751	3621.86	725.38	3621.82	725.372	5
P0A9B2	sp|P0A9B2|G3P1_ECOLI	Glyceraldehyde-3-phosphate dehydrogenase A OS=Escherichia coli (strain K12) GN=gapA PE=1 SV=2	gapA	192	99	TVDGPSHKDWRGGRGASQNIIPSSTGAAK	Acetyl(K)@8	cleaved K-T@N-term; cleaved K-A@C-term; missed D-G@3; missed D-W@9	0.0353937	2991.53	599.313	2991.49	599.305	5
P0A9B2	sp|P0A9B2|G3P1_ECOLI	Glyceraldehyde-3-phosphate dehydrogenase A OS=Escherichia coli (strain K12) GN=gapA PE=1 SV=2	gapA	213	98.6	GLMTTVHATTATQKTVDGPSHKDWRGGRGASQNIIPSSTGAAKAVGKVLPE	Acetyl(K)@43	missed D-G@17; missed D-W@23	0.084975	5225.79	871.971	5225.7	871.957	6
P0A9B2	sp|P0A9B2|G3P1_ECOLI	Glyceraldehyde-3-phosphate dehydrogenase A OS=Escherichia coli (strain K12) GN=gapA PE=1 SV=2	gapA	261	99	QIKAAVKAAAEGE	Acetyl(K)@7	missed E-G@11	-0.00273296	1326.71	664.363	1326.71	664.364	2
P0A9B2	sp|P0A9B2|G3P1_ECOLI	Glyceraldehyde-3-phosphate dehydrogenase A OS=Escherichia coli (strain K12) GN=gapA PE=1 SV=2	gapA	269	99	MKGVLGYTE	Acetyl(K)@2		-0.0110026	1038.49	520.255	1038.51	520.26	2
P0A9B2	sp|P0A9B2|G3P1_ECOLI	Glyceraldehyde-3-phosphate dehydrogenase A OS=Escherichia coli (strain K12) GN=gapA PE=1 SV=2	gapA	331	99	LIAHISK	Acetyl(K)@7		-0.00750179	822.489	412.252	822.496	412.255	2
P0A9B2	sp|P0A9B2|G3P1_ECOLI	Glyceraldehyde-3-phosphate dehydrogenase A OS=Escherichia coli (strain K12) GN=gapA PE=1 SV=2	gapA	184, 192	99	GLMTTVHATTATQKTVDGPSHKDWRGGRGASQNIIPSSTGAAK	Acetyl(K)@14; Acetyl(K)@22	cleaved K-A@C-term; missed D-G@17; missed D-W@23	0.0619268	4474.3	895.868	4474.24	895.856	5
P37188	sp|P37188|PTKB_ECOLI	Galactitol-specific phosphotransferase enzyme IIB component OS=Escherichia coli (strain K12) GN=gatB PE=1 SV=2	gatB	87	99	ALQNKILTILQG	Acetyl(K)@5		-0.012835	1352.79	677.402	1352.8	677.409	2
P0A6T9	sp|P0A6T9|GCSH_ECOLI	Glycine cleavage system H protein OS=Escherichia coli (strain K12) GN=gcvH PE=1 SV=2	gcvH	9	99	SNVPAELKYSKE	Acetyl(K)@8	cleaved M-S@N-term; missed E-L@6	0.0146208	1405.72	469.582	1405.71	469.577	3
P0A6T9	sp|P0A6T9|GCSH_ECOLI	Glycine cleavage system H protein OS=Escherichia coli (strain K12) GN=gcvH PE=1 SV=2	gcvH	12	99	LKYSKE	Acetyl(K)@5		-0.0104831	808.423	405.219	808.433	405.224	2
P27248	sp|P27248|GCST_ECOLI	Aminomethyltransferase OS=Escherichia coli (strain K12) GN=gcvT PE=1 SV=3	gcvT	203	99	IALPNEKAADFWRALVE	Acetyl(K)@7	missed E-K@6; missed D-F@10	-0.018213	1984.02	662.348	1984.04	662.355	3
P00370	sp|P00370|DHE4_ECOLI	NADP-specific glutamate dehydrogenase OS=Escherichia coli (strain K12) GN=gdhA PE=1 SV=1	gdhA	16	99	SFLNHVQKRDPNQTE	Acetyl(K)@8		0.00249769	1853.9	618.976	1853.9	618.975	3
P00370	sp|P00370|DHE4_ECOLI	NADP-specific glutamate dehydrogenase OS=Escherichia coli (strain K12) GN=gdhA PE=1 SV=1	gdhA	298	99	IKASRDGRVADYAKE	Acetyl(K)@14	missed D-G@6; missed D-Y@11	-0.00483755	1719.89	574.303	1719.89	574.304	3
P00370	sp|P00370|DHE4_ECOLI	NADP-specific glutamate dehydrogenase OS=Escherichia coli (strain K12) GN=gdhA PE=1 SV=1	gdhA	394	99	AQNAARLGWKAE	Acetyl(K)@10	cleaved M-A@N-term	-0.00172482	1355.69	678.854	1355.69	678.855	2
P00370	sp|P00370|DHE4_ECOLI	NADP-specific glutamate dehydrogenase OS=Escherichia coli (strain K12) GN=gdhA PE=1 SV=1	gdhA	394	99	MAQNAARLGWKAE	Acetyl(K)@11		-0.00127281	1486.73	744.374	1486.74	744.375	2
P00370	sp|P00370|DHE4_ECOLI	NADP-specific glutamate dehydrogenase OS=Escherichia coli (strain K12) GN=gdhA PE=1 SV=1	gdhA	394	99	MAQNAARLGWKAE	Oxidation(M)@1; Acetyl(K)@11		-0.00814497	1502.72	752.368	1502.73	752.372	2
P37666	sp|P37666|GHRB_ECOLI	Glyoxylate/hydroxypyruvate reductase B OS=Escherichia coli (strain K12) GN=ghrB PE=1 SV=3	ghrB	9	99	MKPSVILYKALPDDLLQRLQE	Acetyl(K)@9	missed D-D@13; missed D-L@14	-0.010003	2511.37	628.849	2511.38	628.852	4
P37666	sp|P37666|GHRB_ECOLI	Glyoxylate/hydroxypyruvate reductase B OS=Escherichia coli (strain K12) GN=ghrB PE=1 SV=3	ghrB	9	99	MKPSVILYKALPDDLLQRLQE	Acetyl(K)@9	missed D-D@13; missed D-L@14	-0.00499161	2511.37	838.131	2511.38	838.133	3
P37666	sp|P37666|GHRB_ECOLI	Glyoxylate/hydroxypyruvate reductase B OS=Escherichia coli (strain K12) GN=ghrB PE=1 SV=3	ghrB	9	99	MKPSVILYKALPDDLLQRLQE	Oxidation(M)@1; Acetyl(K)@9	missed D-D@13; missed D-L@14	-0.0188839	2527.35	843.458	2527.37	843.465	3
P0A6V8	sp|P0A6V8|GLK_ECOLI	Glucokinase OS=Escherichia coli (strain K12) GN=glk PE=1 SV=1	glk	214	99	NLKPKDITE	Acetyl(K)@3	missed D-I@6	-0.00619336	1098.59	550.3	1098.59	550.303	2
P31120	sp|P31120|GLMM_ECOLI	Phosphoglucosamine mutase OS=Escherichia coli (strain K12) GN=glmM PE=1 SV=3	glmM	295	99	LALKQLGIPFAR	Acetyl(K)@4	cleaved R-A@C-term	-0.00256943	1367.83	456.949	1367.83	456.95	3
P0ACC7	sp|P0ACC7|GLMU_ECOLI	Bifunctional protein GlmU OS=Escherichia coli (strain K12) GN=glmU PE=1 SV=1	glmU	132	99	TLQRLRDAKPQGGIGLLTVKLDDPTGYGRITRE	Acetyl(K)@20	missed D-A@7; missed D-D@22	0.0402709	3679.06	736.819	3679.02	736.811	5
P0A9C5	sp|P0A9C5|GLNA_ECOLI	Glutamine synthetase OS=Escherichia coli (strain K12) GN=glnA PE=1 SV=2	glnA	59	99	GKMFDGSSIGGWKGINE	Acetyl(K)@13	missed D-G@5	-0.00859753	1823.84	912.929	1823.85	912.933	2
P0A9C5	sp|P0A9C5|GLNA_ECOLI	Glutamine synthetase OS=Escherichia coli (strain K12) GN=glnA PE=1 SV=2	glnA	430	99	FLKAGGVFTDE	Acetyl(K)@3	missed D-E@10	-0.00774686	1224.59	613.305	1224.6	613.309	2
P00962	sp|P00962|SYQ_ECOLI	Glutamine--tRNA ligase OS=Escherichia coli (strain K12) GN=glnS PE=1 SV=3	glnS	312	99	FCKRIGVTKQDNTIE	Carbamidomethyl(C)@2; Acetyl(K)@3	missed D-N@11	-0.000530651	1849.94	617.652	1849.94	617.652	3
P0AC81	sp|P0AC81|LGUL_ECOLI	Lactoylglutathione lyase OS=Escherichia coli (strain K12) GN=gloA PE=1 SV=1	gloA	120	99	AGPVKGGTTVIAFVEDPDGYKIE	Acetyl(K)@21	missed E-D@15; missed D-G@18	-0.005029	2404.21	1203.11	2404.22	1203.12	2
P0ABH7	sp|P0ABH7|CISY_ECOLI	Citrate synthase OS=Escherichia coli (strain K12) GN=gltA PE=1 SV=1	gltA	38	99	IRTLGSKGVFTFDPGFTSTASCE	Acetyl(K)@7; Carbamidomethyl(C)@22		0.0145625	2519.21	840.745	2519.2	840.741	3
P0ABH7	sp|P0ABH7|CISY_ECOLI	Citrate synthase OS=Escherichia coli (strain K12) GN=gltA PE=1 SV=1	gltA	283	99	ISSVKHIPE	Acetyl(K)@5		-0.0080531	1050.56	526.289	1050.57	526.293	2
P0ABH7	sp|P0ABH7|CISY_ECOLI	Citrate synthase OS=Escherichia coli (strain K12) GN=gltA PE=1 SV=1	gltA	310	99	HRVYKNYDPRATVMRE	Acetyl(K)@5	cleaved G-H@N-term	0.00579687	2076.04	520.017	2076.03	520.015	4
P0ABH7	sp|P0ABH7|CISY_ECOLI	Citrate synthase OS=Escherichia coli (strain K12) GN=gltA PE=1 SV=1	gltA	422	99	KRDFKSDIKR	Acetyl(K)@5	missed D-F@3; missed D-I@7	-0.00491834	1333.74	445.588	1333.75	445.589	3
P09831	sp|P09831|GLTB_ECOLI	Glutamate synthase [NADPH] large chain OS=Escherichia coli (strain K12) GN=gltB PE=1 SV=3	gltB	423	99	LMVIDTRSGRILHSAETDDDLKSRHPYKE	Acetyl(K)@28	missed D-T@5; missed E-T@16; missed D-D@18; missed D-D@19; missed D-L@20	0.0303355	3423.75	685.757	3423.72	685.751	5
P09831	sp|P09831|GLTB_ECOLI	Glutamate synthase [NADPH] large chain OS=Escherichia coli (strain K12) GN=gltB PE=1 SV=3	gltB	423	99	TDDDLKSRHPYKE	Acetyl(K)@12	missed D-D@2; missed D-D@3; missed D-L@4	0.00468228	1644.78	549.267	1644.77	549.265	3
P09831	sp|P09831|GLTB_ECOLI	Glutamate synthase [NADPH] large chain OS=Escherichia coli (strain K12) GN=gltB PE=1 SV=3	gltB	776	99	RAWLARKPISQGGLLKYVHGGE	Acetyl(K)@7	cleaved K-R@N-term	0.00975679	2477.38	620.351	2477.37	620.349	4
P09831	sp|P09831|GLTB_ECOLI	Glutamate synthase [NADPH] large chain OS=Escherichia coli (strain K12) GN=gltB PE=1 SV=3	gltB	1197	99	TAEPHPGKALYCTE	Acetyl(K)@8; Carbamidomethyl(C)@12		-0.00428325	1614.73	808.373	1614.73	808.375	2
P09832	sp|P09832|GLTD_ECOLI	Glutamate synthase [NADPH] small chain OS=Escherichia coli (strain K12) GN=gltD PE=1 SV=3	gltD	22	99	LQRVDPPKKPLKIR	Acetyl(K)@12	cleaved R-K@C-term	-0.00468707	1729.07	433.274	1729.07	433.275	4
P09832	sp|P09832|GLTD_ECOLI	Glutamate synthase [NADPH] small chain OS=Escherichia coli (strain K12) GN=gltD PE=1 SV=3	gltD	25	99	LQRVDPPKKPLKIRKIE	Acetyl(K)@15		0.000145595	2099.29	525.831	2099.29	525.831	4
P09832	sp|P09832|GLTD_ECOLI	Glutamate synthase [NADPH] small chain OS=Escherichia coli (strain K12) GN=gltD PE=1 SV=3	gltD	70	99	WKCPVHNYIPNWLKLANE	Carbamidomethyl(C)@3; Acetyl(K)@14		0.00119501	2323.16	775.393	2323.16	775.393	3
P09832	sp|P09832|GLTD_ECOLI	Glutamate synthase [NADPH] small chain OS=Escherichia coli (strain K12) GN=gltD PE=1 SV=3	gltD	70	98.93	WKCPVHNYIPNWLKLANE	Carbamidomethyl(C)@3; Deamidated(N)@11; Acetyl(K)@14		0.0209584	2324.16	775.728	2324.14	775.721	3
P09832	sp|P09832|GLTD_ECOLI	Glutamate synthase [NADPH] small chain OS=Escherichia coli (strain K12) GN=gltD PE=1 SV=3	gltD	129	99	RYINDKAFE	Acetyl(K)@6	missed D-K@5	-0.0106692	1196.57	599.293	1196.58	599.299	2
P09832	sp|P09832|GLTD_ECOLI	Glutamate synthase [NADPH] small chain OS=Escherichia coli (strain K12) GN=gltD PE=1 SV=3	gltD	343	99	FKFNVQPL	Acetyl(K)@2	cleaved L-G@C-term	-0.015387	1033.54	517.779	1033.56	517.787	2
P09832	sp|P09832|GLTD_ECOLI	Glutamate synthase [NADPH] small chain OS=Escherichia coli (strain K12) GN=gltD PE=1 SV=3	gltD	343	99	FKFNVQPLGIE	Acetyl(K)@2		-0.0324264	1332.68	445.232	1332.71	445.243	3
P09832	sp|P09832|GLTD_ECOLI	Glutamate synthase [NADPH] small chain OS=Escherichia coli (strain K12) GN=gltD PE=1 SV=3	gltD	343	99	FKFNVQPLGIE	Acetyl(K)@2		-0.0125541	1332.7	667.355	1332.71	667.361	2
P09832	sp|P09832|GLTD_ECOLI	Glutamate synthase [NADPH] small chain OS=Escherichia coli (strain K12) GN=gltD PE=1 SV=3	gltD	343	99	FKFNVQPLGIE	Acetyl(K)@2; Deamidated(Q)@6		-0.0095328	1333.68	667.848	1333.69	667.853	2
P09832	sp|P09832|GLTD_ECOLI	Glutamate synthase [NADPH] small chain OS=Escherichia coli (strain K12) GN=gltD PE=1 SV=3	gltD	411	99	WLAKHSVE	Acetyl(K)@4		-0.00871019	1010.51	506.262	1010.52	506.267	2
P04805	sp|P04805|SYE_ECOLI	Glutamate--tRNA ligase OS=Escherichia coli (strain K12) GN=gltX PE=1 SV=1	gltX	102	99	GTAYKCYCSKE	Carbamidomethyl(C)@6; Carbamidomethyl(C)@8; Acetyl(K)@10		-0.00727487	1407.57	704.794	1407.58	704.797	2
P0A825	sp|P0A825|GLYA_ECOLI	Serine hydroxymethyltransferase OS=Escherichia coli (strain K12) GN=glyA PE=1 SV=1	glyA	62	99	GYPGKRYYGGCE	Acetyl(K)@5; Carbamidomethyl(C)@11		-0.000354075	1447.62	724.817	1447.62	724.817	2
P0A825	sp|P0A825|GLYA_ECOLI	Serine hydroxymethyltransferase OS=Escherichia coli (strain K12) GN=glyA PE=1 SV=1	glyA	83	99	QLAIDRAKE	Gln->pyro-Glu@N-term; Acetyl(K)@8	missed D-R@5	-0.0110144	1067.55	534.782	1067.56	534.788	2
P0A825	sp|P0A825|GLYA_ECOLI	Serine hydroxymethyltransferase OS=Escherichia coli (strain K12) GN=glyA PE=1 SV=1	glyA	83	99	QLAIDRAKE	Acetyl(K)@8	missed D-R@5	-0.00460854	1084.58	543.299	1084.59	543.301	2
P0A825	sp|P0A825|GLYA_ECOLI	Serine hydroxymethyltransferase OS=Escherichia coli (strain K12) GN=glyA PE=1 SV=1	glyA	250	99	LYKKLN	Acetyl(K)@3	cleaved N-S@C-term	-0.00893599	819.477	410.745	819.485	410.75	2
P0A825	sp|P0A825|GLYA_ECOLI	Serine hydroxymethyltransferase OS=Escherichia coli (strain K12) GN=glyA PE=1 SV=1	glyA	250	99	LYKKLNSAVFPGGQGGPLMH	Acetyl(K)@3; Oxidation(M)@19	cleaved H-V@C-term	-0.00715291	2171.11	724.712	2171.12	724.714	3
P0A825	sp|P0A825|GLYA_ECOLI	Serine hydroxymethyltransferase OS=Escherichia coli (strain K12) GN=glyA PE=1 SV=1	glyA	250	99	LYKKLNSAVFPGGQGGPLMHVIAGK	Acetyl(K)@3	cleaved K-A@C-term	0.0107553	2623.44	656.868	2623.43	656.865	4
P0A825	sp|P0A825|GLYA_ECOLI	Serine hydroxymethyltransferase OS=Escherichia coli (strain K12) GN=glyA PE=1 SV=1	glyA	250	99	LYKKLNSAVFPGGQGGPLMHVIAGKAVALKE	Acetyl(K)@3		0.0162984	3234.81	647.97	3234.8	647.966	5
P0A825	sp|P0A825|GLYA_ECOLI	Serine hydroxymethyltransferase OS=Escherichia coli (strain K12) GN=glyA PE=1 SV=1	glyA	250	99	LYKKLNSAVFPGGQGGPLMHVIAGKAVALKE	Acetyl(K)@3		0.0114665	3234.81	809.709	3234.8	809.706	4
P0A825	sp|P0A825|GLYA_ECOLI	Serine hydroxymethyltransferase OS=Escherichia coli (strain K12) GN=glyA PE=1 SV=1	glyA	277	99	KLNSAVFPGGQGGPLMHVIAGKAVALKE	Acetyl(K)@27	cleaved K-K@N-term	0.0157493	2830.57	708.649	2830.55	708.645	4
P0A825	sp|P0A825|GLYA_ECOLI	Serine hydroxymethyltransferase OS=Escherichia coli (strain K12) GN=glyA PE=1 SV=1	glyA	285	99	FKTYQQQVAK	Acetyl(K)@2	cleaved K-N@C-term	-0.0152061	1281.66	428.226	1281.67	428.231	3
P0A825	sp|P0A825|GLYA_ECOLI	Serine hydroxymethyltransferase OS=Escherichia coli (strain K12) GN=glyA PE=1 SV=1	glyA	285	99	FKTYQQQVAKNAK	Acetyl(K)@2	cleaved K-A@C-term	-0.00191266	1594.84	532.622	1594.85	532.623	3
P0A825	sp|P0A825|GLYA_ECOLI	Serine hydroxymethyltransferase OS=Escherichia coli (strain K12) GN=glyA PE=1 SV=1	glyA	285	99	FKTYQQQVAKNAKAMVE	Acetyl(K)@2; Oxidation(M)@15		0.00987813	2041.04	681.354	2041.03	681.351	3
P0A825	sp|P0A825|GLYA_ECOLI	Serine hydroxymethyltransferase OS=Escherichia coli (strain K12) GN=glyA PE=1 SV=1	glyA	293	99	FKTYQQQVAKNAKAMVE	Acetyl(K)@10		0.0106547	2025.05	676.023	2025.04	676.019	3
P0A825	sp|P0A825|GLYA_ECOLI	Serine hydroxymethyltransferase OS=Escherichia coli (strain K12) GN=glyA PE=1 SV=1	glyA	293	99	FKTYQQQVAKNAKAMVE	Acetyl(K)@10; Oxidation(M)@15		0.00987813	2041.04	681.354	2041.03	681.351	3
P0A825	sp|P0A825|GLYA_ECOLI	Serine hydroxymethyltransferase OS=Escherichia coli (strain K12) GN=glyA PE=1 SV=1	glyA	293	99	FKTYQQQVAKNAKAMVE	Acetyl(K)@10		-0.00545724	2025.03	1013.52	2025.04	1013.52	2
P0A825	sp|P0A825|GLYA_ECOLI	Serine hydroxymethyltransferase OS=Escherichia coli (strain K12) GN=glyA PE=1 SV=1	glyA	326	99	RGYKVVSGGTDNHLFLVDLVDKNLTGKE	Acetyl(K)@22	missed D-N@11; missed D-L@18; missed D-K@21	0.0200164	3115.65	624.137	3115.63	624.133	5
P0A825	sp|P0A825|GLYA_ECOLI	Serine hydroxymethyltransferase OS=Escherichia coli (strain K12) GN=glyA PE=1 SV=1	glyA	326	99	RGYKVVSGGTDNHLFLVDLVDKNLTGKE	Acetyl(K)@22	missed D-N@11; missed D-L@18; missed D-K@21	0.00831181	3115.64	779.917	3115.63	779.915	4
P0A825	sp|P0A825|GLYA_ECOLI	Serine hydroxymethyltransferase OS=Escherichia coli (strain K12) GN=glyA PE=1 SV=1	glyA	331	99	LVDKNLTGKE	Acetyl(K)@9	missed D-K@3	-0.00334909	1157.63	579.82	1157.63	579.822	2
P0A825	sp|P0A825|GLYA_ECOLI	Serine hydroxymethyltransferase OS=Escherichia coli (strain K12) GN=glyA PE=1 SV=1	glyA	331	99	RGYKVVSGGTDNHLFLVDLVDKNLTGKE	Acetyl(K)@27	missed D-N@11; missed D-L@18; missed D-K@21	0.0183454	3115.65	624.137	3115.63	624.133	5
P0A825	sp|P0A825|GLYA_ECOLI	Serine hydroxymethyltransferase OS=Escherichia coli (strain K12) GN=glyA PE=1 SV=1	glyA	331	99	RGYKVVSGGTDNHLFLVDLVDKNLTGKE	Acetyl(K)@27	missed D-N@11; missed D-L@18; missed D-K@21	0.0231047	3115.65	779.921	3115.63	779.915	4
P0A825	sp|P0A825|GLYA_ECOLI	Serine hydroxymethyltransferase OS=Escherichia coli (strain K12) GN=glyA PE=1 SV=1	glyA	331	99	VVSGGTDNHLFLVDLVDKNLTGKE	Acetyl(K)@23	cleaved K-V@N-term; missed D-N@7; missed D-L@14; missed D-K@17	-0.0143665	2611.33	871.452	2611.35	871.457	3
P0A825	sp|P0A825|GLYA_ECOLI	Serine hydroxymethyltransferase OS=Escherichia coli (strain K12) GN=glyA PE=1 SV=1	glyA	346	99	ADAALGRANITVNKNSVPNDPKSPFVTSGIRVGTPAITR	Acetyl(K)@14	cleaved R-R@C-term; missed D-A@2	0.0300787	4046.2	810.246	4046.17	810.24	5
P0A825	sp|P0A825|GLYA_ECOLI	Serine hydroxymethyltransferase OS=Escherichia coli (strain K12) GN=glyA PE=1 SV=1	glyA	375	98.84	ADAALGRANITVNKNSVPNDPKSPFVTSGIRVGTPAITRRGFKE	Acetyl(K)@43	missed D-A@2	0.080066	4663.57	667.232	4663.49	667.221	7
P0A825	sp|P0A825|GLYA_ECOLI	Serine hydroxymethyltransferase OS=Escherichia coli (strain K12) GN=glyA PE=1 SV=1	glyA	375	99	ADAALGRANITVNKNSVPNDPKSPFVTSGIRVGTPAITRRGFKE	Acetyl(K)@43	missed D-A@2	0.0685617	4663.56	778.268	4663.49	778.256	6
P0A825	sp|P0A825|GLYA_ECOLI	Serine hydroxymethyltransferase OS=Escherichia coli (strain K12) GN=glyA PE=1 SV=1	glyA	405	99	RIKGKVLD	Acetyl(K)@5		-0.0023784	969.595	485.805	969.597	485.806	2
P60546	sp|P60546|KGUA_ECOLI	Guanylate kinase OS=Escherichia coli (strain K12) GN=gmk PE=1 SV=1	gmk	148	99	VIAKRMAQAVAE	Acetyl(K)@4		-0.0156808	1327.71	664.864	1327.73	664.871	2
P00350	sp|P00350|6PGD_ECOLI	6-phosphogluconate dehydrogenase, decarboxylating OS=Escherichia coli (strain K12) GN=gnd PE=1 SV=2	gnd	58	99	KLVPYYTVKE	Acetyl(K)@9	cleaved K-K@N-term	-0.00967433	1280.69	641.353	1280.7	641.358	2
P00350	sp|P00350|6PGD_ECOLI	6-phosphogluconate dehydrogenase, decarboxylating OS=Escherichia coli (strain K12) GN=gnd PE=1 SV=2	gnd	58	99	VIAENPGKKLVPYYTVKE	Acetyl(K)@17	missed E-N@4	0.00382073	2089.15	697.39	2089.15	697.389	3
P00350	sp|P00350|6PGD_ECOLI	6-phosphogluconate dehydrogenase, decarboxylating OS=Escherichia coli (strain K12) GN=gnd PE=1 SV=2	gnd	136	99	GALKGPSIMPGGQKE	Acetyl(K)@4		-0.00351221	1510.78	504.6	1510.78	504.601	3
P00350	sp|P00350|6PGD_ECOLI	6-phosphogluconate dehydrogenase, decarboxylating OS=Escherichia coli (strain K12) GN=gnd PE=1 SV=2	gnd	158	99	LVAPILTKIAAVAE	Acetyl(K)@8		-0.015967	1449.86	484.296	1449.88	484.301	3
P00350	sp|P00350|6PGD_ECOLI	6-phosphogluconate dehydrogenase, decarboxylating OS=Escherichia coli (strain K12) GN=gnd PE=1 SV=2	gnd	158	99	LVAPILTKIAAVAE	Acetyl(K)@8		-0.0181196	1449.86	725.938	1449.88	725.948	2
P00350	sp|P00350|6PGD_ECOLI	6-phosphogluconate dehydrogenase, decarboxylating OS=Escherichia coli (strain K12) GN=gnd PE=1 SV=2	gnd	183	99	DGEPCVTYIGADGAGHYVKMVHNGIE	Carbamidomethyl(C)@5; Acetyl(K)@19	missed D-G@1; missed D-G@12	0.00662718	2830.28	944.433	2830.27	944.43	3
P0AC92	sp|P0AC92|GNSA_ECOLI	Protein GnsA OS=Escherichia coli (strain K12) GN=gnsA PE=1 SV=1	gnsA	53	99	SYDVKIKIM	Acetyl(K)@5	missed D-V@3	-0.00521269	1137.61	569.81	1137.61	569.812	2
P0AC92	sp|P0AC92|GNSA_ECOLI	Protein GnsA OS=Escherichia coli (strain K12) GN=gnsA PE=1 SV=1	gnsA	55	99	SYDVKIKIM	Acetyl(K)@7	missed D-V@3	-0.00521269	1137.61	569.81	1137.61	569.812	2
P77695	sp|P77695|GNSB_ECOLI	Protein GnsB OS=Escherichia coli (strain K12) GN=gnsB PE=3 SV=2	gnsB	20	99	YITKKIIE	Acetyl(K)@4		-0.0120426	1048.6	525.31	1048.62	525.316	2
P77695	sp|P77695|GNSB_ECOLI	Protein GnsB OS=Escherichia coli (strain K12) GN=gnsB PE=3 SV=2	gnsB	21	99	YITKKIIE	Acetyl(K)@5		-0.00629426	1048.61	525.313	1048.62	525.316	2
P06715	sp|P06715|GSHR_ECOLI	Glutathione reductase OS=Escherichia coli (strain K12) GN=gor PE=1 SV=1	gor	289	99	KGYIVVDKYQNTNIE	Acetyl(K)@8	missed D-K@7	-0.0103052	1824.92	913.465	1824.93	913.47	2
P06715	sp|P06715|GSHR_ECOLI	Glutathione reductase OS=Escherichia coli (strain K12) GN=gor PE=1 SV=1	gor	289	99	KYQNTNIE	Acetyl(K)@1		-0.00112179	1050.5	526.256	1050.5	526.256	2
P62707	sp|P62707|GPMA_ECOLI	2,3-bisphosphoglycerate-dependent phosphoglycerate mutase OS=Escherichia coli (strain K12) GN=gpmA PE=1 SV=2	gpmA	5	99	AVTKLVLVRHGE	Acetyl(K)@4	cleaved M-A@N-term	-0.016794	1362.78	455.268	1362.8	455.273	3
P62707	sp|P62707|GPMA_ECOLI	2,3-bisphosphoglycerate-dependent phosphoglycerate mutase OS=Escherichia coli (strain K12) GN=gpmA PE=1 SV=2	gpmA	18	99	SQWNKE	Acetyl(K)@5		-0.00511278	832.366	417.19	832.372	417.193	2
P62707	sp|P62707|GPMA_ECOLI	2,3-bisphosphoglycerate-dependent phosphoglycerate mutase OS=Escherichia coli (strain K12) GN=gpmA PE=1 SV=2	gpmA	83	99	LDQAWLPVEKSWKLNE	Acetyl(K)@10	missed D-Q@2; missed E-K@9	-0.00332233	1997.02	666.682	1997.03	666.683	3
P62707	sp|P62707|GPMA_ECOLI	2,3-bisphosphoglycerate-dependent phosphoglycerate mutase OS=Escherichia coli (strain K12) GN=gpmA PE=1 SV=2	gpmA	86	99	LDQAWLPVEKSWKLNE	Acetyl(K)@13	missed D-Q@2; missed E-K@9	-0.00117666	1997.02	666.682	1997.03	666.683	3
P62707	sp|P62707|GPMA_ECOLI	2,3-bisphosphoglycerate-dependent phosphoglycerate mutase OS=Escherichia coli (strain K12) GN=gpmA PE=1 SV=2	gpmA	86	99	LDQAWLPVEKSWKLNE	Acetyl(K)@13	missed D-Q@2; missed E-K@9	-0.00698699	1997.02	999.517	1997.03	999.52	2
P62707	sp|P62707|GPMA_ECOLI	2,3-bisphosphoglycerate-dependent phosphoglycerate mutase OS=Escherichia coli (strain K12) GN=gpmA PE=1 SV=2	gpmA	100	99	HYGALQGLNKAE	Acetyl(K)@10	cleaved R-H@N-term	0.0121402	1341.68	448.234	1341.67	448.23	3
P62707	sp|P62707|GPMA_ECOLI	2,3-bisphosphoglycerate-dependent phosphoglycerate mutase OS=Escherichia coli (strain K12) GN=gpmA PE=1 SV=2	gpmA	100	99	HYGALQGLNKAE	Acetyl(K)@10	cleaved R-H@N-term	-0.00468671	1341.66	671.839	1341.67	671.841	2
P62707	sp|P62707|GPMA_ECOLI	2,3-bisphosphoglycerate-dependent phosphoglycerate mutase OS=Escherichia coli (strain K12) GN=gpmA PE=1 SV=2	gpmA	100	99	RHYGALQGLNKAE	Acetyl(K)@11		0.00959664	1497.78	500.267	1497.77	500.264	3
P62707	sp|P62707|GPMA_ECOLI	2,3-bisphosphoglycerate-dependent phosphoglycerate mutase OS=Escherichia coli (strain K12) GN=gpmA PE=1 SV=2	gpmA	100	99	RHYGALQGLNKAE	Deamidated(Q)@7; Acetyl(K)@11		0.00495672	1498.76	500.593	1498.75	500.592	3
P62707	sp|P62707|GPMA_ECOLI	2,3-bisphosphoglycerate-dependent phosphoglycerate mutase OS=Escherichia coli (strain K12) GN=gpmA PE=1 SV=2	gpmA	100	99	RHYGALQGLNKAE	Acetyl(K)@11		0.00216985	1497.77	749.893	1497.77	749.892	2
P62707	sp|P62707|GPMA_ECOLI	2,3-bisphosphoglycerate-dependent phosphoglycerate mutase OS=Escherichia coli (strain K12) GN=gpmA PE=1 SV=2	gpmA	106	99	KYGDEQVKQWR	Acetyl(K)@1	cleaved R-R@C-term; missed D-E@4; missed E-Q@5	0.0108761	1477.74	493.588	1477.73	493.584	3
P62707	sp|P62707|GPMA_ECOLI	2,3-bisphosphoglycerate-dependent phosphoglycerate mutase OS=Escherichia coli (strain K12) GN=gpmA PE=1 SV=2	gpmA	142	99	RYPGHDPRYAKLSE	Acetyl(K)@11		0.00461507	1729.86	577.627	1729.85	577.625	3
P62707	sp|P62707|GPMA_ECOLI	2,3-bisphosphoglycerate-dependent phosphoglycerate mutase OS=Escherichia coli (strain K12) GN=gpmA PE=1 SV=2	gpmA	223	99	NFKPLKRYYLGNADE	Acetyl(K)@3	missed D-E@14	-0.0108245	1868.93	935.473	1868.94	935.478	2
P62707	sp|P62707|GPMA_ECOLI	2,3-bisphosphoglycerate-dependent phosphoglycerate mutase OS=Escherichia coli (strain K12) GN=gpmA PE=1 SV=2	gpmA	239	99	IAAKAAAVANQGKAK	Acetyl(K)@4		-0.0040059	1452.84	485.286	1452.84	485.288	3
P37689	sp|P37689|GPMI_ECOLI	2,3-bisphosphoglycerate-independent phosphoglycerate mutase OS=Escherichia coli (strain K12) GN=gpmI PE=1 SV=1	gpmI	391	99	KLVAAIKSGKYD	Acetyl(K)@10		-0.0138744	1333.75	445.589	1333.76	445.594	3
P68066	sp|P68066|GRCA_ECOLI	Autonomous glycyl radical cofactor OS=Escherichia coli (strain K12) GN=grcA PE=1 SV=1	grcA	26	99	SFWLLDSEKGE	Acetyl(K)@9	cleaved N-S@N-term; missed D-S@6; missed E-K@8	-0.0188512	1351.61	676.813	1351.63	676.822	2
P68066	sp|P68066|GRCA_ECOLI	Autonomous glycyl radical cofactor OS=Escherichia coli (strain K12) GN=grcA PE=1 SV=1	grcA	35	99	ARCIVAKAGYAEDE	Carbamidomethyl(C)@3; Acetyl(K)@7	missed E-D@12; missed D-E@13	-0.00549567	1593.74	532.254	1593.75	532.256	3
P68066	sp|P68066|GRCA_ECOLI	Autonomous glycyl radical cofactor OS=Escherichia coli (strain K12) GN=grcA PE=1 SV=1	grcA	35	99	ARCIVAKAGYAEDE	Carbamidomethyl(C)@3; Acetyl(K)@7	missed E-D@12; missed D-E@13	-0.0104202	1593.74	797.875	1593.75	797.88	2
P68066	sp|P68066|GRCA_ECOLI	Autonomous glycyl radical cofactor OS=Escherichia coli (strain K12) GN=grcA PE=1 SV=1	grcA	48	99	VAVSKLGDIE	Acetyl(K)@5	cleaved V-V@N-term; missed D-I@8	-0.0101013	1071.57	536.793	1071.58	536.798	2
P68066	sp|P68066|GRCA_ECOLI	Autonomous glycyl radical cofactor OS=Escherichia coli (strain K12) GN=grcA PE=1 SV=1	grcA	48	99	VVAVSKLGDIE	Acetyl(K)@6	missed D-I@9	0.000673603	1170.65	586.332	1170.65	586.332	2
P68066	sp|P68066|GRCA_ECOLI	Autonomous glycyl radical cofactor OS=Escherichia coli (strain K12) GN=grcA PE=1 SV=1	grcA	62	99	YREVPVEVKPE	Acetyl(K)@9	missed E-V@3; missed E-V@7	-0.000320962	1385.72	462.913	1385.72	462.914	3
P68066	sp|P68066|GRCA_ECOLI	Autonomous glycyl radical cofactor OS=Escherichia coli (strain K12) GN=grcA PE=1 SV=1	grcA	62	99	YREVPVEVKPE	Acetyl(K)@9	missed E-V@3; missed E-V@7	0.00345024	1385.72	693.869	1385.72	693.867	2
P68066	sp|P68066|GRCA_ECOLI	Autonomous glycyl radical cofactor OS=Escherichia coli (strain K12) GN=grcA PE=1 SV=1	grcA	88	99	DAVKHPE	Acetyl(K)@4	missed D-A@1	-0.0131508	836.39	419.202	836.403	419.209	2
P0A6W5	sp|P0A6W5|GREA_ECOLI	Transcription elongation factor GreA OS=Escherichia coli (strain K12) GN=greA PE=1 SV=1	greA	13	99	MQAIPMTLRGAEKLREE	Acetyl(K)@13	missed E-K@12; missed E-E@16	-0.00129364	2014.03	672.351	2014.03	672.352	3
P0A6F5	sp|P0A6F5|CH60_ECOLI	60 kDa chaperonin OS=Escherichia coli (strain K12) GN=groL PE=1 SV=2	groL	7	99	AAKDVKFGNDA	Acetyl(K)@6	cleaved M-A@N-term; cleaved A-R@C-term; missed D-V@4; missed D-A@10	0.00110716	1176.58	589.297	1176.58	589.296	2
P0A6F5	sp|P0A6F5|CH60_ECOLI	60 kDa chaperonin OS=Escherichia coli (strain K12) GN=groL PE=1 SV=2	groL	7	99	AAKDVKFGNDAR	Acetyl(K)@6	cleaved M-A@N-term; cleaved R-V@C-term; missed D-V@4; missed D-A@10	0.0104263	1332.69	445.237	1332.68	445.233	3
P0A6F5	sp|P0A6F5|CH60_ECOLI	60 kDa chaperonin OS=Escherichia coli (strain K12) GN=groL PE=1 SV=2	groL	7	99	AAKDVKFGNDARVK	Acetyl(K)@6	cleaved M-A@N-term; cleaved K-M@C-term; missed D-V@4; missed D-A@10	0.00270395	1559.84	520.956	1559.84	520.955	3
P0A6F5	sp|P0A6F5|CH60_ECOLI	60 kDa chaperonin OS=Escherichia coli (strain K12) GN=groL PE=1 SV=2	groL	7	99	AAKDVKFGNDARVK	Acetyl(K)@6; Deamidated(N)@9	cleaved M-A@N-term; cleaved K-M@C-term; missed D-V@4; missed D-A@10	-0.000128107	1560.83	521.283	1560.83	521.283	3
P0A6F5	sp|P0A6F5|CH60_ECOLI	60 kDa chaperonin OS=Escherichia coli (strain K12) GN=groL PE=1 SV=2	groL	7	99	AAKDVKFGNDARVK	Acetyl(K)@6	cleaved M-A@N-term; cleaved K-M@C-term; missed D-V@4; missed D-A@10	-0.00852184	1559.83	780.924	1559.84	780.928	2
P0A6F5	sp|P0A6F5|CH60_ECOLI	60 kDa chaperonin OS=Escherichia coli (strain K12) GN=groL PE=1 SV=2	groL	15	99	AAKDVKFGNDARVKMLRGVNVLAD	Acetyl(K)@14	cleaved M-A@N-term; missed D-V@4; missed D-A@10	0.000236734	2628.42	658.112	2628.42	658.112	4
P0A6F5	sp|P0A6F5|CH60_ECOLI	60 kDa chaperonin OS=Escherichia coli (strain K12) GN=groL PE=1 SV=2	groL	28	99	AVKVTLGPKGRNVVLDKSFGAPTITKDGVSVARE	Acetyl(K)@3	missed D-K@16; missed D-G@27	0.0394077	3551.02	592.844	3550.98	592.838	6
P0A6F5	sp|P0A6F5|CH60_ECOLI	60 kDa chaperonin OS=Escherichia coli (strain K12) GN=groL PE=1 SV=2	groL	34	99	AVKVTLGPKGRNVVLDKSFGAPTITKDGVSVARE	Acetyl(K)@9	missed D-K@16; missed D-G@27	0.0394077	3551.02	592.844	3550.98	592.838	6
P0A6F5	sp|P0A6F5|CH60_ECOLI	60 kDa chaperonin OS=Escherichia coli (strain K12) GN=groL PE=1 SV=2	groL	34	99	AVKVTLGPKGRNVVLDKSFGAPTITKDGVSVARE	Acetyl(K)@9	missed D-K@16; missed D-G@27	0.0295757	3551.01	711.21	3550.98	711.204	5
P0A6F5	sp|P0A6F5|CH60_ECOLI	60 kDa chaperonin OS=Escherichia coli (strain K12) GN=groL PE=1 SV=2	groL	34	99	AVKVTLGPKGRNVVLDKSFGAPTITKDGVSVARE	Acetyl(K)@9	missed D-K@16; missed D-G@27	0.035766	3551.02	888.762	3550.98	888.753	4
P0A6F5	sp|P0A6F5|CH60_ECOLI	60 kDa chaperonin OS=Escherichia coli (strain K12) GN=groL PE=1 SV=2	groL	42	99	AVKVTLGPKGRNVVLDKSFGAPTITKDGVSVARE	Acetyl(K)@17	missed D-K@16; missed D-G@27	0.0394077	3551.02	592.844	3550.98	592.838	6
P0A6F5	sp|P0A6F5|CH60_ECOLI	60 kDa chaperonin OS=Escherichia coli (strain K12) GN=groL PE=1 SV=2	groL	42	99	AVKVTLGPKGRNVVLDKSFGAPTITKDGVSVARE	Acetyl(K)@17	missed D-K@16; missed D-G@27	0.035766	3551.02	888.762	3550.98	888.753	4
P0A6F5	sp|P0A6F5|CH60_ECOLI	60 kDa chaperonin OS=Escherichia coli (strain K12) GN=groL PE=1 SV=2	groL	117	99	GLKAVAAGMNPMDLKRGIDKAVTAAVEE	Acetyl(K)@15	missed D-L@13; missed D-K@19; missed E-E@27	0.00820211	2896.52	725.138	2896.52	725.136	4
P0A6F5	sp|P0A6F5|CH60_ECOLI	60 kDa chaperonin OS=Escherichia coli (strain K12) GN=groL PE=1 SV=2	groL	122	99	GLKAVAAGMNPMDLKRGIDKAVTAAVEE	Acetyl(K)@20	missed D-L@13; missed D-K@19; missed E-E@27	0.0163316	2896.53	725.14	2896.52	725.136	4
P0A6F5	sp|P0A6F5|CH60_ECOLI	60 kDa chaperonin OS=Escherichia coli (strain K12) GN=groL PE=1 SV=2	groL	132	99	LKALSVPCSDSKAIAQVGTISANSDE	Acetyl(K)@2; Carbamidomethyl(C)@8	missed D-S@10; missed D-E@25	-0.000894179	2702.34	901.788	2702.34	901.788	3
P0A6F5	sp|P0A6F5|CH60_ECOLI	60 kDa chaperonin OS=Escherichia coli (strain K12) GN=groL PE=1 SV=2	groL	168	99	AMDKVGKE	Acetyl(K)@4	missed D-K@3	-0.00568127	918.442	460.228	918.448	460.231	2
P0A6F5	sp|P0A6F5|CH60_ECOLI	60 kDa chaperonin OS=Escherichia coli (strain K12) GN=groL PE=1 SV=2	groL	171	99	AMDKVGKE	Acetyl(K)@7	missed D-K@3	-0.00719911	918.441	460.228	918.448	460.231	2
P0A6F5	sp|P0A6F5|CH60_ECOLI	60 kDa chaperonin OS=Escherichia coli (strain K12) GN=groL PE=1 SV=2	groL	207	99	RGYLSPYFINKPE	Acetyl(K)@11		-0.00188566	1624.82	542.615	1624.82	542.616	3
P0A6F5	sp|P0A6F5|CH60_ECOLI	60 kDa chaperonin OS=Escherichia coli (strain K12) GN=groL PE=1 SV=2	groL	207	99	RGYLSPYFINKPE	Acetyl(K)@11		-0.000283527	1624.82	813.42	1624.82	813.42	2
P0A6F5	sp|P0A6F5|CH60_ECOLI	60 kDa chaperonin OS=Escherichia coli (strain K12) GN=groL PE=1 SV=2	groL	225	99	SPFILLADKKISNIRE	Acetyl(K)@9	missed D-K@8	-0.0103969	1885.06	629.36	1885.07	629.363	3
P0A6F5	sp|P0A6F5|CH60_ECOLI	60 kDa chaperonin OS=Escherichia coli (strain K12) GN=groL PE=1 SV=2	groL	226	99	LESPFILLADKKISNIRE	Acetyl(K)@12	missed E-S@2; missed D-K@10	-0.0150582	2127.18	710.067	2127.19	710.072	3
P0A6F5	sp|P0A6F5|CH60_ECOLI	60 kDa chaperonin OS=Escherichia coli (strain K12) GN=groL PE=1 SV=2	groL	226	99	SPFILLADKKISNIRE	Acetyl(K)@10	missed D-K@8	-0.00785021	1885.06	472.272	1885.07	472.274	4
P0A6F5	sp|P0A6F5|CH60_ECOLI	60 kDa chaperonin OS=Escherichia coli (strain K12) GN=groL PE=1 SV=2	groL	226	99	SPFILLADKKISNIRE	Acetyl(K)@10	missed D-K@8	-0.00105857	1885.07	629.363	1885.07	629.363	3
P0A6F5	sp|P0A6F5|CH60_ECOLI	60 kDa chaperonin OS=Escherichia coli (strain K12) GN=groL PE=1 SV=2	groL	226	99	SPFILLADKKISNIRE	Acetyl(K)@10	missed D-K@8	-0.0126629	1885.05	943.535	1885.07	943.541	2
P0A6F5	sp|P0A6F5|CH60_ECOLI	60 kDa chaperonin OS=Escherichia coli (strain K12) GN=groL PE=1 SV=2	groL	272	99	ALATLVVNTMRGIVKVAAVKAPGFGDR	Acetyl(K)@15	cleaved R-R@C-term; missed D-R@26	0.00798252	2795.59	699.905	2795.58	699.903	4
P0A6F5	sp|P0A6F5|CH60_ECOLI	60 kDa chaperonin OS=Escherichia coli (strain K12) GN=groL PE=1 SV=2	groL	272	99	ALATLVVNTMRGIVKVAAVKAPGFGDR	Deamidated(N)@8; Acetyl(K)@15	cleaved R-R@C-term; missed D-R@26	-0.00233752	2796.57	700.149	2796.57	700.149	4
P0A6F5	sp|P0A6F5|CH60_ECOLI	60 kDa chaperonin OS=Escherichia coli (strain K12) GN=groL PE=1 SV=2	groL	321	99	DLGQAKRVVINKDTTTIIDGVGEE	Acetyl(K)@6	missed D-L@1; missed D-T@13; missed D-G@19; missed E-E@23	-0.0049441	2612.36	871.794	2612.37	871.796	3
P0A6F5	sp|P0A6F5|CH60_ECOLI	60 kDa chaperonin OS=Escherichia coli (strain K12) GN=groL PE=1 SV=2	groL	327	98.65	DLGQAKRVVINKDTTTIIDGVGEE	Acetyl(K)@12	missed D-L@1; missed D-T@13; missed D-G@19; missed E-E@23	0.00815928	2612.37	871.799	2612.37	871.796	3
P0A6F5	sp|P0A6F5|CH60_ECOLI	60 kDa chaperonin OS=Escherichia coli (strain K12) GN=groL PE=1 SV=2	groL	364	99	ATSDYDREKLQE	Acetyl(K)@9	missed D-Y@4; missed D-R@6; missed E-K@8	-0.00304558	1495.68	748.845	1495.68	748.847	2
P0A6F5	sp|P0A6F5|CH60_ECOLI	60 kDa chaperonin OS=Escherichia coli (strain K12) GN=groL PE=1 SV=2	groL	425	99	GVVAGGGVALIRVASKLADLRGQNE	Acetyl(K)@16	missed D-L@19	-0.0118473	2491.38	623.851	2491.39	623.854	4
P0A6F5	sp|P0A6F5|CH60_ECOLI	60 kDa chaperonin OS=Escherichia coli (strain K12) GN=groL PE=1 SV=2	groL	425	99	GVVAGGGVALIRVASKLADLRGQNE	Acetyl(K)@16	missed D-L@19	0.000594859	2491.39	831.47	2491.39	831.47	3
P0A6F5	sp|P0A6F5|CH60_ECOLI	60 kDa chaperonin OS=Escherichia coli (strain K12) GN=groL PE=1 SV=2	groL	441	99	DQNVGIKVALRAME	Acetyl(K)@7	missed D-Q@1	-0.00651906	1584.82	529.282	1584.83	529.284	3
P0A6F5	sp|P0A6F5|CH60_ECOLI	60 kDa chaperonin OS=Escherichia coli (strain K12) GN=groL PE=1 SV=2	groL	441	99	DQNVGIKVALRAME	Acetyl(K)@7	missed D-Q@1	-0.0151894	1584.81	793.414	1584.83	793.422	2
P0A6F5	sp|P0A6F5|CH60_ECOLI	60 kDa chaperonin OS=Escherichia coli (strain K12) GN=groL PE=1 SV=2	groL	526	99	CMVTDLPKND	Carbamidomethyl(C)@1; Acetyl(K)@8	missed D-L@5	-0.00665785	1233.53	617.772	1233.54	617.776	2
P0A6F9	sp|P0A6F9|CH10_ECOLI	10 kDa chaperonin OS=Escherichia coli (strain K12) GN=groS PE=1 SV=1	groS	13	99	MNIRPLHDRVIVKRKE	Oxidation(M)@1; Acetyl(K)@13	missed D-R@8	0.00980533	2061.17	516.301	2061.16	516.298	4
P0A6F9	sp|P0A6F9|CH10_ECOLI	10 kDa chaperonin OS=Escherichia coli (strain K12) GN=groS PE=1 SV=1	groS	77	99	GYGVKSEKIDNEE	Acetyl(K)@8	missed E-K@7; missed D-N@10; missed E-E@12	-0.00328495	1508.7	755.355	1508.7	755.357	2
P0A6F9	sp|P0A6F9|CH10_ECOLI	10 kDa chaperonin OS=Escherichia coli (strain K12) GN=groS PE=1 SV=1	groS	77	99	IVIFNDGYGVKSEKIDNEE	Acetyl(K)@14	missed D-G@6; missed E-K@13; missed D-N@16; missed E-E@18	-0.00108658	2210.07	1106.04	2210.07	1106.04	2
P09372	sp|P09372|GRPE_ECOLI	Protein GrpE OS=Escherichia coli (strain K12) GN=grpE PE=1 SV=1	grpE	66	99	RDGILRVKAE	Acetyl(K)@8	missed D-G@2	-0.00595518	1197.68	400.233	1197.68	400.235	3
P09372	sp|P09372|GRPE_ECOLI	Protein GrpE OS=Escherichia coli (strain K12) GN=grpE PE=1 SV=1	grpE	85	99	KAHKFALE	Acetyl(K)@4		-0.0110291	984.528	493.271	984.539	493.277	2
P09372	sp|P09372|GRPE_ECOLI	Protein GrpE OS=Escherichia coli (strain K12) GN=grpE PE=1 SV=1	grpE	128	98.96	LTLKSMLD	Acetyl(K)@4		-0.012815	961.503	481.759	961.515	481.765	2
P09372	sp|P09372|GRPE_ECOLI	Protein GrpE OS=Escherichia coli (strain K12) GN=grpE PE=1 SV=1	grpE	128	99	LTLKSMLDVVR	Acetyl(K)@4	cleaved R-K@C-term; missed D-V@8	-0.0296621	1315.72	658.869	1315.75	658.884	2
P09372	sp|P09372|GRPE_ECOLI	Protein GrpE OS=Escherichia coli (strain K12) GN=grpE PE=1 SV=1	grpE	136	99	VVRKFGVEVIAE	Acetyl(K)@4	missed E-V@8	-0.0163832	1386.77	694.393	1386.79	694.401	2
P0AC59	sp|P0AC59|GLRX2_ECOLI	Glutaredoxin-2 OS=Escherichia coli (strain K12) GN=grxB PE=1 SV=1	grxB	14	99	HCPYCLKAR	Carbamidomethyl(C)@2; Carbamidomethyl(C)@5; Acetyl(K)@7	cleaved R-M@C-term	-0.00880363	1245.57	416.196	1245.57	416.199	3
P0AC59	sp|P0AC59|GLRX2_ECOLI	Glutaredoxin-2 OS=Escherichia coli (strain K12) GN=grxB PE=1 SV=1	grxB	53	98.97	LHVLLNDDAETPTRMVGQKQVPILQKDDSRYMPE	Acetyl(K)@26	missed D-D@7; missed D-A@8; missed E-T@10; missed D-D@27; missed D-S@28	0.0496473	3978.05	796.617	3978	796.607	5
P0AC59	sp|P0AC59|GLRX2_ECOLI	Glutaredoxin-2 OS=Escherichia coli (strain K12) GN=grxB PE=1 SV=1	grxB	53	99	LHVLLNDDAETPTRMVGQKQVPILQKDDSRYMPE	Acetyl(K)@26	missed D-D@7; missed D-A@8; missed E-T@10; missed D-D@27; missed D-S@28	0.0248369	3978.02	995.513	3978	995.507	4
P0AC59	sp|P0AC59|GLRX2_ECOLI	Glutaredoxin-2 OS=Escherichia coli (strain K12) GN=grxB PE=1 SV=1	grxB	71	99	SMDIVHYVDKLD	Acetyl(K)@10	missed D-I@3; missed D-K@9	-0.0118411	1475.68	492.902	1475.7	492.906	3
P0AC59	sp|P0AC59|GLRX2_ECOLI	Glutaredoxin-2 OS=Escherichia coli (strain K12) GN=grxB PE=1 SV=1	grxB	71	99	SMDIVHYVDKLD	Acetyl(K)@10	missed D-I@3; missed D-K@9	-0.0157134	1475.68	738.848	1475.7	738.856	2
P0AC59	sp|P0AC59|GLRX2_ECOLI	Glutaredoxin-2 OS=Escherichia coli (strain K12) GN=grxB PE=1 SV=1	grxB	71	99	SMDIVHYVDKLDGKPLLTGKRSPAIE	Acetyl(K)@10	missed D-I@3; missed D-K@9; missed D-G@12	0.0170158	2923.56	731.898	2923.55	731.894	4
P0AC59	sp|P0AC59|GLRX2_ECOLI	Glutaredoxin-2 OS=Escherichia coli (strain K12) GN=grxB PE=1 SV=1	grxB	71	99	SMDIVHYVDKLDGKPLLTGKRSPAIEE	Acetyl(K)@10	missed D-I@3; missed D-K@9; missed D-G@12; missed E-E@26	0.0304231	3052.62	611.531	3052.59	611.525	5
P0AC59	sp|P0AC59|GLRX2_ECOLI	Glutaredoxin-2 OS=Escherichia coli (strain K12) GN=grxB PE=1 SV=1	grxB	71	99	SMDIVHYVDKLDGKPLLTGKRSPAIEE	Acetyl(K)@10	missed D-I@3; missed D-K@9; missed D-G@12; missed E-E@26	0.01735	3052.61	1018.54	3052.59	1018.54	3
P0AC59	sp|P0AC59|GLRX2_ECOLI	Glutaredoxin-2 OS=Escherichia coli (strain K12) GN=grxB PE=1 SV=1	grxB	125	99	KYFVDKKE	Acetyl(K)@6	cleaved R-K@N-term; missed D-K@5	-0.00503859	1097.57	549.793	1097.58	549.795	2
P0AC59	sp|P0AC59|GLRX2_ECOLI	Glutaredoxin-2 OS=Escherichia coli (strain K12) GN=grxB PE=1 SV=1	grxB	126	99	KYFVDKKE	Acetyl(K)@7	cleaved R-K@N-term; missed D-K@5	-0.00174267	1097.57	549.794	1097.58	549.795	2
P0AC62	sp|P0AC62|GLRX3_ECOLI	Glutaredoxin-3 OS=Escherichia coli (strain K12) GN=grxC PE=1 SV=2	grxC	83	99	LYALDARGGLDPLLK	Acetyl(K)@15	missed D-A@5	-0.00985412	1655.91	552.979	1655.92	552.982	3
P0AC62	sp|P0AC62|GLRX3_ECOLI	Glutaredoxin-3 OS=Escherichia coli (strain K12) GN=grxC PE=1 SV=2	grxC	83	99	LYALDARGGLDPLLK	Acetyl(K)@15	missed D-A@5	-0.0157658	1655.91	828.962	1655.92	828.97	2
P0AC69	sp|P0AC69|GLRX4_ECOLI	Glutaredoxin-4 OS=Escherichia coli (strain K12) GN=grxD PE=1 SV=1	grxD	106	99	TAAKYKSEEPDAE	Acetyl(K)@4	missed E-E@8; missed D-A@11	-0.00400246	1479.67	740.842	1479.67	740.844	2
P0A9D2	sp|P0A9D2|GSTA_ECOLI	Glutathione S-transferase GstA OS=Escherichia coli (strain K12) GN=gstA PE=1 SV=1	gstA	6	99	MKLFYKPGACSLASHITLRE	Acetyl(K)@6; Carbamidomethyl(C)@10		0.021676	2363.23	591.816	2363.21	591.811	4
P0ADG7	sp|P0ADG7|IMDH_ECOLI	Inosine-5'-monophosphate dehydrogenase OS=Escherichia coli (strain K12) GN=guaB PE=1 SV=1	guaB	72	99	GGIGFIHKNMSIE	Acetyl(K)@8		0.000188311	1443.72	722.866	1443.72	722.866	2
P0ADG7	sp|P0ADG7|IMDH_ECOLI	Inosine-5'-monophosphate dehydrogenase OS=Escherichia coli (strain K12) GN=guaB PE=1 SV=1	guaB	72	99	GGIGFIHKNMSIE	Acetyl(K)@8; Oxidation(M)@10		-0.00155951	1459.71	730.863	1459.71	730.864	2
P0ADG7	sp|P0ADG7|IMDH_ECOLI	Inosine-5'-monophosphate dehydrogenase OS=Escherichia coli (strain K12) GN=guaB PE=1 SV=1	guaB	174	99	VVLAKMHE	Acetyl(K)@5		-0.00304576	967.513	484.764	967.516	484.765	2
P0ADG7	sp|P0ADG7|IMDH_ECOLI	Inosine-5'-monophosphate dehydrogenase OS=Escherichia coli (strain K12) GN=guaB PE=1 SV=1	guaB	203	99	FHLIGMITVKDFQKAE	Acetyl(K)@14	missed D-F@11	-0.0250522	1917.98	959.996	1918	960.008	2
P0ADG7	sp|P0ADG7|IMDH_ECOLI	Inosine-5'-monophosphate dehydrogenase OS=Escherichia coli (strain K12) GN=guaB PE=1 SV=1	guaB	203	99	FQKAERKPNACKDE	Acetyl(K)@3; Carbamidomethyl(C)@11	missed E-R@5; missed D-E@13	0.00969943	1761.86	441.471	1761.85	441.469	4
P0ADG7	sp|P0ADG7|IMDH_ECOLI	Inosine-5'-monophosphate dehydrogenase OS=Escherichia coli (strain K12) GN=guaB PE=1 SV=1	guaB	267	99	TRAKYPD	Acetyl(K)@4		-0.0058687	891.439	446.727	891.445	446.73	2
P0ADG7	sp|P0ADG7|IMDH_ECOLI	Inosine-5'-monophosphate dehydrogenase OS=Escherichia coli (strain K12) GN=guaB PE=1 SV=1	guaB	267	99	TRAKYPDLQIIGGNVATAAGARALAE	Acetyl(K)@4	missed D-L@7	0.0173549	2668.45	890.49	2668.43	890.484	3
P0ADG7	sp|P0ADG7|IMDH_ECOLI	Inosine-5'-monophosphate dehydrogenase OS=Escherichia coli (strain K12) GN=guaB PE=1 SV=1	guaB	411	99	RYFQSDNAADKLVPE	Acetyl(K)@11	missed D-N@6; missed D-K@10	-0.00687278	1793.85	897.933	1793.86	897.936	2
P0ADG7	sp|P0ADG7|IMDH_ECOLI	Inosine-5'-monophosphate dehydrogenase OS=Escherichia coli (strain K12) GN=guaB PE=1 SV=1	guaB	411	99	SYRGMGSLGAMSKGSSDRYFQSDNAADKLVPE	Acetyl(K)@28	cleaved K-S@N-term; missed D-R@17; missed D-N@23; missed D-K@27	0.0425236	3465.64	867.416	3465.59	867.406	4
P0ADG7	sp|P0ADG7|IMDH_ECOLI	Inosine-5'-monophosphate dehydrogenase OS=Escherichia coli (strain K12) GN=guaB PE=1 SV=1	guaB	428	99	GRVAYKGRLKE	Acetyl(K)@10		0.00449274	1317.76	440.259	1317.75	440.258	3
P0ADG7	sp|P0ADG7|IMDH_ECOLI	Inosine-5'-monophosphate dehydrogenase OS=Escherichia coli (strain K12) GN=guaB PE=1 SV=1	guaB	428	99	RVAYKGRLKE	Acetyl(K)@9	cleaved G-R@N-term	-0.0126877	1260.72	421.247	1260.73	421.251	3
P0ADG7	sp|P0ADG7|IMDH_ECOLI	Inosine-5'-monophosphate dehydrogenase OS=Escherichia coli (strain K12) GN=guaB PE=1 SV=1	guaB	428	99	VAYKGRLKE	Acetyl(K)@8	cleaved R-V@N-term	-0.0109424	1104.62	553.316	1104.63	553.322	2
P0ADG7	sp|P0ADG7|IMDH_ECOLI	Inosine-5'-monophosphate dehydrogenase OS=Escherichia coli (strain K12) GN=guaB PE=1 SV=1	guaB	428	99	YKGRLKE	Acetyl(K)@6	cleaved A-Y@N-term	-0.012645	934.511	468.263	934.524	468.269	2
P0ADG7	sp|P0ADG7|IMDH_ECOLI	Inosine-5'-monophosphate dehydrogenase OS=Escherichia coli (strain K12) GN=guaB PE=1 SV=1	guaB	203, 207	99	FQKAERKPNACKDE	Acetyl(K)@3; Acetyl(K)@7; Carbamidomethyl(C)@11	missed E-R@5; missed D-E@13	0.00341633	1803.86	602.294	1803.86	602.293	3
P60560	sp|P60560|GUAC_ECOLI	GMP reductase OS=Escherichia coli (strain K12) GN=guaC PE=1 SV=1	guaC	325	99	NTARDILGGLRSACTYVGASRLKE	Carbamidomethyl(C)@14; Acetyl(K)@23	missed D-I@5	0.00413989	2649.37	663.35	2649.37	663.349	4
P0AES4	sp|P0AES4|GYRA_ECOLI	DNA gyrase subunit A OS=Escherichia coli (strain K12) GN=gyrA PE=1 SV=1	gyrA	465	99	LRLQKLTGLE	Acetyl(K)@5		-0.0151326	1211.71	606.862	1211.72	606.869	2
P0AES6	sp|P0AES6|GYRB_ECOLI	DNA gyrase subunit B OS=Escherichia coli (strain K12) GN=gyrB PE=1 SV=2	gyrB	648	99	LNDKEQHGSQWKFDVHTNAE	Acetyl(K)@12	missed D-K@3; missed E-Q@5; missed D-V@14	0.0309176	2424.14	607.042	2424.11	607.035	4
P31658	sp|P31658|HCHA_ECOLI	Molecular chaperone Hsp31 and glyoxalase 3 OS=Escherichia coli (strain K12) GN=hchA PE=1 SV=3	hchA	67	99	RYLPTDNGKLF	Acetyl(K)@9	cleaved F-S@C-term; missed D-N@6	-0.00539036	1364.7	683.359	1364.71	683.362	2
P31658	sp|P31658|HCHA_ECOLI	Molecular chaperone Hsp31 and glyoxalase 3 OS=Escherichia coli (strain K12) GN=hchA PE=1 SV=3	hchA	67	98.94	RYLPTDNGKLFSTGNHPIE	Acetyl(K)@9	missed D-N@6	-0.0139277	2200.08	734.366	2200.09	734.371	3
P31658	sp|P31658|HCHA_ECOLI	Molecular chaperone Hsp31 and glyoxalase 3 OS=Escherichia coli (strain K12) GN=hchA PE=1 SV=3	hchA	67	99	RYLPTDNGKLFSTGNHPIETLLPLYH	Acetyl(K)@9	cleaved H-L@C-term; missed D-N@6; missed E-T@19	0.0189517	3037.59	760.404	3037.57	760.399	4
P31658	sp|P31658|HCHA_ECOLI	Molecular chaperone Hsp31 and glyoxalase 3 OS=Escherichia coli (strain K12) GN=hchA PE=1 SV=3	hchA	112	99	YWAMPHKDE	Oxidation(M)@4; Acetyl(K)@7	missed D-E@8	-0.00990795	1233.5	617.759	1233.51	617.763	2
P31658	sp|P31658|HCHA_ECOLI	Molecular chaperone Hsp31 and glyoxalase 3 OS=Escherichia coli (strain K12) GN=hchA PE=1 SV=3	hchA	176	98.88	SQDVAAALQWAIKND	Acetyl(K)@13	missed D-V@3	-0.0192451	1670.81	836.411	1670.83	836.42	2
P0AES9	sp|P0AES9|HDEA_ECOLI	Acid stress chaperone HdeA OS=Escherichia coli (strain K12) GN=hdeA PE=1 SV=1	hdeA	32	99	ADAQKAADNKKPVNSWTCE	Acetyl(K)@11; Carbamidomethyl(C)@18	cleaved A-A@N-term; missed D-A@2; missed D-N@8	0.0240891	2174.03	725.684	2174.01	725.676	3
P0AES9	sp|P0AES9|HDEA_ECOLI	Acid stress chaperone HdeA OS=Escherichia coli (strain K12) GN=hdeA PE=1 SV=1	hdeA	32	99	ADAQKAADNKKPVNSWTCE	Acetyl(K)@11; Carbamidomethyl(C)@18	cleaved A-A@N-term; missed D-A@2; missed D-N@8	0.00346589	2174.01	1088.01	2174.01	1088.01	2
P0AES9	sp|P0AES9|HDEA_ECOLI	Acid stress chaperone HdeA OS=Escherichia coli (strain K12) GN=hdeA PE=1 SV=1	hdeA	65	99	ALNNKDKPE	Acetyl(K)@7	missed D-K@6	-0.00495758	1069.54	535.775	1069.54	535.777	2
P0AES9	sp|P0AES9|HDEA_ECOLI	Acid stress chaperone HdeA OS=Escherichia coli (strain K12) GN=hdeA PE=1 SV=1	hdeA	91	99	VQGIATVTPAIVQACTQDKQANFKDKVKGE	Carbamidomethyl(C)@15; Acetyl(K)@19	missed D-K@18; missed D-K@25	0.0225414	3285.73	822.439	3285.7	822.433	4
P0AES9	sp|P0AES9|HDEA_ECOLI	Acid stress chaperone HdeA OS=Escherichia coli (strain K12) GN=hdeA PE=1 SV=1	hdeA	96	99	VQGIATVTPAIVQACTQDKQANFKDKVKGE	Carbamidomethyl(C)@15; Acetyl(K)@24	missed D-K@18; missed D-K@25	0.0330395	3285.74	822.441	3285.7	822.433	4
P0AES9	sp|P0AES9|HDEA_ECOLI	Acid stress chaperone HdeA OS=Escherichia coli (strain K12) GN=hdeA PE=1 SV=1	hdeA	107	99	WDKIKKDM	Acetyl(K)@5	missed D-K@2; missed D-M@7	-0.00464732	1104.56	553.287	1104.56	553.289	2
P0AET2	sp|P0AET2|HDEB_ECOLI	Acid stress chaperone HdeB OS=Escherichia coli (strain K12) GN=hdeB PE=1 SV=1	hdeB	65	98.59	TVYKGGDTVTLNE	Acetyl(K)@4	missed D-T@7	-0.00731732	1437.69	719.853	1437.7	719.857	2
P0AET2	sp|P0AET2|HDEB_ECOLI	Acid stress chaperone HdeB OS=Escherichia coli (strain K12) GN=hdeB PE=1 SV=1	hdeB	93	99	YCKKNPQKNLYTFK	Carbamidomethyl(C)@2; Acetyl(K)@8	cleaved K-N@C-term	0.00805694	1872.96	469.248	1872.96	469.246	4
P0AET2	sp|P0AET2|HDEB_ECOLI	Acid stress chaperone HdeB OS=Escherichia coli (strain K12) GN=hdeB PE=1 SV=1	hdeB	93	98.94	YCKKNPQKNLYTFKNQASNDLPN	Carbamidomethyl(C)@2; Acetyl(K)@8	missed D-L@20	0.00430523	2826.38	707.602	2826.38	707.601	4
P0ACB2	sp|P0ACB2|HEM2_ECOLI	Delta-aminolevulinic acid dehydratase OS=Escherichia coli (strain K12) GN=hemB PE=1 SV=2	hemB	217	99	AAGSALKGDRKSYQ	Acetyl(K)@11	cleaved Q-M@C-term; missed D-R@9	-0.00373039	1492.76	498.594	1492.76	498.595	3
P0ACB2	sp|P0ACB2|HEM2_ECOLI	Delta-aminolevulinic acid dehydratase OS=Escherichia coli (strain K12) GN=hemB PE=1 SV=2	hemB	217	99	AAGSALKGDRKSYQMNPMNRRE	Acetyl(K)@11	missed D-R@9	0.0163065	2521.24	631.318	2521.23	631.314	4
P0ACB4	sp|P0ACB4|HEMG_ECOLI	Protoporphyrinogen IX dehydrogenase [menaquinone] OS=Escherichia coli (strain K12) GN=hemG PE=1 SV=1	hemG	177	99	IAHLTDKPTLK	Acetyl(K)@7	missed D-K@6	-0.00450746	1277.73	426.917	1277.73	426.919	3
P06988	sp|P06988|HISX_ECOLI	Histidinol dehydrogenase OS=Escherichia coli (strain K12) GN=hisD PE=1 SV=5	hisD	93	99	LKQAMAVAVKNIE	Acetyl(K)@10		-0.0187859	1455.79	728.904	1455.81	728.913	2
P60664	sp|P60664|HIS6_ECOLI	Imidazole glycerol phosphate synthase subunit HisF OS=Escherichia coli (strain K12) GN=hisF PE=1 SV=1	hisF	37	99	IIGDIVPLAKRYAEE	Acetyl(K)@10	missed D-I@4; missed E-E@14	-0.0159543	1727.93	576.984	1727.95	576.989	3
P60664	sp|P60664|HIS6_ECOLI	Imidazole glycerol phosphate synthase subunit HisF OS=Escherichia coli (strain K12) GN=hisF PE=1 SV=1	hisF	84	99	VIDIPFCVAGGIKSLE	Carbamidomethyl(C)@7; Acetyl(K)@13	missed D-I@3	-0.0174129	1758.91	587.309	1758.92	587.315	3
P60664	sp|P60664|HIS6_ECOLI	Imidazole glycerol phosphate synthase subunit HisF OS=Escherichia coli (strain K12) GN=hisF PE=1 SV=1	hisF	139	99	TGKYHVNQYTGDE	Acetyl(K)@3	missed D-E@12	-0.007793	1552.67	777.343	1552.68	777.347	2
P60906	sp|P60906|SYH_ECOLI	Histidine--tRNA ligase OS=Escherichia coli (strain K12) GN=hisS PE=1 SV=2	hisS	53	99	QTPLFKRAIGE	Gln->pyro-Glu@N-term; Acetyl(K)@6		-0.0144345	1283.67	642.844	1283.69	642.851	2
P67910	sp|P67910|HLDD_ECOLI	ADP-L-glycero-D-manno-heptose-6-epimerase OS=Escherichia coli (strain K12) GN=hldD PE=1 SV=1	hldD	290	99	LTNLRAAGYDKPFKTVAE	Acetyl(K)@11	missed D-K@10	-0.00890016	2035.06	679.362	2035.07	679.365	3
P0ACF8	sp|P0ACF8|HNS_ECOLI	DNA-binding protein H-NS OS=Escherichia coli (strain K12) GN=hns PE=1 SV=2	hns	6	99	ALKILNNIR	Acetyl(K)@3	cleaved R-T@C-term	-0.0129413	1095.66	548.839	1095.68	548.846	2
P0ACF8	sp|P0ACF8|HNS_ECOLI	DNA-binding protein H-NS OS=Escherichia coli (strain K12) GN=hns PE=1 SV=2	hns	57	99	KLQQYRE	Acetyl(K)@1	cleaved R-K@N-term	-0.0102022	1005.51	503.764	1005.52	503.769	2
P0ACF8	sp|P0ACF8|HNS_ECOLI	DNA-binding protein H-NS OS=Escherichia coli (strain K12) GN=hns PE=1 SV=2	hns	128	99	GKSLDDFLI	Acetyl(K)@2	cleaved Q-G@N-term; cleaved I-K@C-term; missed D-D@5; missed D-F@6	-0.0180054	1048.53	525.27	1048.54	525.279	2
P0ACF8	sp|P0ACF8|HNS_ECOLI	DNA-binding protein H-NS OS=Escherichia coli (strain K12) GN=hns PE=1 SV=2	hns	128	99	QGKSLDDFLIKQ	Gln->pyro-Glu@N-term; Acetyl(K)@3	missed D-D@6; missed D-F@7	0.00200515	1415.73	472.918	1415.73	472.917	3
P0ACF8	sp|P0ACF8|HNS_ECOLI	DNA-binding protein H-NS OS=Escherichia coli (strain K12) GN=hns PE=1 SV=2	hns	128	99	QGKSLDDFLIKQ	Acetyl(K)@3	missed D-D@6; missed D-F@7	-0.00656386	1432.75	478.591	1432.76	478.593	3
P0ACF8	sp|P0ACF8|HNS_ECOLI	DNA-binding protein H-NS OS=Escherichia coli (strain K12) GN=hns PE=1 SV=2	hns	128	99	QGKSLDDFLIKQ	Gln->pyro-Glu@N-term; Acetyl(K)@3	missed D-D@6; missed D-F@7	-0.00606199	1415.72	708.869	1415.73	708.872	2
P43329	sp|P43329|HRPA_ECOLI	ATP-dependent RNA helicase HrpA OS=Escherichia coli (strain K12) GN=hrpA PE=3 SV=3	hrpA	312	99	IRDTADALNKLNLRHTE	Acetyl(K)@10	missed D-T@3; missed D-A@6	0.0118547	2021.08	506.277	2021.07	506.274	4
P0A6Y5	sp|P0A6Y5|HSLO_ECOLI	33 kDa chaperonin OS=Escherichia coli (strain K12) GN=hslO PE=1 SV=1	hslO	229	99	FKCTCSRE	Acetyl(K)@2; Carbamidomethyl(C)@3; Carbamidomethyl(C)@5		-0.0132714	1128.46	565.235	1128.47	565.242	2
P0ACG8	sp|P0ACG8|HSLR_ECOLI	Heat shock protein 15 OS=Escherichia coli (strain K12) GN=hslR PE=1 SV=1	hslR	44	99	GGKVHYNGQRSKPSKIVE	Acetyl(K)@12		0.0115681	2025.09	507.279	2025.08	507.276	4
P0A6H5	sp|P0A6H5|HSLU_ECOLI	ATP-dependent protease ATPase subunit HslU OS=Escherichia coli (strain K12) GN=hslU PE=1 SV=1	hslU	72	99	RLAKLANAPFIKVE	Acetyl(K)@4	cleaved R-R@N-term	-0.00512973	1610.95	537.989	1610.95	537.991	3
P0A6H5	sp|P0A6H5|HSLU_ECOLI	ATP-dependent protease ATPase subunit HslU OS=Escherichia coli (strain K12) GN=hslU PE=1 SV=1	hslU	72	99	RLAKLANAPFIKVE	Acetyl(K)@4; Deamidated(N)@7	cleaved R-R@N-term	0.010924	1611.95	538.322	1611.93	538.319	3
P0A6H5	sp|P0A6H5|HSLU_ECOLI	ATP-dependent protease ATPase subunit HslU OS=Escherichia coli (strain K12) GN=hslU PE=1 SV=1	hslU	72	99	RLAKLANAPFIKVE	Acetyl(K)@4	cleaved R-R@N-term	-0.0021401	1610.95	806.482	1610.95	806.483	2
P0A6H5	sp|P0A6H5|HSLU_ECOLI	ATP-dependent protease ATPase subunit HslU OS=Escherichia coli (strain K12) GN=hslU PE=1 SV=1	hslU	161	99	QAFRKKLRE	Acetyl(K)@5	cleaved R-Q@N-term	-0.00692779	1216.7	406.573	1216.7	406.575	3
P0A7B8	sp|P0A7B8|HSLV_ECOLI	ATP-dependent protease subunit HslV OS=Escherichia coli (strain K12) GN=hslV PE=1 SV=2	hslV	74	99	MHQGHLVKAAVE	Oxidation(M)@1; Acetyl(K)@8		0.0108103	1376.7	459.907	1376.69	459.903	3
P0A7B8	sp|P0A7B8|HSLV_ECOLI	ATP-dependent protease subunit HslV OS=Escherichia coli (strain K12) GN=hslV PE=1 SV=2	hslV	91	99	LAKDWRTDRMLRKLE	Acetyl(K)@13	missed D-W@4; missed D-R@8	0.00239023	1972.07	494.025	1972.07	494.024	4
P0A6Z3	sp|P0A6Z3|HTPG_ECOLI	Chaperone protein HtpG OS=Escherichia coli (strain K12) GN=htpG PE=1 SV=1	htpG	229	99	KINKAQALWTR	Acetyl(K)@4	cleaved R-N@C-term	-0.0144512	1369.77	457.597	1369.78	457.602	3
P0A6Z3	sp|P0A6Z3|HTPG_ECOLI	Chaperone protein HtpG OS=Escherichia coli (strain K12) GN=htpG PE=1 SV=1	htpG	229	99	KINKAQALWTRNKSEITDEEYKE	Acetyl(K)@4	missed E-I@15; missed D-E@18; missed E-E@19; missed E-Y@20	0.0122037	2835.45	709.87	2835.44	709.867	4
P23894	sp|P23894|HTPX_ECOLI	Protease HtpX OS=Escherichia coli (strain K12) GN=htpX PE=1 SV=1	htpX	293	98.92	ALRTGEYLK	Acetyl(K)@9	missed E-Y@6	-0.00523696	1091.59	546.803	1091.6	546.806	2
P0ACF0	sp|P0ACF0|DBHA_ECOLI	DNA-binding protein HU-alpha OS=Escherichia coli (strain K12) GN=hupA PE=1 SV=1	hupA	22	99	LSKTQAKAALE	Acetyl(K)@7		-0.00354579	1200.67	601.341	1200.67	601.343	2
P0ACF0	sp|P0ACF0|DBHA_ECOLI	DNA-binding protein HU-alpha OS=Escherichia coli (strain K12) GN=hupA PE=1 SV=1	hupA	51	99	AVQLVGFGTFKVNHRAE	Acetyl(K)@11		-0.00978742	1914	639.008	1914.01	639.011	3
P0ACF0	sp|P0ACF0|DBHA_ECOLI	DNA-binding protein HU-alpha OS=Escherichia coli (strain K12) GN=hupA PE=1 SV=1	hupA	51	99	GDAVQLVGFGTFKVNHRAE	Acetyl(K)@13	missed D-A@2	0.00400852	2086.06	696.362	2086.06	696.36	3
P0ACF0	sp|P0ACF0|DBHA_ECOLI	DNA-binding protein HU-alpha OS=Escherichia coli (strain K12) GN=hupA PE=1 SV=1	hupA	86	99	IKIAAANVPAFVSGKALK	Acetyl(K)@18	cleaved K-D@C-term	-0.0173718	1839.08	614.034	1839.1	614.04	3
P0ACF0	sp|P0ACF0|DBHA_ECOLI	DNA-binding protein HU-alpha OS=Escherichia coli (strain K12) GN=hupA PE=1 SV=1	hupA	86	99	IKIAAANVPAFVSGKALKDAVK	Acetyl(K)@18	missed D-A@19	-0.00064005	2252.32	564.088	2252.33	564.089	4
P0ACF0	sp|P0ACF0|DBHA_ECOLI	DNA-binding protein HU-alpha OS=Escherichia coli (strain K12) GN=hupA PE=1 SV=1	hupA	86	99	IKIAAANVPAFVSGKALKDAVK	Acetyl(K)@18	missed D-A@19	0.00102147	2252.33	751.783	2252.33	751.782	3
P0ACF4	sp|P0ACF4|DBHB_ECOLI	DNA-binding protein HU-beta OS=Escherichia coli (strain K12) GN=hupB PE=1 SV=1	hupB	9	99	MNKSQLIDKIAAGADISKAAAGRALD	Acetyl(K)@9	missed D-K@8; missed D-I@15	0.0224427	2669.44	668.367	2669.42	668.362	4
P0ACF4	sp|P0ACF4|DBHB_ECOLI	DNA-binding protein HU-beta OS=Escherichia coli (strain K12) GN=hupB PE=1 SV=1	hupB	9	99	MNKSQLIDKIAAGADISKAAAGRALDAIIASVTE	Oxidation(M)@1; Acetyl(K)@9	missed D-K@8; missed D-I@15; missed D-A@26	0.0142905	3469.86	868.472	3469.84	868.469	4
P0ACF4	sp|P0ACF4|DBHB_ECOLI	DNA-binding protein HU-beta OS=Escherichia coli (strain K12) GN=hupB PE=1 SV=1	hupB	18	99	MNKSQLIDKIAAGADISKAAAGRALD	Oxidation(M)@1; Acetyl(K)@18	missed D-K@8; missed D-I@15	0.00636458	2685.42	672.362	2685.41	672.36	4
P0ACF4	sp|P0ACF4|DBHB_ECOLI	DNA-binding protein HU-beta OS=Escherichia coli (strain K12) GN=hupB PE=1 SV=1	hupB	18	99	MNKSQLIDKIAAGADISKAAAGRALDAIIASVTE	Acetyl(K)@18	missed D-K@8; missed D-I@15; missed D-A@26	0.0128178	3453.86	864.473	3453.85	864.47	4
P0ACF4	sp|P0ACF4|DBHB_ECOLI	DNA-binding protein HU-beta OS=Escherichia coli (strain K12) GN=hupB PE=1 SV=1	hupB	18	99	MNKSQLIDKIAAGADISKAAAGRALDAIIASVTE	Oxidation(M)@1; Acetyl(K)@18	missed D-K@8; missed D-I@15; missed D-A@26	0.0198006	3469.86	868.473	3469.84	868.469	4
P0ACF4	sp|P0ACF4|DBHB_ECOLI	DNA-binding protein HU-beta OS=Escherichia coli (strain K12) GN=hupB PE=1 SV=1	hupB	86	99	AGKALKDAVN	Acetyl(K)@6	cleaved R-A@N-term; missed D-A@7	-0.00853769	1027.56	514.786	1027.57	514.79	2
P0C054	sp|P0C054|IBPA_ECOLI	Small heat shock protein IbpA OS=Escherichia coli (strain K12) GN=ibpA PE=1 SV=1	ibpA	81	99	ITAQDNLLVVKGAHADEQKE	Acetyl(K)@19	missed D-N@5; missed D-E@16; missed E-Q@17	-0.00117925	2220.14	741.053	2220.14	741.053	3
P0C054	sp|P0C054|IBPA_ECOLI	Small heat shock protein IbpA OS=Escherichia coli (strain K12) GN=ibpA PE=1 SV=1	ibpA	81	99	NLLVVKGAHADEQKE	Acetyl(K)@14	missed D-E@11; missed E-Q@12	-0.00270456	1691.88	564.968	1691.88	564.969	3
P0C058	sp|P0C058|IBPB_ECOLI	Small heat shock protein IbpB OS=Escherichia coli (strain K12) GN=ibpB PE=1 SV=1	ibpB	78	99	GTRLSVKGTPEQPKEE	Acetyl(K)@14	missed E-Q@11; missed E-E@15	-0.0106927	1796.92	599.979	1796.93	599.983	3
P08200	sp|P08200|IDH_ECOLI	Isocitrate dehydrogenase [NADP] OS=Escherichia coli (strain K12) GN=icd PE=1 SV=1	icd	20	99	KITLQNGKLNVPENPIIPYIE	Acetyl(K)@8	cleaved K-K@N-term; missed E-N@13	-0.00184565	2434.35	812.456	2434.35	812.456	3
P08200	sp|P08200|IDH_ECOLI	Isocitrate dehydrogenase [NADP] OS=Escherichia coli (strain K12) GN=icd PE=1 SV=1	icd	187	99	MGVKKIRFPE	Acetyl(K)@5		-0.00661921	1245.68	416.235	1245.69	416.237	3
P08200	sp|P08200|IDH_ECOLI	Isocitrate dehydrogenase [NADP] OS=Escherichia coli (strain K12) GN=icd PE=1 SV=1	icd	187	98.78	MGVKKIRFPE	Acetyl(K)@5		-0.0140458	1245.68	623.846	1245.69	623.852	2
P08200	sp|P08200|IDH_ECOLI	Isocitrate dehydrogenase [NADP] OS=Escherichia coli (strain K12) GN=icd PE=1 SV=1	icd	235	98.96	SVTLVHKGNIMKFTE	Acetyl(K)@12		-0.00496676	1744.91	582.645	1744.92	582.647	3
P08200	sp|P08200|IDH_ECOLI	Isocitrate dehydrogenase [NADP] OS=Escherichia coli (strain K12) GN=icd PE=1 SV=1	icd	235	99	YAIANDRDSVTLVHKGNIMKFTE	Acetyl(K)@20	missed D-R@6; missed D-S@8	0.0144028	2663.35	888.791	2663.34	888.786	3
P08200	sp|P08200|IDH_ECOLI	Isocitrate dehydrogenase [NADP] OS=Escherichia coli (strain K12) GN=icd PE=1 SV=1	icd	235	99	YAIANDRDSVTLVHKGNIMKFTE	Oxidation(M)@19; Acetyl(K)@20	missed D-R@6; missed D-S@8	0.0237133	2679.36	894.126	2679.33	894.118	3
P08200	sp|P08200|IDH_ECOLI	Isocitrate dehydrogenase [NADP] OS=Escherichia coli (strain K12) GN=icd PE=1 SV=1	icd	242	99	GAFKDWGYQLAREE	Acetyl(K)@4	missed D-W@5; missed E-E@13	-0.0028052	1710.8	571.273	1710.8	571.274	3
P08200	sp|P08200|IDH_ECOLI	Isocitrate dehydrogenase [NADP] OS=Escherichia coli (strain K12) GN=icd PE=1 SV=1	icd	242	99	GAFKDWGYQLAREE	Acetyl(K)@4	missed D-W@5; missed E-E@13	-0.00180202	1710.8	856.407	1710.8	856.407	2
P08200	sp|P08200|IDH_ECOLI	Isocitrate dehydrogenase [NADP] OS=Escherichia coli (strain K12) GN=icd PE=1 SV=1	icd	265	99	FGGELIDGGPWLKVKNPNTGKE	Acetyl(K)@13	missed E-L@4; missed D-G@7	0.0200546	2397.25	800.092	2397.23	800.085	3
P08200	sp|P08200|IDH_ECOLI	Isocitrate dehydrogenase [NADP] OS=Escherichia coli (strain K12) GN=icd PE=1 SV=1	icd	265	99	LIDGGPWLKVKNPNTGKE	Acetyl(K)@9	missed D-G@3	-0.00224585	2007.08	670.033	2007.08	670.034	3
P08200	sp|P08200|IDH_ECOLI	Isocitrate dehydrogenase [NADP] OS=Escherichia coli (strain K12) GN=icd PE=1 SV=1	icd	265	99	LIDGGPWLKVKNPNTGKE	Acetyl(K)@9	missed D-G@3	-0.0105412	2007.07	1004.54	2007.08	1004.55	2
P08200	sp|P08200|IDH_ECOLI	Isocitrate dehydrogenase [NADP] OS=Escherichia coli (strain K12) GN=icd PE=1 SV=1	icd	267	99	FGGELIDGGPWLKVKNPNTGKE	Acetyl(K)@15	missed E-L@4; missed D-G@7	0.0137003	2397.25	800.09	2397.23	800.085	3
P08200	sp|P08200|IDH_ECOLI	Isocitrate dehydrogenase [NADP] OS=Escherichia coli (strain K12) GN=icd PE=1 SV=1	icd	267	99	LIDGGPWLKVKNPNTGKE	Acetyl(K)@11	missed D-G@3	0.00116277	2007.08	670.034	2007.08	670.034	3
P08200	sp|P08200|IDH_ECOLI	Isocitrate dehydrogenase [NADP] OS=Escherichia coli (strain K12) GN=icd PE=1 SV=1	icd	344	99	ATHGTAPKYAGQD	Acetyl(K)@8		-0.00793452	1357.62	679.816	1357.63	679.82	2
P08200	sp|P08200|IDH_ECOLI	Isocitrate dehydrogenase [NADP] OS=Escherichia coli (strain K12) GN=icd PE=1 SV=1	icd	344	99	ATHGTAPKYAGQDKVNPGSIILSAE	Acetyl(K)@8	missed D-K@13	0.015348	2566.32	642.587	2566.3	642.583	4
P08200	sp|P08200|IDH_ECOLI	Isocitrate dehydrogenase [NADP] OS=Escherichia coli (strain K12) GN=icd PE=1 SV=1	icd	344	99	ATHGTAPKYAGQDKVNPGSIILSAE	Acetyl(K)@8	missed D-K@13	0.0278502	2566.33	856.451	2566.3	856.442	3
P08200	sp|P08200|IDH_ECOLI	Isocitrate dehydrogenase [NADP] OS=Escherichia coli (strain K12) GN=icd PE=1 SV=1	icd	350	99	ATHGTAPKYAGQDKVNPGSIILSAE	Acetyl(K)@14	missed D-K@13	0.015348	2566.32	642.587	2566.3	642.583	4
P08200	sp|P08200|IDH_ECOLI	Isocitrate dehydrogenase [NADP] OS=Escherichia coli (strain K12) GN=icd PE=1 SV=1	icd	378	99	AADLIVKGME	Acetyl(K)@7	missed D-L@3	-0.00899222	1087.55	544.782	1087.56	544.786	2
P08200	sp|P08200|IDH_ECOLI	Isocitrate dehydrogenase [NADP] OS=Escherichia coli (strain K12) GN=icd PE=1 SV=1	icd	401	99	GAKLLKCSE	Acetyl(K)@3; Carbamidomethyl(C)@7		-0.0134424	1046.53	524.272	1046.54	524.279	2
P08200	sp|P08200|IDH_ECOLI	Isocitrate dehydrogenase [NADP] OS=Escherichia coli (strain K12) GN=icd PE=1 SV=1	icd	401	99	RLMDGAKLLKCSE	Acetyl(K)@7; Carbamidomethyl(C)@11	missed D-G@4	-0.000561231	1561.8	521.606	1561.8	521.606	3
P08200	sp|P08200|IDH_ECOLI	Isocitrate dehydrogenase [NADP] OS=Escherichia coli (strain K12) GN=icd PE=1 SV=1	icd	401	99	RLMDGAKLLKCSE	Oxidation(M)@3; Acetyl(K)@7; Carbamidomethyl(C)@11	missed D-G@4	-0.000388001	1577.79	526.937	1577.79	526.937	3
P08200	sp|P08200|IDH_ECOLI	Isocitrate dehydrogenase [NADP] OS=Escherichia coli (strain K12) GN=icd PE=1 SV=1	icd	404	99	GAKLLKCSE	Acetyl(K)@6; Carbamidomethyl(C)@7		-0.00482824	1046.54	524.276	1046.54	524.279	2
P08200	sp|P08200|IDH_ECOLI	Isocitrate dehydrogenase [NADP] OS=Escherichia coli (strain K12) GN=icd PE=1 SV=1	icd	404	99	RLMDGAKLLKCSE	Acetyl(K)@10; Carbamidomethyl(C)@11	missed D-G@4	-0.0032664	1561.79	521.605	1561.8	521.606	3
P08200	sp|P08200|IDH_ECOLI	Isocitrate dehydrogenase [NADP] OS=Escherichia coli (strain K12) GN=icd PE=1 SV=1	icd	404	99	RLMDGAKLLKCSE	Oxidation(M)@3; Acetyl(K)@10; Carbamidomethyl(C)@11	missed D-G@4	-0.00164058	1577.79	526.937	1577.79	526.937	3
P08200	sp|P08200|IDH_ECOLI	Isocitrate dehydrogenase [NADP] OS=Escherichia coli (strain K12) GN=icd PE=1 SV=1	icd	404	99	RLMDGAKLLKCSE	Acetyl(K)@10; Carbamidomethyl(C)@11	missed D-G@4	-0.00710468	1561.79	781.902	1561.8	781.905	2
P08200	sp|P08200|IDH_ECOLI	Isocitrate dehydrogenase [NADP] OS=Escherichia coli (strain K12) GN=icd PE=1 SV=1	icd	344, 350	99	ATHGTAPKYAGQDKVNPGSIILSAE	Acetyl(K)@8; Acetyl(K)@14	missed D-K@13	0.00910297	2608.32	870.448	2608.31	870.445	3
P0A6X7	sp|P0A6X7|IHFA_ECOLI	Integration host factor subunit alpha OS=Escherichia coli (strain K12) GN=ihfA PE=1 SV=1	ihfA	15	98.98	YLFDKLGLSKRD	Acetyl(K)@5	missed D-K@4	-0.00386681	1495.8	499.607	1495.8	499.608	3
P0A6X7	sp|P0A6X7|IHFA_ECOLI	Integration host factor subunit alpha OS=Escherichia coli (strain K12) GN=ihfA PE=1 SV=1	ihfA	15	99	YLFDKLGLSKRDAKE	Acetyl(K)@5	missed D-K@4; missed D-A@12	-0.00292373	1823.98	457.001	1823.98	457.002	4
P0A6Y1	sp|P0A6Y1|IHFB_ECOLI	Integration host factor subunit beta OS=Escherichia coli (strain K12) GN=ihfB PE=1 SV=1	ihfB	69	99	TGRNPKTGDKVELE	Acetyl(K)@10	cleaved R-T@N-term; missed D-K@9; missed E-L@12	-0.0074847	1584.8	529.275	1584.81	529.278	3
P0A6Y1	sp|P0A6Y1|IHFB_ECOLI	Integration host factor subunit beta OS=Escherichia coli (strain K12) GN=ihfB PE=1 SV=1	ihfB	81	99	GKYVPHFKPGKE	Acetyl(K)@8		0.00336149	1427.76	476.927	1427.76	476.926	3
P00956	sp|P00956|SYI_ECOLI	Isoleucine--tRNA ligase OS=Escherichia coli (strain K12) GN=ileS PE=1 SV=5	ileS	105	99	SKGLSGYDSPYVPGWDCHGLPIELKVEQE	Carbamidomethyl(C)@17; Acetyl(K)@25	cleaved K-S@N-term; missed D-S@8; missed D-C@16; missed E-L@23; missed E-Q@27	0.00274197	3301.56	1101.53	3301.56	1101.53	3
P00956	sp|P00956|SYI_ECOLI	Isoleucine--tRNA ligase OS=Escherichia coli (strain K12) GN=ileS PE=1 SV=5	ileS	116	99	YGKPGEKFTAAE	Acetyl(K)@7	missed E-K@6	-0.00423213	1338.64	670.328	1338.65	670.33	2
P00956	sp|P00956|SYI_ECOLI	Isoleucine--tRNA ligase OS=Escherichia coli (strain K12) GN=ileS PE=1 SV=5	ileS	139	99	YAATQVDGQRKD	Acetyl(K)@11	missed D-G@7	-0.00240472	1392.66	465.228	1392.66	465.228	3
P00956	sp|P00956|SYI_ECOLI	Isoleucine--tRNA ligase OS=Escherichia coli (strain K12) GN=ileS PE=1 SV=5	ileS	348	99	AGTGAVHTAPGHGPDDYVIGQKYGLE	Acetyl(K)@22	missed D-D@15; missed D-Y@16	0.0326423	2651.29	884.772	2651.26	884.761	3
P00956	sp|P00956|SYI_ECOLI	Isoleucine--tRNA ligase OS=Escherichia coli (strain K12) GN=ileS PE=1 SV=5	ileS	439	99	IKGVQWIPDWGQARIE	Acetyl(K)@2	missed D-W@9	-0.0125808	1937	969.509	1937.02	969.515	2
P00956	sp|P00956|SYI_ECOLI	Isoleucine--tRNA ligase OS=Escherichia coli (strain K12) GN=ileS PE=1 SV=5	ileS	831	99	QARADKKVGGSLE	Acetyl(K)@7	missed D-K@5	-0.0057811	1399.74	467.586	1399.74	467.588	3
P05793	sp|P05793|ILVC_ECOLI	Ketol-acid reductoisomerase OS=Escherichia coli (strain K12) GN=ilvC PE=1 SV=4	ilvC	69	99	KVVIVGCGAQGLNQGLNMRDSGLDISYALRKE	Carbamidomethyl(C)@7; Acetyl(K)@31	cleaved K-K@N-term; missed D-S@20; missed D-I@24	0.0205238	3502.82	876.713	3502.8	876.708	4
P05793	sp|P05793|ILVC_ECOLI	Ketol-acid reductoisomerase OS=Escherichia coli (strain K12) GN=ilvC PE=1 SV=4	ilvC	69	99	MRDSGLDISYALRKE	Acetyl(K)@14	cleaved N-M@N-term; missed D-S@3; missed D-I@7	-0.0223977	1794.87	599.298	1794.89	599.305	3
P05793	sp|P05793|ILVC_ECOLI	Ketol-acid reductoisomerase OS=Escherichia coli (strain K12) GN=ilvC PE=1 SV=4	ilvC	81	99	RASWRKATE	Acetyl(K)@6	cleaved K-R@N-term	-0.00328803	1145.59	573.803	1145.59	573.804	2
P05793	sp|P05793|ILVC_ECOLI	Ketol-acid reductoisomerase OS=Escherichia coli (strain K12) GN=ilvC PE=1 SV=4	ilvC	88	99	NGFKVGTYEE	Deamidated(N)@1; Acetyl(K)@4	missed E-E@9	-0.0052997	1185.51	593.764	1185.52	593.767	2
P05793	sp|P05793|ILVC_ECOLI	Ketol-acid reductoisomerase OS=Escherichia coli (strain K12) GN=ilvC PE=1 SV=4	ilvC	166	99	EYKRGFGVPTLIAVHPE	Acetyl(K)@3	missed E-Y@1	-0.00577609	1954.03	652.349	1954.03	652.351	3
P05793	sp|P05793|ILVC_ECOLI	Ketol-acid reductoisomerase OS=Escherichia coli (strain K12) GN=ilvC PE=1 SV=4	ilvC	166	99	YKRGFGVPTLIAVHPE	Acetyl(K)@2		-7.29e-05	1824.99	609.337	1824.99	609.337	3
P05793	sp|P05793|ILVC_ECOLI	Ketol-acid reductoisomerase OS=Escherichia coli (strain K12) GN=ilvC PE=1 SV=4	ilvC	325	99	FSSGMMADWANDDKKLLTWREE	Acetyl(K)@14	missed D-W@8; missed D-D@12; missed D-K@13; missed E-E@21	0.00556199	2671.21	668.81	2671.2	668.808	4
P05793	sp|P05793|ILVC_ECOLI	Ketol-acid reductoisomerase OS=Escherichia coli (strain K12) GN=ilvC PE=1 SV=4	ilvC	326	99	FSSGMMADWANDDKKLLTWREE	Acetyl(K)@15	missed D-W@8; missed D-D@12; missed D-K@13; missed E-E@21	0.00556199	2671.21	668.81	2671.2	668.808	4
P05793	sp|P05793|ILVC_ECOLI	Ketol-acid reductoisomerase OS=Escherichia coli (strain K12) GN=ilvC PE=1 SV=4	ilvC	326	99	FSSGMMADWANDDKKLLTWREE	Acetyl(K)@15	missed D-W@8; missed D-D@12; missed D-K@13; missed E-E@21	0.00260877	2671.21	891.41	2671.2	891.409	3
P05793	sp|P05793|ILVC_ECOLI	Ketol-acid reductoisomerase OS=Escherichia coli (strain K12) GN=ilvC PE=1 SV=4	ilvC	357	99	YFDKGVLMIAMVKAGVE	Acetyl(K)@4	missed D-K@3	-0.0221794	1911.96	638.328	1911.98	638.335	3
P05793	sp|P05793|ILVC_ECOLI	Ketol-acid reductoisomerase OS=Escherichia coli (strain K12) GN=ilvC PE=1 SV=4	ilvC	404	99	SLHELPLIANTIARKRLYE	Acetyl(K)@15	missed E-L@4	0.00084464	2278.28	570.577	2278.28	570.577	4
P05793	sp|P05793|ILVC_ECOLI	Ketol-acid reductoisomerase OS=Escherichia coli (strain K12) GN=ilvC PE=1 SV=4	ilvC	446	99	LQPGDLGKAIPE	Acetyl(K)@8	missed D-L@5	-0.0074598	1278.67	640.345	1278.68	640.348	2
P05793	sp|P05793|ILVC_ECOLI	Ketol-acid reductoisomerase OS=Escherichia coli (strain K12) GN=ilvC PE=1 SV=4	ilvC	485	99	KLRGYMTDMKR	Acetyl(K)@10	cleaved K-K@N-term; cleaved R-I@C-term; missed D-M@8	0.00225161	1439.74	480.921	1439.74	480.92	3
P05791	sp|P05791|ILVD_ECOLI	Dihydroxy-acid dehydratase OS=Escherichia coli (strain K12) GN=ilvD PE=1 SV=5	ilvD	237	98.6	ALGLSQPGNGSLLATHADRKQLFLNAGKRIVE	Acetyl(K)@28	missed D-R@18	0.00817188	3415.88	854.976	3415.87	854.974	4
P05791	sp|P05791|ILVD_ECOLI	Dihydroxy-acid dehydratase OS=Escherichia coli (strain K12) GN=ilvD PE=1 SV=5	ilvD	583	99	AQDARGDKAWTPKNRE	Acetyl(K)@13	missed D-A@3; missed D-K@7	0.0197168	1883.94	471.993	1883.92	471.988	4
P00894	sp|P00894|ILVH_ECOLI	Acetolactate synthase isozyme 3 small subunit OS=Escherichia coli (strain K12) GN=ilvH PE=1 SV=3	ilvH	160	99	VARSGVVGLSRGDKIMR	Acetyl(K)@14	missed D-K@13	0.00429808	1842.03	461.515	1842.03	461.514	4
P0A705	sp|P0A705|IF2_ECOLI	Translation initiation factor IF-2 OS=Escherichia coli (strain K12) GN=infB PE=1 SV=1	infB	58	99	KQTLIDHLNQKNSGPDKLTLQR	Acetyl(K)@17	cleaved R-K@C-term; missed D-H@6; missed D-K@16	0.0126072	2588.42	648.111	2588.4	648.108	4
P0A705	sp|P0A705|IF2_ECOLI	Translation initiation factor IF-2 OS=Escherichia coli (strain K12) GN=infB PE=1 SV=1	infB	157	99	AAEKDKVSNQQDDMTKNAQAE	Acetyl(K)@6	missed E-K@3; missed D-K@5; missed D-D@12; missed D-M@13	0.00835971	2362.08	788.367	2362.07	788.364	3
P0A705	sp|P0A705|IF2_ECOLI	Translation initiation factor IF-2 OS=Escherichia coli (strain K12) GN=infB PE=1 SV=1	infB	301	99	RKGSSLQQGFQKPAQAVNRDVVIGE	Acetyl(K)@12	cleaved K-R@N-term; missed D-V@20	0.0237171	2753.48	689.378	2753.46	689.372	4
P0A705	sp|P0A705|IF2_ECOLI	Translation initiation factor IF-2 OS=Escherichia coli (strain K12) GN=infB PE=1 SV=1	infB	301	99	RKGSSLQQGFQKPAQAVNRDVVIGE	Acetyl(K)@12; Deamidated(Q)@15	cleaved K-R@N-term; missed D-V@20	0.0182495	2754.46	689.622	2754.44	689.618	4
P0A705	sp|P0A705|IF2_ECOLI	Translation initiation factor IF-2 OS=Escherichia coli (strain K12) GN=infB PE=1 SV=1	infB	301	98.93	RKGSSLQQGFQKPAQAVNRDVVIGE	Acetyl(K)@12	cleaved K-R@N-term; missed D-V@20	0.00188398	2753.46	918.827	2753.46	918.826	3
P0A705	sp|P0A705|IF2_ECOLI	Translation initiation factor IF-2 OS=Escherichia coli (strain K12) GN=infB PE=1 SV=1	infB	502	99	AIQHAKAAQVPVVVAVNKIDKPEADPDRVKNE	Acetyl(K)@21	missed D-K@20; missed E-A@23; missed D-R@27	0.0589514	3490.95	699.197	3490.89	699.185	5
P0A705	sp|P0A705|IF2_ECOLI	Translation initiation factor IF-2 OS=Escherichia coli (strain K12) GN=infB PE=1 SV=1	infB	576	99	SFLDKGRGPVATVLVRE	Acetyl(K)@5	missed D-K@4	-0.00419669	1885.04	629.353	1885.04	629.355	3
P0A705	sp|P0A705|IF2_ECOLI	Translation initiation factor IF-2 OS=Escherichia coli (strain K12) GN=infB PE=1 SV=1	infB	593	99	GTLHKGDIVLCGFE	Acetyl(K)@5; Carbamidomethyl(C)@11	missed D-I@7	-0.00495575	1586.77	794.393	1586.78	794.395	2
P0A705	sp|P0A705|IF2_ECOLI	Translation initiation factor IF-2 OS=Escherichia coli (strain K12) GN=infB PE=1 SV=1	infB	660	99	VALYRQGKFRE	Acetyl(K)@8		0.0018767	1407.76	470.262	1407.76	470.261	3
P0A705	sp|P0A705|IF2_ECOLI	Translation initiation factor IF-2 OS=Escherichia coli (strain K12) GN=infB PE=1 SV=1	infB	808	99	VFKSPKFGAIAGCMVTE	Acetyl(K)@6; Carbamidomethyl(C)@13		-0.00563009	1882.93	942.471	1882.93	942.473	2
P0A705	sp|P0A705|IF2_ECOLI	Translation initiation factor IF-2 OS=Escherichia coli (strain K12) GN=infB PE=1 SV=1	infB	808	99	VRDVFKSPKFGAIAGCMVTE	Acetyl(K)@9; Carbamidomethyl(C)@16	missed D-V@3	0.00172785	2253.13	752.051	2253.13	752.05	3
P0A707	sp|P0A707|IF3_ECOLI	Translation initiation factor IF-3 OS=Escherichia coli (strain K12) GN=infC PE=1 SV=1	infC	97	99	IKFRPGTDE	Acetyl(K)@2	missed D-E@8	-0.00317311	1103.56	552.786	1103.56	552.788	2
P0A707	sp|P0A707|IF3_ECOLI	Translation initiation factor IF-3 OS=Escherichia coli (strain K12) GN=infC PE=1 SV=1	infC	149	99	VLNRVKDDLQE	Acetyl(K)@6	missed D-D@7; missed D-L@8	-0.00870574	1369.71	685.863	1369.72	685.867	2
P0AAN9	sp|P0AAN9|IRAP_ECOLI	Anti-adapter protein IraP OS=Escherichia coli (strain K12) GN=iraP PE=1 SV=1	iraP	11	99	LLFKLAQKEEE	Acetyl(K)@4	missed E-E@9; missed E-E@10	-0.0150581	1388.74	695.377	1388.76	695.385	2
P0A6B7	sp|P0A6B7|ISCS_ECOLI	Cysteine desulfurase IscS OS=Escherichia coli (strain K12) GN=iscS PE=1 SV=1	iscS	2	99	MKLPIYLDYSATTPVDPRVAE	Acetyl(K)@2	missed D-Y@8	-0.0225472	2420.21	807.743	2420.23	807.751	3
P0A6B7	sp|P0A6B7|ISCS_ECOLI	Cysteine desulfurase IscS OS=Escherichia coli (strain K12) GN=iscS PE=1 SV=1	iscS	135	99	VTYLAPQRNGIIDLKE	Acetyl(K)@15	missed D-L@13	-0.00964463	1871.01	936.51	1871.02	936.515	2
P13029	sp|P13029|KATG_ECOLI	Catalase-peroxidase OS=Escherichia coli (strain K12) GN=katG PE=1 SV=2	katG	76	98.89	FSKLDYYGLKKD	Acetyl(K)@11	missed D-Y@5	-0.00823278	1517.77	506.93	1517.78	506.933	3
P0AB77	sp|P0AB77|KBL_ECOLI	2-amino-3-ketobutyrate coenzyme A ligase OS=Escherichia coli (strain K12) GN=kbl PE=1 SV=1	kbl	244	99	YCDVMGRVDIITGTLGKALGGASGGYTAARKE	Carbamidomethyl(C)@2; Acetyl(K)@17	missed D-V@3; missed D-I@9	-0.000820973	3328.65	833.171	3328.65	833.171	4
P0A715	sp|P0A715|KDSA_ECOLI	2-dehydro-3-deoxyphosphooctonate aldolase OS=Escherichia coli (strain K12) GN=kdsA PE=1 SV=1	kdsA	154	99	AMAKTGAVINVKKPQFVSPGQMGNIVDKFKE	Acetyl(K)@28	missed D-K@27	0.0322226	3373.82	675.771	3373.79	675.765	5
P0A715	sp|P0A715|KDSA_ECOLI	2-dehydro-3-deoxyphosphooctonate aldolase OS=Escherichia coli (strain K12) GN=kdsA PE=1 SV=1	kdsA	156	99	AMAKTGAVINVKKPQFVSPGQMGNIVDKFKE	Acetyl(K)@30	missed D-K@27	0.0237548	3373.81	675.77	3373.79	675.765	5
P0A715	sp|P0A715|KDSA_ECOLI	2-dehydro-3-deoxyphosphooctonate aldolase OS=Escherichia coli (strain K12) GN=kdsA PE=1 SV=1	kdsA	265	99	PFLKQMKAIDDLVKGFEE	Acetyl(K)@4	cleaved E-P@N-term; missed D-D@10; missed D-L@11; missed E-E@17	-0.014013	2149.1	717.374	2149.11	717.378	3
P52643	sp|P52643|LDHD_ECOLI	D-lactate dehydrogenase OS=Escherichia coli (strain K12) GN=ldhA PE=1 SV=1	ldhA	13	99	KKYLQQVNE	Acetyl(K)@1		-0.00869487	1190.62	596.318	1190.63	596.322	2
P52643	sp|P52643|LDHD_ECOLI	D-lactate dehydrogenase OS=Escherichia coli (strain K12) GN=ldhA PE=1 SV=1	ldhA	14	99	KKYLQQVNE	Acetyl(K)@2		-0.00869487	1190.62	596.318	1190.63	596.322	2
P09151	sp|P09151|LEU1_ECOLI	2-isopropylmalate synthase OS=Escherichia coli (strain K12) GN=leuA PE=1 SV=5	leuA	306	99	AIVGSGAFAHSSGIHQDGVLKNRE	Acetyl(K)@21	cleaved K-A@N-term; missed D-G@17	0.00185781	2491.26	623.822	2491.26	623.821	4
P09151	sp|P09151|LEU1_ECOLI	2-isopropylmalate synthase OS=Escherichia coli (strain K12) GN=leuA PE=1 SV=5	leuA	306	99	GVLKNRE	Acetyl(K)@4		-0.0113848	856.465	429.24	856.477	429.246	2
P0A9M0	sp|P0A9M0|LON_ECOLI	Lon protease OS=Escherichia coli (strain K12) GN=lon PE=1 SV=1	lon	409	99	RTYIGSMPGKLIQKMAKVGVKNPLFLLDE	Acetyl(K)@14	cleaved R-R@N-term; missed D-E@28	0.00803603	3287.82	822.963	3287.81	822.961	4
P0A9M0	sp|P0A9M0|LON_ECOLI	Lon protease OS=Escherichia coli (strain K12) GN=lon PE=1 SV=1	lon	412	99	RTYIGSMPGKLIQKMAKVGVKNPLFLLDE	Acetyl(K)@17	cleaved R-R@N-term; missed D-E@28	0.00803603	3287.82	822.963	3287.81	822.961	4
P0A9M0	sp|P0A9M0|LON_ECOLI	Lon protease OS=Escherichia coli (strain K12) GN=lon PE=1 SV=1	lon	550	99	ISKLCR	Acetyl(K)@3; Carbamidomethyl(C)@5	cleaved R-K@C-term	-0.00693266	817.441	409.728	817.448	409.731	2
P0A9M0	sp|P0A9M0|LON_ECOLI	Lon protease OS=Escherichia coli (strain K12) GN=lon PE=1 SV=1	lon	566	99	KAVKQLLLDKSLKHIE	Acetyl(K)@13	cleaved R-K@N-term; missed D-K@9	-0.0058872	1904.14	477.042	1904.15	477.044	4
P0A9P0	sp|P0A9P0|DLDH_ECOLI	Dihydrolipoyl dehydrogenase OS=Escherichia coli (strain K12) GN=lpdA PE=1 SV=2	lpdA	85	99	HGIVFGEPKTDIDKIRTWKE	Acetyl(K)@14	missed D-I@11; missed D-K@13	0.0114844	2410.28	483.062	2410.26	483.06	5
P0A9P0	sp|P0A9P0|DLDH_ECOLI	Dihydrolipoyl dehydrogenase OS=Escherichia coli (strain K12) GN=lpdA PE=1 SV=2	lpdA	85	99	HGIVFGEPKTDIDKIRTWKE	Acetyl(K)@14	missed D-I@11; missed D-K@13	0.000839354	2410.27	603.574	2410.26	603.573	4
P0A9P0	sp|P0A9P0|DLDH_ECOLI	Dihydrolipoyl dehydrogenase OS=Escherichia coli (strain K12) GN=lpdA PE=1 SV=2	lpdA	109	99	KVKVVNGLGKFTGANTLE	Acetyl(K)@1	cleaved R-K@N-term	-0.00115928	1916.07	639.698	1916.07	639.698	3
P0A9P0	sp|P0A9P0|DLDH_ECOLI	Dihydrolipoyl dehydrogenase OS=Escherichia coli (strain K12) GN=lpdA PE=1 SV=2	lpdA	111	99	KVKVVNGLGKFTGANTLE	Acetyl(K)@3	cleaved R-K@N-term	0.00106751	1916.07	639.699	1916.07	639.698	3
P0A9P0	sp|P0A9P0|DLDH_ECOLI	Dihydrolipoyl dehydrogenase OS=Escherichia coli (strain K12) GN=lpdA PE=1 SV=2	lpdA	216	99	MFDQVIPAADKD	Acetyl(K)@11	missed D-Q@3; missed D-K@10	-0.0132941	1390.63	696.323	1390.64	696.329	2
P0A9P0	sp|P0A9P0|DLDH_ECOLI	Dihydrolipoyl dehydrogenase OS=Escherichia coli (strain K12) GN=lpdA PE=1 SV=2	lpdA	216	99	MFDQVIPAADKDIVKVFTK	Acetyl(K)@11	cleaved K-R@C-term; missed D-Q@3; missed D-K@10; missed D-I@12	-0.00255006	2206.17	736.397	2206.17	736.398	3
P0A9P0	sp|P0A9P0|DLDH_ECOLI	Dihydrolipoyl dehydrogenase OS=Escherichia coli (strain K12) GN=lpdA PE=1 SV=2	lpdA	220	99	IVKVFTK	Acetyl(K)@3	cleaved K-R@C-term	-0.0073303	875.541	438.778	875.548	438.781	2
P0A9P0	sp|P0A9P0|DLDH_ECOLI	Dihydrolipoyl dehydrogenase OS=Escherichia coli (strain K12) GN=lpdA PE=1 SV=2	lpdA	220	99	MFDQVIPAADKDIVKVFTK	Acetyl(K)@15	cleaved K-R@C-term; missed D-Q@3; missed D-K@10; missed D-I@12	-0.00116802	2206.17	552.55	2206.17	552.55	4
P0A9P0	sp|P0A9P0|DLDH_ECOLI	Dihydrolipoyl dehydrogenase OS=Escherichia coli (strain K12) GN=lpdA PE=1 SV=2	lpdA	220	99	MFDQVIPAADKDIVKVFTK	Oxidation(M)@1; Acetyl(K)@15	cleaved K-R@C-term; missed D-Q@3; missed D-K@10; missed D-I@12	0.00297706	2222.17	556.549	2222.17	556.549	4
P0A9P0	sp|P0A9P0|DLDH_ECOLI	Dihydrolipoyl dehydrogenase OS=Escherichia coli (strain K12) GN=lpdA PE=1 SV=2	lpdA	220	99	MFDQVIPAADKDIVKVFTK	Acetyl(K)@15	cleaved K-R@C-term; missed D-Q@3; missed D-K@10; missed D-I@12	0.00880247	2206.18	736.4	2206.17	736.398	3
P0A9P0	sp|P0A9P0|DLDH_ECOLI	Dihydrolipoyl dehydrogenase OS=Escherichia coli (strain K12) GN=lpdA PE=1 SV=2	lpdA	220	99	MFDQVIPAADKDIVKVFTK	Oxidation(M)@1; Acetyl(K)@15	cleaved K-R@C-term; missed D-Q@3; missed D-K@10; missed D-I@12	0.00688365	2222.17	741.731	2222.17	741.729	3
P0A9P0	sp|P0A9P0|DLDH_ECOLI	Dihydrolipoyl dehydrogenase OS=Escherichia coli (strain K12) GN=lpdA PE=1 SV=2	lpdA	220	99	MFDQVIPAADKDIVKVFTK	Acetyl(K)@15	cleaved K-R@C-term; missed D-Q@3; missed D-K@10; missed D-I@12	-0.00584986	2206.17	1104.09	2206.17	1104.09	2
P0A9P0	sp|P0A9P0|DLDH_ECOLI	Dihydrolipoyl dehydrogenase OS=Escherichia coli (strain K12) GN=lpdA PE=1 SV=2	lpdA	220	99	MFDQVIPAADKDIVKVFTK	Oxidation(M)@1; Acetyl(K)@15	cleaved K-R@C-term; missed D-Q@3; missed D-K@10; missed D-I@12	-0.0100077	2222.16	1112.09	2222.17	1112.09	2
P0A9P0	sp|P0A9P0|DLDH_ECOLI	Dihydrolipoyl dehydrogenase OS=Escherichia coli (strain K12) GN=lpdA PE=1 SV=2	lpdA	224	99	IVKVFTK	Acetyl(K)@7	cleaved K-R@C-term	-0.0113632	875.537	438.776	875.548	438.781	2
P0A9P0	sp|P0A9P0|DLDH_ECOLI	Dihydrolipoyl dehydrogenase OS=Escherichia coli (strain K12) GN=lpdA PE=1 SV=2	lpdA	224	99	MFDQVIPAADKDIVKVFTKRISK	Acetyl(K)@19	cleaved K-K@C-term; missed D-Q@3; missed D-K@10; missed D-I@12	0.00198841	2690.48	539.104	2690.48	539.104	5
P0A9P0	sp|P0A9P0|DLDH_ECOLI	Dihydrolipoyl dehydrogenase OS=Escherichia coli (strain K12) GN=lpdA PE=1 SV=2	lpdA	224	99	MFDQVIPAADKDIVKVFTKRISK	Oxidation(M)@1; Acetyl(K)@19	cleaved K-K@C-term; missed D-Q@3; missed D-K@10; missed D-I@12	0.0190085	2706.5	542.307	2706.48	542.303	5
P0A9P0	sp|P0A9P0|DLDH_ECOLI	Dihydrolipoyl dehydrogenase OS=Escherichia coli (strain K12) GN=lpdA PE=1 SV=2	lpdA	224	99	MFDQVIPAADKDIVKVFTKRISK	Acetyl(K)@19	cleaved K-K@C-term; missed D-Q@3; missed D-K@10; missed D-I@12	0.00368642	2690.49	673.629	2690.48	673.628	4
P0A9P0	sp|P0A9P0|DLDH_ECOLI	Dihydrolipoyl dehydrogenase OS=Escherichia coli (strain K12) GN=lpdA PE=1 SV=2	lpdA	228	99	MFDQVIPAADKDIVKVFTKRISK	Oxidation(M)@1; Acetyl(K)@23	cleaved K-K@C-term; missed D-Q@3; missed D-K@10; missed D-I@12	0.0190085	2706.5	542.307	2706.48	542.303	5
P0A9P0	sp|P0A9P0|DLDH_ECOLI	Dihydrolipoyl dehydrogenase OS=Escherichia coli (strain K12) GN=lpdA PE=1 SV=2	lpdA	278	99	AVLVAIGRVPNGKNLD	Acetyl(K)@13		-0.00748014	1676.95	839.482	1676.96	839.486	2
P0A9P0	sp|P0A9P0|DLDH_ECOLI	Dihydrolipoyl dehydrogenase OS=Escherichia coli (strain K12) GN=lpdA PE=1 SV=2	lpdA	278	99	AVLVAIGRVPNGKNLDAGKAGVE	Acetyl(K)@13	missed D-A@16	0.00858262	2289.29	764.104	2289.28	764.101	3
P0A9P0	sp|P0A9P0|DLDH_ECOLI	Dihydrolipoyl dehydrogenase OS=Escherichia coli (strain K12) GN=lpdA PE=1 SV=2	lpdA	278	99	AVLVAIGRVPNGKNLDAGKAGVE	Deamidated(N)@11; Acetyl(K)@13	missed D-A@16	0.00491371	2290.27	764.43	2290.26	764.429	3
P0A9P0	sp|P0A9P0|DLDH_ECOLI	Dihydrolipoyl dehydrogenase OS=Escherichia coli (strain K12) GN=lpdA PE=1 SV=2	lpdA	284	99	AVLVAIGRVPNGKNLDAGKAGVE	Acetyl(K)@19	missed D-A@16	0.00858262	2289.29	764.104	2289.28	764.101	3
P0A9P0	sp|P0A9P0|DLDH_ECOLI	Dihydrolipoyl dehydrogenase OS=Escherichia coli (strain K12) GN=lpdA PE=1 SV=2	lpdA	338	99	GHVAAEVIAGKKHYFDPKVIPSIAYTEPE	Acetyl(K)@11	missed E-V@6	0.0335624	3207.69	802.931	3207.66	802.922	4
P0A9P0	sp|P0A9P0|DLDH_ECOLI	Dihydrolipoyl dehydrogenase OS=Escherichia coli (strain K12) GN=lpdA PE=1 SV=2	lpdA	338	99	VIAGKKHYFDPKVIPSIAYTEPE	Acetyl(K)@5		0.0145468	2643.41	882.144	2643.39	882.139	3
P0A9P0	sp|P0A9P0|DLDH_ECOLI	Dihydrolipoyl dehydrogenase OS=Escherichia coli (strain K12) GN=lpdA PE=1 SV=2	lpdA	339	99	GHVAAEVIAGKKHYFDPKVIPSIAYTEPE	Acetyl(K)@12	missed E-V@6	0.0144597	3207.68	802.926	3207.66	802.922	4
P0A9P0	sp|P0A9P0|DLDH_ECOLI	Dihydrolipoyl dehydrogenase OS=Escherichia coli (strain K12) GN=lpdA PE=1 SV=2	lpdA	403	99	RAIASDCADGMTKLIFDKE	Carbamidomethyl(C)@7; Acetyl(K)@18	cleaved G-R@N-term; missed D-C@6; missed D-G@9; missed D-K@17	-0.00407044	2182.04	728.352	2182.04	728.354	3
P0A9P0	sp|P0A9P0|DLDH_ECOLI	Dihydrolipoyl dehydrogenase OS=Escherichia coli (strain K12) GN=lpdA PE=1 SV=2	lpdA	403	99	TATFPWAASGRAIASDCADGMTKLIFDKE	Carbamidomethyl(C)@17; Acetyl(K)@28	missed D-C@16; missed D-G@19; missed D-K@27	0.0225258	3171.52	793.888	3171.5	793.882	4
P0A9P0	sp|P0A9P0|DLDH_ECOLI	Dihydrolipoyl dehydrogenase OS=Escherichia coli (strain K12) GN=lpdA PE=1 SV=2	lpdA	403	99	TATFPWAASGRAIASDCADGMTKLIFDKE	Carbamidomethyl(C)@17; Acetyl(K)@28	missed D-C@16; missed D-G@19; missed D-K@27	0.0157257	3171.52	1058.18	3171.5	1058.17	3
P0A9P0	sp|P0A9P0|DLDH_ECOLI	Dihydrolipoyl dehydrogenase OS=Escherichia coli (strain K12) GN=lpdA PE=1 SV=2	lpdA	403	99	TATFPWAASGRAIASDCADGMTKLIFDKE	Carbamidomethyl(C)@17; Oxidation(M)@21; Acetyl(K)@28	missed D-C@16; missed D-G@19; missed D-K@27	0.00583484	3187.5	1063.51	3187.5	1063.51	3
P0A722	sp|P0A722|LPXA_ECOLI	Acyl-[acyl-carrier-protein]--UDP-N-acetylglucosamine O-acyltransferase OS=Escherichia coli (strain K12) GN=lpxA PE=1 SV=1	lpxA	4	99	MIDKSAFVHPTAIVEE	Acetyl(K)@4	missed D-K@3; missed E-E@15	-0.00518406	1827.9	914.959	1827.91	914.961	2
P0A722	sp|P0A722|LPXA_ECOLI	Acyl-[acyl-carrier-protein]--UDP-N-acetylglucosamine O-acyltransferase OS=Escherichia coli (strain K12) GN=lpxA PE=1 SV=1	lpxA	76	99	LKYAGEPTRVE	Acetyl(K)@2		-0.00516142	1303.67	652.843	1303.68	652.846	2
P0A722	sp|P0A722|LPXA_ECOLI	Acyl-[acyl-carrier-protein]--UDP-N-acetylglucosamine O-acyltransferase OS=Escherichia coli (strain K12) GN=lpxA PE=1 SV=1	lpxA	76	99	VNQDLKYAGEPTRVE	Acetyl(K)@6	missed D-L@4	-0.00310681	1759.87	880.943	1759.87	880.944	2
P0ACJ0	sp|P0ACJ0|LRP_ECOLI	Leucine-responsive regulatory protein OS=Escherichia coli (strain K12) GN=lrp PE=1 SV=2	lrp	10	99	VDSKKRPGKDLDRIDRNILNE	Acetyl(K)@9	cleaved M-V@N-term; missed D-S@2; missed D-L@10; missed D-R@12; missed D-R@15	0.00909717	2522.37	631.599	2522.36	631.596	4
P0ACJ0	sp|P0ACJ0|LRP_ECOLI	Leucine-responsive regulatory protein OS=Escherichia coli (strain K12) GN=lrp PE=1 SV=2	lrp	25	99	LQKDGRISNVE	Acetyl(K)@3	missed D-G@4	-0.00378915	1299.67	650.845	1299.68	650.846	2
P0ACJ0	sp|P0ACJ0|LRP_ECOLI	Leucine-responsive regulatory protein OS=Escherichia coli (strain K12) GN=lrp PE=1 SV=2	lrp	99	98.98	QFNTAVQKLEE	Acetyl(K)@8	missed E-E@10	0.0106603	1347.68	674.846	1347.67	674.841	2
P0ACJ0	sp|P0ACJ0|LRP_ECOLI	Leucine-responsive regulatory protein OS=Escherichia coli (strain K12) GN=lrp PE=1 SV=2	lrp	129	98.78	MSAYRKLLGE	Acetyl(K)@6		-0.00587044	1208.62	605.316	1208.62	605.318	2
P0A8N3	sp|P0A8N3|SYK1_ECOLI	Lysine--tRNA ligase OS=Escherichia coli (strain K12) GN=lysS PE=1 SV=2	lysS	114	99	QFKKWDLGDILGAKGK	Gln->pyro-Glu@N-term; Acetyl(K)@3	cleaved K-L@C-term; missed D-L@6; missed D-I@9	-0.00692018	1827.98	610.334	1827.99	610.337	3
P0A8N3	sp|P0A8N3|SYK1_ECOLI	Lysine--tRNA ligase OS=Escherichia coli (strain K12) GN=lysS PE=1 SV=2	lysS	115	99	QFKKWDLGDILGAKGK	Gln->pyro-Glu@N-term; Acetyl(K)@4	cleaved K-L@C-term; missed D-L@6; missed D-I@9	0.00163557	1827.99	610.337	1827.99	610.337	3
P0A8N3	sp|P0A8N3|SYK1_ECOLI	Lysine--tRNA ligase OS=Escherichia coli (strain K12) GN=lysS PE=1 SV=2	lysS	335	99	AIKKYRPE	Acetyl(K)@4		-0.011231	1045.58	523.798	1045.59	523.803	2
P00490	sp|P00490|PHSM_ECOLI	Maltodextrin phosphorylase OS=Escherichia coli (strain K12) GN=malP PE=1 SV=7	malP	495	99	KFADDAKFRQQYRE	Acetyl(K)@7	missed D-D@4; missed D-A@5	-0.00604358	1842.9	461.731	1842.9	461.733	4
P00946	sp|P00946|MANA_ECOLI	Mannose-6-phosphate isomerase OS=Escherichia coli (strain K12) GN=manA PE=1 SV=1	manA	280	99	VMANSDNVLRAGLTPKYIDIPE	Acetyl(K)@16	missed D-N@6; missed D-I@19	-0.00449554	2457.25	1229.63	2457.26	1229.64	2
P00946	sp|P00946|MANA_ECOLI	Mannose-6-phosphate isomerase OS=Escherichia coli (strain K12) GN=manA PE=1 SV=1	manA	280	99	VMANSDNVLRAGLTPKYIDIPE	Oxidation(M)@2; Acetyl(K)@16	missed D-N@6; missed D-I@19	-0.00438534	2473.25	1237.63	2473.25	1237.63	2
P69797	sp|P69797|PTNAB_ECOLI	PTS system mannose-specific EIIAB component OS=Escherichia coli (strain K12) GN=manX PE=1 SV=2	manX	225	99	VAKMIRVYNNPKYAGE	Acetyl(K)@3		0.000540951	1893.98	632.333	1893.98	632.333	3
P69797	sp|P69797|PTNAB_ECOLI	PTS system mannose-specific EIIAB component OS=Escherichia coli (strain K12) GN=manX PE=1 SV=2	manX	234	99	MIRVYNNPKYAGE	Acetyl(K)@9	cleaved K-M@N-term	-0.00703574	1595.77	798.892	1595.78	798.896	2
P69797	sp|P69797|PTNAB_ECOLI	PTS system mannose-specific EIIAB component OS=Escherichia coli (strain K12) GN=manX PE=1 SV=2	manX	292	99	AFKKLNARGIE	Acetyl(K)@3		-0.00642955	1287.72	430.248	1287.73	430.251	3
P0AE18	sp|P0AE18|MAP1_ECOLI	Methionine aminopeptidase OS=Escherichia coli (strain K12) GN=map PE=1 SV=1	map	86	99	VVCHGIPDDAKLLKD	Carbamidomethyl(C)@3; Acetyl(K)@11	missed D-D@8; missed D-A@9	-0.00791694	1720.87	574.632	1720.88	574.635	3
P0AE18	sp|P0AE18|MAP1_ECOLI	Methionine aminopeptidase OS=Escherichia coli (strain K12) GN=map PE=1 SV=1	map	155	99	IGAAIQKFVE	Acetyl(K)@7		-0.0124114	1116.61	559.31	1116.62	559.316	2
P0AE18	sp|P0AE18|MAP1_ECOLI	Methionine aminopeptidase OS=Escherichia coli (strain K12) GN=map PE=1 SV=1	map	196	99	TNVVLKPGMTFTIEPMVNAGKKE	Acetyl(K)@6		0.00563619	2545.33	637.341	2545.33	637.339	4
P0AE18	sp|P0AE18|MAP1_ECOLI	Methionine aminopeptidase OS=Escherichia coli (strain K12) GN=map PE=1 SV=1	map	196	98.53	TNVVLKPGMTFTIEPMVNAGKKE	Acetyl(K)@6		0.0125253	2545.34	849.454	2545.33	849.45	3
P0AE18	sp|P0AE18|MAP1_ECOLI	Methionine aminopeptidase OS=Escherichia coli (strain K12) GN=map PE=1 SV=1	map	196	99	TNVVLKPGMTFTIEPMVNAGKKE	Acetyl(K)@6; Oxidation(M)@9		0.00884068	2561.33	854.785	2561.32	854.782	3
P0AE18	sp|P0AE18|MAP1_ECOLI	Methionine aminopeptidase OS=Escherichia coli (strain K12) GN=map PE=1 SV=1	map	218	99	IRTMKD	Acetyl(K)@5		-0.00758889	804.409	403.212	804.416	403.215	2
P0AE18	sp|P0AE18|MAP1_ECOLI	Methionine aminopeptidase OS=Escherichia coli (strain K12) GN=map PE=1 SV=1	map	224	98.94	GWTVKTKDRSLSAQYE	Acetyl(K)@5	missed D-R@8	-0.0060866	1909.95	637.656	1909.95	637.658	3
P0AE18	sp|P0AE18|MAP1_ECOLI	Methionine aminopeptidase OS=Escherichia coli (strain K12) GN=map PE=1 SV=1	map	226	98.94	GWTVKTKDRSLSAQYE	Acetyl(K)@7	missed D-R@8	-0.0060866	1909.95	637.656	1909.95	637.658	3
P61889	sp|P61889|MDH_ECOLI	Malate dehydrogenase OS=Escherichia coli (strain K12) GN=mdh PE=1 SV=1	mdh	99	99	LFNVNAGIVKNLVQQVAKTCPK	Acetyl(K)@10; Carbamidomethyl(C)@20	cleaved K-A@C-term	-0.0125111	2482.36	828.461	2482.37	828.465	3
P61889	sp|P61889|MDH_ECOLI	Malate dehydrogenase OS=Escherichia coli (strain K12) GN=mdh PE=1 SV=1	mdh	133	99	VLKKAGVYDKNKLF	Acetyl(K)@3	cleaved F-G@C-term; missed D-K@9	-0.00771551	1663.96	416.997	1663.97	416.999	4
P61889	sp|P61889|MDH_ECOLI	Malate dehydrogenase OS=Escherichia coli (strain K12) GN=mdh PE=1 SV=1	mdh	134	99	VLKKAGVYDKNKLF	Acetyl(K)@4	cleaved F-G@C-term; missed D-K@9	-0.00771551	1663.96	416.997	1663.97	416.999	4
P61889	sp|P61889|MDH_ECOLI	Malate dehydrogenase OS=Escherichia coli (strain K12) GN=mdh PE=1 SV=1	mdh	140	99	KAGVYDKNKLF	Acetyl(K)@7	cleaved K-K@N-term; cleaved F-G@C-term; missed D-K@6	0.000506575	1323.72	442.247	1323.72	442.247	3
P61889	sp|P61889|MDH_ECOLI	Malate dehydrogenase OS=Escherichia coli (strain K12) GN=mdh PE=1 SV=1	mdh	140	99	VLKKAGVYDKNKLF	Acetyl(K)@10	cleaved F-G@C-term; missed D-K@9	-0.000248074	1663.97	555.663	1663.97	555.663	3
P61889	sp|P61889|MDH_ECOLI	Malate dehydrogenase OS=Escherichia coli (strain K12) GN=mdh PE=1 SV=1	mdh	140	99	VLKKAGVYDKNKLFGVTTLD	Acetyl(K)@10	missed D-K@9	0.00312061	2250.27	563.574	2250.26	563.573	4
P61889	sp|P61889|MDH_ECOLI	Malate dehydrogenase OS=Escherichia coli (strain K12) GN=mdh PE=1 SV=1	mdh	204	99	LTKRIQNAGTEVVE	Acetyl(K)@3	missed E-V@11	-0.0111386	1598.85	800.433	1598.86	800.439	2
P61889	sp|P61889|MDH_ECOLI	Malate dehydrogenase OS=Escherichia coli (strain K12) GN=mdh PE=1 SV=1	mdh	204	99	VADLTKRIQNAGTE	Acetyl(K)@6	missed D-L@3	-0.0149497	1556.8	779.408	1556.82	779.415	2
P61889	sp|P61889|MDH_ECOLI	Malate dehydrogenase OS=Escherichia coli (strain K12) GN=mdh PE=1 SV=1	mdh	204	99	VADLTKRIQNAGTEVVE	Acetyl(K)@6	missed D-L@3; missed E-V@14	-0.00146961	1883.99	943.004	1884	943.005	2
P61889	sp|P61889|MDH_ECOLI	Malate dehydrogenase OS=Escherichia coli (strain K12) GN=mdh PE=1 SV=1	mdh	272	99	FFSQPLLLGKNGVEE	Acetyl(K)@10	cleaved R-F@N-term; missed E-E@14	-0.00841219	1718.88	860.447	1718.89	860.451	2
P61889	sp|P61889|MDH_ECOLI	Malate dehydrogenase OS=Escherichia coli (strain K12) GN=mdh PE=1 SV=1	mdh	272	99	GDGQYARFFSQPLLLGKNGVEE	Acetyl(K)@17	missed D-G@2; missed E-E@21	0.0111796	2466.23	823.084	2466.22	823.08	3
P61889	sp|P61889|MDH_ECOLI	Malate dehydrogenase OS=Escherichia coli (strain K12) GN=mdh PE=1 SV=1	mdh	272	99	RFFSQPLLLGKNGVEE	Acetyl(K)@11	cleaved A-R@N-term; missed E-E@15	-0.00129486	1874.99	938.501	1874.99	938.502	2
P61889	sp|P61889|MDH_ECOLI	Malate dehydrogenase OS=Escherichia coli (strain K12) GN=mdh PE=1 SV=1	mdh	272	99	SQPLLLGKNGVEE	Acetyl(K)@8	cleaved F-S@N-term; missed E-E@12	-0.0182362	1424.73	713.374	1424.75	713.383	2
P61889	sp|P61889|MDH_ECOLI	Malate dehydrogenase OS=Escherichia coli (strain K12) GN=mdh PE=1 SV=1	mdh	300	99	GMLDTLKKD	Acetyl(K)@7	missed D-T@4	-0.00880901	1061.53	531.774	1061.54	531.779	2
P61889	sp|P61889|MDH_ECOLI	Malate dehydrogenase OS=Escherichia coli (strain K12) GN=mdh PE=1 SV=1	mdh	300	99	GMLDTLKKDIALGE	Acetyl(K)@7	missed D-T@4; missed D-I@9	-0.00741334	1544.8	773.409	1544.81	773.413	2
P61889	sp|P61889|MDH_ECOLI	Malate dehydrogenase OS=Escherichia coli (strain K12) GN=mdh PE=1 SV=1	mdh	300	99	GMLDTLKKDIALGEE	Acetyl(K)@7	missed D-T@4; missed D-I@9; missed E-E@14	-0.00656508	1673.85	837.931	1673.85	837.935	2
P61889	sp|P61889|MDH_ECOLI	Malate dehydrogenase OS=Escherichia coli (strain K12) GN=mdh PE=1 SV=1	mdh	300	99	GMLDTLKKDIALGEE	Oxidation(M)@2; Acetyl(K)@7	missed D-T@4; missed D-I@9; missed E-E@14	-0.00468722	1689.84	845.93	1689.85	845.932	2
P61889	sp|P61889|MDH_ECOLI	Malate dehydrogenase OS=Escherichia coli (strain K12) GN=mdh PE=1 SV=1	mdh	300	99	GMLDTLKKDIALGEEFVNK	Acetyl(K)@7	missed D-T@4; missed D-I@9; missed E-E@14; missed E-F@15	-0.0140244	2162.11	721.712	2162.13	721.717	3
P61889	sp|P61889|MDH_ECOLI	Malate dehydrogenase OS=Escherichia coli (strain K12) GN=mdh PE=1 SV=1	mdh	300	99	TLKKDIALGEE	Acetyl(K)@3	missed D-I@5; missed E-E@10	-0.0103121	1257.67	629.843	1257.68	629.848	2
P61889	sp|P61889|MDH_ECOLI	Malate dehydrogenase OS=Escherichia coli (strain K12) GN=mdh PE=1 SV=1	mdh	301	99	GMLDTLKKDIALGE	Acetyl(K)@8	missed D-T@4; missed D-I@9	-0.00741334	1544.8	773.409	1544.81	773.413	2
P61889	sp|P61889|MDH_ECOLI	Malate dehydrogenase OS=Escherichia coli (strain K12) GN=mdh PE=1 SV=1	mdh	301	99	GMLDTLKKDIALGEE	Acetyl(K)@8	missed D-T@4; missed D-I@9; missed E-E@14	-0.0005824	1673.85	837.934	1673.85	837.935	2
P61889	sp|P61889|MDH_ECOLI	Malate dehydrogenase OS=Escherichia coli (strain K12) GN=mdh PE=1 SV=1	mdh	301	99	GMLDTLKKDIALGEE	Oxidation(M)@2; Acetyl(K)@8	missed D-T@4; missed D-I@9; missed E-E@14	-0.00468722	1689.84	845.93	1689.85	845.932	2
P61889	sp|P61889|MDH_ECOLI	Malate dehydrogenase OS=Escherichia coli (strain K12) GN=mdh PE=1 SV=1	mdh	301	99	GMLDTLKKDIALGEEFVNK	Acetyl(K)@8	missed D-T@4; missed D-I@9; missed E-E@14; missed E-F@15	-0.0129258	2162.12	721.713	2162.13	721.717	3
P61889	sp|P61889|MDH_ECOLI	Malate dehydrogenase OS=Escherichia coli (strain K12) GN=mdh PE=1 SV=1	mdh	301	99	TLKKDIALGEE	Acetyl(K)@4	missed D-I@5; missed E-E@10	-0.0103121	1257.67	629.843	1257.68	629.848	2
P61889	sp|P61889|MDH_ECOLI	Malate dehydrogenase OS=Escherichia coli (strain K12) GN=mdh PE=1 SV=1	mdh	312	99	GMLDTLKKDIALGEEFVNK	Acetyl(K)@19	missed D-T@4; missed D-I@9; missed E-E@14; missed E-F@15	-0.00449854	2162.12	721.716	2162.13	721.717	3
P00959	sp|P00959|SYM_ECOLI	Methionine--tRNA ligase OS=Escherichia coli (strain K12) GN=metG PE=1 SV=2	metG	62	99	VNFICADDAHGTPIMLKAQQLGITPE	Carbamidomethyl(C)@5; Acetyl(K)@17	missed D-D@7; missed D-A@8	0.00381207	2880.42	961.147	2880.42	961.146	3
P00959	sp|P00959|SYM_ECOLI	Methionine--tRNA ligase OS=Escherichia coli (strain K12) GN=metG PE=1 SV=2	metG	121	99	NGFIKNRTISQLYDPE	Deamidated(N)@1; Acetyl(K)@5		-0.00833897	1936.94	646.655	1936.95	646.658	3
P00959	sp|P00959|SYM_ECOLI	Methionine--tRNA ligase OS=Escherichia coli (strain K12) GN=metG PE=1 SV=2	metG	121	99	NGFIKNRTISQLYDPE	Deamidated(N)@1; Acetyl(K)@5		-0.00243984	1936.95	969.483	1936.95	969.484	2
P0A817	sp|P0A817|METK_ECOLI	S-adenosylmethionine synthase OS=Escherichia coli (strain K12) GN=metK PE=1 SV=2	metK	37	99	QDPKARVACE	Acetyl(K)@4; Carbamidomethyl(C)@9		-0.0118894	1214.56	608.287	1214.57	608.293	2
P0A817	sp|P0A817|METK_ECOLI	S-adenosylmethionine synthase OS=Escherichia coli (strain K12) GN=metK PE=1 SV=2	metK	209	99	IIKPILPAEWLTSATKFF	Acetyl(K)@3	cleaved F-I@C-term; missed E-W@9	-0.00427061	2116.19	706.405	2116.2	706.406	3
P00562	sp|P00562|AK2H_ECOLI	Bifunctional aspartokinase/homoserine dehydrogenase 2 OS=Escherichia coli (strain K12) GN=metL PE=1 SV=3	metL	331	99	FQVPASQDFKLAHKE	Acetyl(K)@10	missed D-F@8	6.94e-07	1785.91	596.309	1785.91	596.309	3
P0AEZ3	sp|P0AEZ3|MIND_ECOLI	Septum site-determining protein MinD OS=Escherichia coli (strain K12) GN=minD PE=1 SV=2	minD	78	99	FVNVIQGDATLNQALIKDKRTE	Acetyl(K)@19	missed D-A@8; missed D-K@18	0.00419632	2514.35	839.123	2514.34	839.122	3
P0AEZ3	sp|P0AEZ3|MIND_ECOLI	Septum site-determining protein MinD OS=Escherichia coli (strain K12) GN=minD PE=1 SV=2	minD	78	98.79	FVNVIQGDATLNQALIKDKRTE	Deamidated(N)@3; Deamidated(Q)@6; Deamidated(N)@12; Acetyl(K)@19	missed D-A@8; missed D-K@18	0.037257	2517.33	840.119	2517.3	840.106	3
P0AEZ3	sp|P0AEZ3|MIND_ECOLI	Septum site-determining protein MinD OS=Escherichia coli (strain K12) GN=minD PE=1 SV=2	minD	110	99	GVAKVLDDLKAMDFE	Acetyl(K)@10	missed D-D@7; missed D-L@8; missed D-F@13	0.00179403	1691.85	846.93	1691.84	846.929	2
P0AEZ3	sp|P0AEZ3|MIND_ECOLI	Septum site-determining protein MinD OS=Escherichia coli (strain K12) GN=minD PE=1 SV=2	minD	110	99	GVAKVLDDLKAMDFE	Acetyl(K)@10; Oxidation(M)@12	missed D-D@7; missed D-L@8; missed D-F@13	-0.0153849	1707.82	854.919	1707.84	854.927	2
P0AEZ9	sp|P0AEZ9|MOAB_ECOLI	Molybdenum cofactor biosynthesis protein B OS=Escherichia coli (strain K12) GN=moaB PE=1 SV=2	moaB	51	99	AGHHVVDKAIVKE	Acetyl(K)@12	missed D-K@7	-0.0149669	1443.77	482.263	1443.78	482.268	3
P0A738	sp|P0A738|MOAC_ECOLI	Cyclic pyranopterin monophosphate synthase accessory protein OS=Escherichia coli (strain K12) GN=moaC PE=1 SV=2	moaC	83	99	LIPLCHPLMLSKVE	Carbamidomethyl(C)@5; Acetyl(K)@12		-0.00347527	1690.91	846.463	1690.92	846.465	2
P0AF08	sp|P0AF08|MRP_ECOLI	Protein mrp OS=Escherichia coli (strain K12) GN=mrp PE=3 SV=1	mrp	304	99	KYHTQLLGQMPLHISLRE	Acetyl(K)@1		0.0105707	2205.18	552.303	2205.17	552.3	4
P09424	sp|P09424|MTLD_ECOLI	Mannitol-1-phosphate 5-dehydrogenase OS=Escherichia coli (strain K12) GN=mtlD PE=1 SV=3	mtlD	379	99	AVTAYKAMQ	Acetyl(K)@6; Oxidation(M)@8		0.00122121	1039.5	520.758	1039.5	520.758	2
P22523	sp|P22523|MUKB_ECOLI	Chromosome partition protein MukB OS=Escherichia coli (strain K12) GN=mukB PE=1 SV=2	mukB	653	99	VGARKNAVDEE	Acetyl(K)@5	missed D-E@9; missed E-E@10	-0.00279424	1228.6	615.308	1228.6	615.31	2
P22188	sp|P22188|MURE_ECOLI	UDP-N-acetylmuramoyl-L-alanyl-D-glutamate--2,6-diaminopimelate ligase OS=Escherichia coli (strain K12) GN=murE PE=1 SV=2	murE	351	99	VFTAPGKPTVVVDYAHTPDALE	Acetyl(K)@7	missed D-Y@13; missed D-A@19	-0.0034137	2368.19	790.404	2368.2	790.406	3
P30011	sp|P30011|NADC_ECOLI	Nicotinate-nucleotide pyrophosphorylase [carboxylating] OS=Escherichia coli (strain K12) GN=nadC PE=3 SV=7	nadC	265	99	VSGNVTDKTLRE	Acetyl(K)@8	missed D-K@7	-0.0060229	1359.69	680.854	1359.7	680.857	2
P18843	sp|P18843|NADE_ECOLI	NH(3)-dependent NAD(+) synthetase OS=Escherichia coli (strain K12) GN=nadE PE=1 SV=2	nadE	138	99	LSDFVRGNEKARE	Acetyl(K)@10	missed D-F@3; missed E-K@9	0.00281193	1561.79	521.603	1561.78	521.602	3
P75949	sp|P75949|NAGZ_ECOLI	Beta-hexosaminidase OS=Escherichia coli (strain K12) GN=nagZ PE=1 SV=1	nagZ	141	99	RSYHADPQKALAIASRFIDGMHE	Deamidated(Q)@8; Acetyl(K)@9	missed D-G@19	0.0191586	2655.31	664.834	2655.29	664.829	4
P75949	sp|P75949|NAGZ_ECOLI	Beta-hexosaminidase OS=Escherichia coli (strain K12) GN=nagZ PE=1 SV=1	nagZ	159	99	AGMKTTGKHFPGHGAVTADSHKETPCDPRPQAE	Acetyl(K)@4; Carbamidomethyl(C)@26	missed D-S@19; missed E-T@23	0.0432328	3556.7	712.347	3556.66	712.339	5
P75949	sp|P75949|NAGZ_ECOLI	Beta-hexosaminidase OS=Escherichia coli (strain K12) GN=nagZ PE=1 SV=1	nagZ	163	99	AGMKTTGKHFPGHGAVTADSHKETPCDPRPQAE	Acetyl(K)@8; Carbamidomethyl(C)@26	missed D-S@19; missed E-T@23	0.0432328	3556.7	712.347	3556.66	712.339	5
P0AF28	sp|P0AF28|NARL_ECOLI	Nitrate/nitrite response regulator protein NarL OS=Escherichia coli (strain K12) GN=narL PE=1 SV=1	narL	118	99	DLLKALHQAAAGE	Acetyl(K)@4	missed D-L@1	-0.00838053	1377.72	689.866	1377.73	689.87	2
P00393	sp|P00393|DHNA_ECOLI	NADH dehydrogenase OS=Escherichia coli (strain K12) GN=ndh PE=1 SV=2	ndh	6	99	TTPLKKIVIVGGGAGGLE	Acetyl(K)@5	cleaved M-T@N-term	-0.0097723	1751.01	876.512	1751.02	876.517	2
P00393	sp|P00393|DHNA_ECOLI	NADH dehydrogenase OS=Escherichia coli (strain K12) GN=ndh PE=1 SV=2	ndh	7	99	TTPLKKIVIVGGGAGGLE	Acetyl(K)@6	cleaved M-T@N-term	0.00356204	1751.02	584.682	1751.02	584.68	3
P00393	sp|P00393|DHNA_ECOLI	NADH dehydrogenase OS=Escherichia coli (strain K12) GN=ndh PE=1 SV=2	ndh	7	99	TTPLKKIVIVGGGAGGLE	Acetyl(K)@6	cleaved M-T@N-term	-0.0097723	1751.01	876.512	1751.02	876.517	2
P00393	sp|P00393|DHNA_ECOLI	NADH dehydrogenase OS=Escherichia coli (strain K12) GN=ndh PE=1 SV=2	ndh	35	99	KAKITLVDRNHSHLWKPLLHE	Acetyl(K)@3	cleaved K-K@N-term; missed D-R@8	0.0293023	2576.46	516.3	2576.43	516.294	5
P00393	sp|P00393|DHNA_ECOLI	NADH dehydrogenase OS=Escherichia coli (strain K12) GN=ndh PE=1 SV=2	ndh	202	99	LHNAVKQLHSYGYKGLTNE	Acetyl(K)@14		0.00828846	2213.13	554.29	2213.12	554.288	4
P63020	sp|P63020|NFUA_ECOLI	Fe/S biogenesis protein NfuA OS=Escherichia coli (strain K12) GN=nfuA PE=1 SV=1	nfuA	14	99	AAQAHFAKLLANQEE	Acetyl(K)@8	missed E-E@14	-0.0100444	1681.83	841.923	1681.84	841.928	2
P0AEI6	sp|P0AEI6|NUDJ_ECOLI	Phosphatase NudJ OS=Escherichia coli (strain K12) GN=nudJ PE=1 SV=1	nudJ	3	99	MFKPHVTVACVVHAE	Acetyl(K)@3; Carbamidomethyl(C)@10		-0.00271136	1765.86	883.938	1765.86	883.939	2
P31979	sp|P31979|NUOF_ECOLI	NADH-quinone oxidoreductase subunit F OS=Escherichia coli (strain K12) GN=nuoF PE=1 SV=3	nuoF	286	99	DYAGGMRDGLKFKAWQPGGAGTDFLTE	Acetyl(K)@11	missed D-Y@1; missed D-G@8; missed D-F@23	0.0126147	2929.38	977.468	2929.37	977.464	3
P0AFF6	sp|P0AFF6|NUSA_ECOLI	Transcription termination/antitermination protein NusA OS=Escherichia coli (strain K12) GN=nusA PE=1 SV=1	nusA	37	99	SALATATKKKYEQE	Acetyl(K)@9	missed E-Q@12	0.000577432	1608.84	537.286	1608.84	537.286	3
P0AFF6	sp|P0AFF6|NUSA_ECOLI	Transcription termination/antitermination protein NusA OS=Escherichia coli (strain K12) GN=nusA PE=1 SV=1	nusA	38	99	SALATATKKKYEQE	Acetyl(K)@10	missed E-Q@12	0.000577432	1608.84	537.286	1608.84	537.286	3
P0AFF6	sp|P0AFF6|NUSA_ECOLI	Transcription termination/antitermination protein NusA OS=Escherichia coli (strain K12) GN=nusA PE=1 SV=1	nusA	38	99	SALATATKKKYEQE	Acetyl(K)@10	missed E-Q@12	-0.0114558	1608.82	805.419	1608.84	805.425	2
P0AFG0	sp|P0AFG0|NUSG_ECOLI	Transcription termination/antitermination protein NusG OS=Escherichia coli (strain K12) GN=nusG PE=1 SV=2	nusG	31	99	HIKLHNMEDLFGE	Acetyl(K)@3	missed E-D@8; missed D-L@9	-0.00773461	1623.76	542.262	1623.77	542.264	3
P0AFG0	sp|P0AFG0|NUSG_ECOLI	Transcription termination/antitermination protein NusG OS=Escherichia coli (strain K12) GN=nusG PE=1 SV=2	nusG	106	99	RPAPISDKE	Acetyl(K)@8	missed D-K@7	-0.0089723	1053.54	527.775	1053.55	527.78	2
P0AFG0	sp|P0AFG0|NUSG_ECOLI	Transcription termination/antitermination protein NusG OS=Escherichia coli (strain K12) GN=nusG PE=1 SV=2	nusG	106	99	SVPRVMGFIGGTSDRPAPISDKE	Acetyl(K)@22	cleaved R-S@N-term; missed D-R@14; missed D-K@21	-0.00887597	2457.22	820.082	2457.23	820.085	3
P23843	sp|P23843|OPPA_ECOLI	Periplasmic oligopeptide-binding protein OS=Escherichia coli (strain K12) GN=oppA PE=1 SV=2	oppA	183	99	VTLSEPVPYFYKLLVHPSTSPVPKAAIE	Acetyl(K)@12		-0.0286222	3123.66	781.923	3123.69	781.93	4
P76027	sp|P76027|OPPD_ECOLI	Oligopeptide transport ATP-binding protein OppD OS=Escherichia coli (strain K12) GN=oppD PE=3 SV=2	oppD	100	99	LNKLRAE	Acetyl(K)@3		-0.0106498	884.497	443.256	884.508	443.261	2
P0C0L2	sp|P0C0L2|OSMC_ECOLI	Peroxiredoxin OsmC OS=Escherichia coli (strain K12) GN=osmC PE=1 SV=2	osmC	6	99	TIHKKGQAHWE	Acetyl(K)@5	cleaved M-T@N-term	0.00136874	1375.7	459.574	1375.7	459.574	3
P0C0L2	sp|P0C0L2|OSMC_ECOLI	Peroxiredoxin OsmC OS=Escherichia coli (strain K12) GN=osmC PE=1 SV=2	osmC	16	99	GDIKRGKGTVSTE	Acetyl(K)@4	missed D-I@2	-0.00196289	1388.72	463.915	1388.73	463.916	3
P0C0L2	sp|P0C0L2|OSMC_ECOLI	Peroxiredoxin OsmC OS=Escherichia coli (strain K12) GN=osmC PE=1 SV=2	osmC	88	99	AGFTPTSIDTTADVSLDKVDAGFAITKIALKSE	Acetyl(K)@18	missed D-T@9; missed D-V@13; missed D-K@17; missed D-A@20	0.00368249	3423.77	856.95	3423.77	856.949	4
P0C0L2	sp|P0C0L2|OSMC_ECOLI	Peroxiredoxin OsmC OS=Escherichia coli (strain K12) GN=osmC PE=1 SV=2	osmC	88	99	AGFTPTSIDTTADVSLDKVDAGFAITKIALKSE	Acetyl(K)@18	missed D-T@9; missed D-V@13; missed D-K@17; missed D-A@20	0.0116999	3423.78	1142.27	3423.77	1142.26	3
P0C0L2	sp|P0C0L2|OSMC_ECOLI	Peroxiredoxin OsmC OS=Escherichia coli (strain K12) GN=osmC PE=1 SV=2	osmC	101	99	AGFTPTSIDTTADVSLDKVDAGFAITKIALKSE	Acetyl(K)@31	missed D-T@9; missed D-V@13; missed D-K@17; missed D-A@20	0.0119459	3423.78	856.952	3423.77	856.949	4
P0C0L2	sp|P0C0L2|OSMC_ECOLI	Peroxiredoxin OsmC OS=Escherichia coli (strain K12) GN=osmC PE=1 SV=2	osmC	101	99	KVDAGFAITKIALKSE	Acetyl(K)@14	missed D-A@3	-0.016677	1731.96	578.327	1731.98	578.333	3
P0C0L2	sp|P0C0L2|OSMC_ECOLI	Peroxiredoxin OsmC OS=Escherichia coli (strain K12) GN=osmC PE=1 SV=2	osmC	122	99	VAVPGIDASTFDGIIQKAKAGCPVSQVLKAE	Acetyl(K)@19; Carbamidomethyl(C)@22	missed D-A@7; missed D-G@12	0.00541066	3210.7	803.683	3210.7	803.681	4
P0C0L2	sp|P0C0L2|OSMC_ECOLI	Peroxiredoxin OsmC OS=Escherichia coli (strain K12) GN=osmC PE=1 SV=2	osmC	122	99	VAVPGIDASTFDGIIQKAKAGCPVSQVLKAE	Acetyl(K)@19; Carbamidomethyl(C)@22	missed D-A@7; missed D-G@12	-0.0138416	3210.68	1071.23	3210.7	1071.24	3
P0C0L2	sp|P0C0L2|OSMC_ECOLI	Peroxiredoxin OsmC OS=Escherichia coli (strain K12) GN=osmC PE=1 SV=2	osmC	132	98.72	VAVPGIDASTFDGIIQKAKAGCPVSQVLKAE	Carbamidomethyl(C)@22; Acetyl(K)@29	missed D-A@7; missed D-G@12	0.0035068	3210.7	1071.24	3210.7	1071.24	3
P0C0L2	sp|P0C0L2|OSMC_ECOLI	Peroxiredoxin OsmC OS=Escherichia coli (strain K12) GN=osmC PE=1 SV=2	osmC	142	99	ITLDYQLKS	Acetyl(K)@8	missed D-Y@4	-0.00575073	1121.59	561.803	1121.6	561.806	2
P31677	sp|P31677|OTSA_ECOLI	Alpha,alpha-trehalose-phosphate synthase [UDP-forming] OS=Escherichia coli (strain K12) GN=otsA PE=1 SV=3	otsA	249	99	IAKQAAGPLPPKLAQLKAE	Acetyl(K)@17		-0.00307815	1985.16	662.729	1985.17	662.73	3
P31677	sp|P31677|OTSA_ECOLI	Alpha,alpha-trehalose-phosphate synthase [UDP-forming] OS=Escherichia coli (strain K12) GN=otsA PE=1 SV=3	otsA	452	99	LKQIVPRSAE	Acetyl(K)@2		-0.0120319	1181.66	591.84	1181.68	591.846	2
P31663	sp|P31663|PANC_ECOLI	Pantothenate synthetase OS=Escherichia coli (strain K12) GN=panC PE=1 SV=1	panC	84	99	KLNKRKVDLVFAPSVKE	Acetyl(K)@4	missed D-L@8	0.0048593	2012.18	504.053	2012.18	504.052	4
P31663	sp|P31663|PANC_ECOLI	Pantothenate synthetase OS=Escherichia coli (strain K12) GN=panC PE=1 SV=1	panC	86	99	KLNKRKVDLVFAPSVKE	Acetyl(K)@6	missed D-L@8	0.0048593	2012.18	504.053	2012.18	504.052	4
P0ABF1	sp|P0ABF1|PCNB_ECOLI	Poly(A) polymerase I OS=Escherichia coli (strain K12) GN=pcnB PE=1 SV=2	pcnB	42	99	QHAISRKDISE	Gln->pyro-Glu@N-term; Acetyl(K)@7	missed D-I@8	-0.00372608	1307.64	654.829	1307.65	654.831	2
P0A794	sp|P0A794|PDXJ_ECOLI	Pyridoxine 5'-phosphate synthase OS=Escherichia coli (strain K12) GN=pdxJ PE=1 SV=2	pdxJ	163	99	IHTGCYADAKTDAEQAQE	Carbamidomethyl(C)@5; Acetyl(K)@10	missed D-A@8; missed D-A@12; missed E-Q@14	0.00464162	2048.88	1025.45	2048.87	1025.44	2
P15288	sp|P15288|PEPD_ECOLI	Cytosol non-specific dipeptidase OS=Escherichia coli (strain K12) GN=pepD PE=1 SV=3	pepD	421	99	TYQRLFNKTPNIQIIHAGLE	Acetyl(K)@8		-0.0356528	2397.24	800.089	2397.28	800.101	3
P21165	sp|P21165|PEPQ_ECOLI	Xaa-Pro dipeptidase OS=Escherichia coli (strain K12) GN=pepQ PE=1 SV=2	pepQ	441	99	NMTRDLKLA	Acetyl(K)@7	missed D-L@5	-0.0108746	1102.57	552.292	1102.58	552.297	2
P29745	sp|P29745|PEPT_ECOLI	Peptidase T OS=Escherichia coli (strain K12) GN=pepT PE=1 SV=2	pepT	33	99	GQWKLLHLLKE	Acetyl(K)@4		-0.00857588	1405.8	469.607	1405.81	469.61	3
P29745	sp|P29745|PEPT_ECOLI	Peptidase T OS=Escherichia coli (strain K12) GN=pepT PE=1 SV=2	pepT	39	99	GQWKLLHLLKE	Acetyl(K)@10		-0.00830123	1405.8	469.607	1405.81	469.61	3
P0A796	sp|P0A796|PFKA_ECOLI	ATP-dependent 6-phosphofructokinase isozyme 1 OS=Escherichia coli (strain K12) GN=pfkA PE=1 SV=1	pfkA	237	99	LAHFIEKE	Acetyl(K)@7	missed E-K@6	-0.0109584	1027.52	514.769	1027.53	514.774	2
P06999	sp|P06999|PFKB_ECOLI	ATP-dependent 6-phosphofructokinase isozyme 2 OS=Escherichia coli (strain K12) GN=pfkB PE=1 SV=2	pfkB	207	99	LTQPDDVRKAAQE	Acetyl(K)@9	missed D-D@5; missed D-V@6	0.000823898	1511.76	756.887	1511.76	756.886	2
P06999	sp|P06999|PFKB_ECOLI	ATP-dependent 6-phosphofructokinase isozyme 2 OS=Escherichia coli (strain K12) GN=pfkB PE=1 SV=2	pfkB	302	99	QGTRLCSHDDTQKIYAYLSR	Carbamidomethyl(C)@6; Acetyl(K)@13	cleaved N-Q@N-term; missed D-D@9; missed D-T@10	0.00815751	2453.18	614.303	2453.18	614.301	4
P09373	sp|P09373|PFLB_ECOLI	Formate acetyltransferase 1 OS=Escherichia coli (strain K12) GN=pflB PE=1 SV=2	pflB	17	99	GFTKGDWQNE	Acetyl(K)@4	missed D-W@6	-0.00297141	1222.52	612.269	1222.53	612.27	2
P09373	sp|P09373|PFLB_ECOLI	Formate acetyltransferase 1 OS=Escherichia coli (strain K12) GN=pflB PE=1 SV=2	pflB	32	99	FIQKNYTPYEGDE	Acetyl(K)@4	missed E-G@10; missed D-E@12	1.23e-05	1644.73	823.373	1644.73	823.373	2
P09373	sp|P09373|PFLB_ECOLI	Formate acetyltransferase 1 OS=Escherichia coli (strain K12) GN=pflB PE=1 SV=2	pflB	32	99	VNVRDFIQKNYTPYEGDE	Acetyl(K)@9	missed D-F@5; missed E-G@15; missed D-E@17	0.00305336	2228.04	743.688	2228.04	743.687	3
P09373	sp|P09373|PFLB_ECOLI	Formate acetyltransferase 1 OS=Escherichia coli (strain K12) GN=pflB PE=1 SV=2	pflB	32	99	VNVRDFIQKNYTPYEGDE	Acetyl(K)@9	missed D-F@5; missed E-G@15; missed D-E@17	-0.00222872	2228.04	1115.03	2228.04	1115.03	2
P09373	sp|P09373|PFLB_ECOLI	Formate acetyltransferase 1 OS=Escherichia coli (strain K12) GN=pflB PE=1 SV=2	pflB	57	99	ATTTLWDKVME	Acetyl(K)@8	missed D-K@7	-0.00715397	1335.63	668.823	1335.64	668.826	2
P09373	sp|P09373|PFLB_ECOLI	Formate acetyltransferase 1 OS=Escherichia coli (strain K12) GN=pflB PE=1 SV=2	pflB	57	99	ATTTLWDKVME	Acetyl(K)@8; Oxidation(M)@10	missed D-K@7	-0.00632273	1351.63	676.821	1351.63	676.824	2
P09373	sp|P09373|PFLB_ECOLI	Formate acetyltransferase 1 OS=Escherichia coli (strain K12) GN=pflB PE=1 SV=2	pflB	92	99	AGYINKQLE	Acetyl(K)@6		-0.00851841	1076.54	539.278	1076.55	539.282	2
P09373	sp|P09373|PFLB_ECOLI	Formate acetyltransferase 1 OS=Escherichia coli (strain K12) GN=pflB PE=1 SV=2	pflB	92	99	NRTHAPVDFDTAVASTITSHDAGYINKQLE	Acetyl(K)@27	missed D-F@8; missed D-T@10; missed D-A@21	0.029461	3312.63	829.165	3312.6	829.158	4
P09373	sp|P09373|PFLB_ECOLI	Formate acetyltransferase 1 OS=Escherichia coli (strain K12) GN=pflB PE=1 SV=2	pflB	92	98.74	NRTHAPVDFDTAVASTITSHDAGYINKQLE	Acetyl(K)@27	missed D-F@8; missed D-T@10; missed D-A@21	0.0114491	3312.61	1105.21	3312.6	1105.21	3
P09373	sp|P09373|PFLB_ECOLI	Formate acetyltransferase 1 OS=Escherichia coli (strain K12) GN=pflB PE=1 SV=2	pflB	92	99	TAVASTITSHDAGYINKQLE	Acetyl(K)@17	missed D-A@11	0.00401462	2160.07	721.032	2160.07	721.031	3
P09373	sp|P09373|PFLB_ECOLI	Formate acetyltransferase 1 OS=Escherichia coli (strain K12) GN=pflB PE=1 SV=2	pflB	117	99	APLKRALIPFGGIKMIE	Acetyl(K)@14		-0.00263451	1895.1	474.783	1895.11	474.784	4
P09373	sp|P09373|PFLB_ECOLI	Formate acetyltransferase 1 OS=Escherichia coli (strain K12) GN=pflB PE=1 SV=2	pflB	117	99	APLKRALIPFGGIKMIE	Acetyl(K)@14; Oxidation(M)@15		-0.0107578	1911.09	478.78	1911.1	478.783	4
P09373	sp|P09373|PFLB_ECOLI	Formate acetyltransferase 1 OS=Escherichia coli (strain K12) GN=pflB PE=1 SV=2	pflB	117	99	APLKRALIPFGGIKMIE	Acetyl(K)@14		-0.00113157	1895.11	632.709	1895.11	632.709	3
P09373	sp|P09373|PFLB_ECOLI	Formate acetyltransferase 1 OS=Escherichia coli (strain K12) GN=pflB PE=1 SV=2	pflB	117	99	APLKRALIPFGGIKMIE	Acetyl(K)@14; Oxidation(M)@15		0.00344944	1911.11	638.042	1911.1	638.041	3
P09373	sp|P09373|PFLB_ECOLI	Formate acetyltransferase 1 OS=Escherichia coli (strain K12) GN=pflB PE=1 SV=2	pflB	117	99	APLKRALIPFGGIKMIE	Acetyl(K)@14; Oxidation(M)@15		-0.00979409	1911.09	956.553	1911.1	956.558	2
P09373	sp|P09373|PFLB_ECOLI	Formate acetyltransferase 1 OS=Escherichia coli (strain K12) GN=pflB PE=1 SV=2	pflB	117	99	KIVGLQTEAPLKRALIPFGGIKMIE	Acetyl(K)@22	missed E-A@8	0.00681801	2763.62	691.911	2763.61	691.909	4
P09373	sp|P09373|PFLB_ECOLI	Formate acetyltransferase 1 OS=Escherichia coli (strain K12) GN=pflB PE=1 SV=2	pflB	117	99	RALIPFGGIKMIE	Acetyl(K)@10	cleaved K-R@N-term	-0.01726	1485.82	496.281	1485.84	496.287	3
P09373	sp|P09373|PFLB_ECOLI	Formate acetyltransferase 1 OS=Escherichia coli (strain K12) GN=pflB PE=1 SV=2	pflB	117	99	RALIPFGGIKMIE	Acetyl(K)@10; Oxidation(M)@11	cleaved K-R@N-term	-0.00767436	1501.82	501.616	1501.83	501.618	3
P09373	sp|P09373|PFLB_ECOLI	Formate acetyltransferase 1 OS=Escherichia coli (strain K12) GN=pflB PE=1 SV=2	pflB	117	99	RALIPFGGIKMIE	Acetyl(K)@10	cleaved K-R@N-term	-0.00621447	1485.83	743.923	1485.84	743.926	2
P09373	sp|P09373|PFLB_ECOLI	Formate acetyltransferase 1 OS=Escherichia coli (strain K12) GN=pflB PE=1 SV=2	pflB	117	99	RALIPFGGIKMIE	Acetyl(K)@10; Oxidation(M)@11	cleaved K-R@N-term	-0.00816998	1501.82	751.92	1501.83	751.924	2
P09373	sp|P09373|PFLB_ECOLI	Formate acetyltransferase 1 OS=Escherichia coli (strain K12) GN=pflB PE=1 SV=2	pflB	135	99	DPMIKKIFTE	Acetyl(K)@5	cleaved L-D@N-term	-0.0112065	1262.65	632.331	1262.66	632.336	2
P09373	sp|P09373|PFLB_ECOLI	Formate acetyltransferase 1 OS=Escherichia coli (strain K12) GN=pflB PE=1 SV=2	pflB	135	99	LDPMIKKIFTE	Oxidation(M)@4; Acetyl(K)@6		-0.0120912	1391.72	464.916	1391.74	464.92	3
P09373	sp|P09373|PFLB_ECOLI	Formate acetyltransferase 1 OS=Escherichia coli (strain K12) GN=pflB PE=1 SV=2	pflB	135	99	LDPMIKKIFTE	Acetyl(K)@6		-0.00311617	1375.74	688.877	1375.74	688.878	2
P09373	sp|P09373|PFLB_ECOLI	Formate acetyltransferase 1 OS=Escherichia coli (strain K12) GN=pflB PE=1 SV=2	pflB	135	99	LDPMIKKIFTE	Oxidation(M)@4; Acetyl(K)@6		-0.00659342	1391.73	696.872	1391.74	696.876	2
P09373	sp|P09373|PFLB_ECOLI	Formate acetyltransferase 1 OS=Escherichia coli (strain K12) GN=pflB PE=1 SV=2	pflB	136	99	LDPMIKKIFTE	Acetyl(K)@7		-0.00988545	1375.73	688.873	1375.74	688.878	2
P09373	sp|P09373|PFLB_ECOLI	Formate acetyltransferase 1 OS=Escherichia coli (strain K12) GN=pflB PE=1 SV=2	pflB	235	99	QHRALGQMKE	Acetyl(K)@9		-0.00823912	1238.61	413.877	1238.62	413.88	3
P09373	sp|P09373|PFLB_ECOLI	Formate acetyltransferase 1 OS=Escherichia coli (strain K12) GN=pflB PE=1 SV=2	pflB	588	99	KIQKLHTYRDAIPTQSVLTITSNVVYGK	Acetyl(K)@1	cleaved K-K@N-term; cleaved K-K@C-term; missed D-A@10	0.0131914	3214.78	804.703	3214.77	804.7	4
P09373	sp|P09373|PFLB_ECOLI	Formate acetyltransferase 1 OS=Escherichia coli (strain K12) GN=pflB PE=1 SV=2	pflB	591	99	KIQKLHTYR	Acetyl(K)@4	cleaved K-K@N-term; cleaved R-D@C-term	-0.00604493	1227.7	410.241	1227.71	410.244	3
P09373	sp|P09373|PFLB_ECOLI	Formate acetyltransferase 1 OS=Escherichia coli (strain K12) GN=pflB PE=1 SV=2	pflB	591	99	KIQKLHTYRD	Acetyl(K)@4	cleaved K-K@N-term	-0.00692396	1342.73	448.584	1342.74	448.586	3
P09373	sp|P09373|PFLB_ECOLI	Formate acetyltransferase 1 OS=Escherichia coli (strain K12) GN=pflB PE=1 SV=2	pflB	591	99	KIQKLHTYRDAIPTQSVLTITSNVVYGK	Acetyl(K)@4	cleaved K-K@N-term; cleaved K-K@C-term; missed D-A@10	0.0131914	3214.78	804.703	3214.77	804.7	4
P09373	sp|P09373|PFLB_ECOLI	Formate acetyltransferase 1 OS=Escherichia coli (strain K12) GN=pflB PE=1 SV=2	pflB	677	99	SVAKLPFAYAKDGISYTFSIVPNALGKDDE	Acetyl(K)@27	cleaved T-S@N-term; missed D-G@12; missed D-D@28; missed D-E@29	0.0123632	3257.66	815.423	3257.65	815.42	4
P09373	sp|P09373|PFLB_ECOLI	Formate acetyltransferase 1 OS=Escherichia coli (strain K12) GN=pflB PE=1 SV=2	pflB	677	99	SVAKLPFAYAKDGISYTFSIVPNALGKDDE	Acetyl(K)@27	cleaved T-S@N-term; missed D-G@12; missed D-D@28; missed D-E@29	0.015689	3257.67	1086.9	3257.65	1086.89	3
P0A6T1	sp|P0A6T1|G6PI_ECOLI	Glucose-6-phosphate isomerase OS=Escherichia coli (strain K12) GN=pgi PE=1 SV=1	pgi	17	99	MKNINPTQTAAWQALQKHFDE	Acetyl(K)@17	missed D-E@20	0.0188212	2512.24	629.066	2512.22	629.062	4
P0A6T1	sp|P0A6T1|G6PI_ECOLI	Glucose-6-phosphate isomerase OS=Escherichia coli (strain K12) GN=pgi PE=1 SV=1	pgi	17	99	MKNINPTQTAAWQALQKHFDE	Oxidation(M)@1; Acetyl(K)@17	missed D-E@20	-0.0117618	2528.2	633.057	2528.21	633.06	4
P0A6T1	sp|P0A6T1|G6PI_ECOLI	Glucose-6-phosphate isomerase OS=Escherichia coli (strain K12) GN=pgi PE=1 SV=1	pgi	17	99	MKNINPTQTAAWQALQKHFDE	Oxidation(M)@1; Deamidated(Q)@13; Acetyl(K)@17	missed D-E@20	0.0221825	2529.22	633.312	2529.2	633.306	4
P0A6T1	sp|P0A6T1|G6PI_ECOLI	Glucose-6-phosphate isomerase OS=Escherichia coli (strain K12) GN=pgi PE=1 SV=1	pgi	17	99	MKNINPTQTAAWQALQKHFDE	Acetyl(K)@17	missed D-E@20	0.00725806	2512.22	838.415	2512.22	838.413	3
P0A6T1	sp|P0A6T1|G6PI_ECOLI	Glucose-6-phosphate isomerase OS=Escherichia coli (strain K12) GN=pgi PE=1 SV=1	pgi	65	99	TLAKLQDLAKE	Acetyl(K)@4	missed D-L@7	-0.0154069	1270.7	636.356	1270.71	636.364	2
P0A6T1	sp|P0A6T1|G6PI_ECOLI	Glucose-6-phosphate isomerase OS=Escherichia coli (strain K12) GN=pgi PE=1 SV=1	pgi	71	99	TLAKLQDLAKE	Acetyl(K)@10	missed D-L@7	-0.00929174	1270.7	636.359	1270.71	636.364	2
P0A6T1	sp|P0A6T1|G6PI_ECOLI	Glucose-6-phosphate isomerase OS=Escherichia coli (strain K12) GN=pgi PE=1 SV=1	pgi	80	99	CDLAGAIKSMFSGE	Carbamidomethyl(C)@1; Acetyl(K)@8	missed D-L@2	-0.0211272	1526.65	764.334	1526.67	764.345	2
P0A6T1	sp|P0A6T1|G6PI_ECOLI	Glucose-6-phosphate isomerase OS=Escherichia coli (strain K12) GN=pgi PE=1 SV=1	pgi	194	99	VLKKVNPE	Acetyl(K)@3		-0.0101409	967.56	484.787	967.57	484.792	2
P0A6T1	sp|P0A6T1|G6PI_ECOLI	Glucose-6-phosphate isomerase OS=Escherichia coli (strain K12) GN=pgi PE=1 SV=1	pgi	195	99	VLKKVNPE	Acetyl(K)@4		-0.00513599	967.565	484.79	967.57	484.792	2
P0A6T1	sp|P0A6T1|G6PI_ECOLI	Glucose-6-phosphate isomerase OS=Escherichia coli (strain K12) GN=pgi PE=1 SV=1	pgi	449	99	QEYRDQGKDPATLDYVVPFKVFE	Acetyl(K)@8	missed E-Y@2; missed D-Q@5; missed D-Y@14	0.0128431	2785.37	697.351	2785.36	697.347	4
P0A6T1	sp|P0A6T1|G6PI_ECOLI	Glucose-6-phosphate isomerase OS=Escherichia coli (strain K12) GN=pgi PE=1 SV=1	pgi	449	99	QEYRDQGKDPATLDYVVPFKVFE	Gln->pyro-Glu@N-term; Acetyl(K)@8	missed E-Y@2; missed D-Q@5; missed D-Y@14	-0.00457567	2768.33	923.784	2768.33	923.785	3
P0A6T1	sp|P0A6T1|G6PI_ECOLI	Glucose-6-phosphate isomerase OS=Escherichia coli (strain K12) GN=pgi PE=1 SV=1	pgi	449	99	YRDQGKDPATLDYVVPFKVFE	Acetyl(K)@6	missed D-Q@3; missed D-Y@12	-0.000407197	2528.26	843.76	2528.26	843.76	3
P0A6T1	sp|P0A6T1|G6PI_ECOLI	Glucose-6-phosphate isomerase OS=Escherichia coli (strain K12) GN=pgi PE=1 SV=1	pgi	461	99	QEYRDQGKDPATLDYVVPFKVFE	Acetyl(K)@20	missed E-Y@2; missed D-Q@5; missed D-Y@14	-0.0143438	2785.35	929.456	2785.36	929.461	3
P0A6T1	sp|P0A6T1|G6PI_ECOLI	Glucose-6-phosphate isomerase OS=Escherichia coli (strain K12) GN=pgi PE=1 SV=1	pgi	461	99	YRDQGKDPATLDYVVPFKVFE	Acetyl(K)@18	missed D-Q@3; missed D-Y@12	-0.00878044	2528.25	633.07	2528.26	633.072	4
P0A6T1	sp|P0A6T1|G6PI_ECOLI	Glucose-6-phosphate isomerase OS=Escherichia coli (strain K12) GN=pgi PE=1 SV=1	pgi	461	99	YRDQGKDPATLDYVVPFKVFE	Acetyl(K)@18	missed D-Q@3; missed D-Y@12	-0.0103523	2528.25	843.757	2528.26	843.76	3
P0A6T1	sp|P0A6T1|G6PI_ECOLI	Glucose-6-phosphate isomerase OS=Escherichia coli (strain K12) GN=pgi PE=1 SV=1	pgi	461	99	YVVPFKVFE	Acetyl(K)@6		-0.0109	1168.61	585.31	1168.62	585.316	2
P0A799	sp|P0A799|PGK_ECOLI	Phosphoglycerate kinase OS=Escherichia coli (strain K12) GN=pgk PE=1 SV=2	pgk	5	99	SVIKMTDLD	Acetyl(K)@4	cleaved M-S@N-term; missed D-L@7	-0.00957423	1062.52	532.266	1062.53	532.271	2
P0A799	sp|P0A799|PGK_ECOLI	Phosphoglycerate kinase OS=Escherichia coli (strain K12) GN=pgk PE=1 SV=2	pgk	5	98.79	SVIKMTDLDLAGK	Acetyl(K)@4; Oxidation(M)@5	cleaved M-S@N-term; cleaved K-R@C-term; missed D-L@7; missed D-L@9	0.00440821	1447.76	483.595	1447.76	483.594	3
P0A799	sp|P0A799|PGK_ECOLI	Phosphoglycerate kinase OS=Escherichia coli (strain K12) GN=pgk PE=1 SV=2	pgk	27	98.78	IRADLNVPVKD	Acetyl(K)@10	cleaved F-I@N-term; missed D-L@4	-0.0222962	1280.69	427.903	1280.71	427.91	3
P0A799	sp|P0A799|PGK_ECOLI	Phosphoglycerate kinase OS=Escherichia coli (strain K12) GN=pgk PE=1 SV=2	pgk	82	99	FSLLPVVNYLK	Acetyl(K)@11	cleaved K-D@C-term	-0.0272039	1333.74	445.586	1333.76	445.595	3
P0A799	sp|P0A799|PGK_ECOLI	Phosphoglycerate kinase OS=Escherichia coli (strain K12) GN=pgk PE=1 SV=2	pgk	82	99	FSLLPVVNYLK	Acetyl(K)@11	cleaved K-D@C-term	-0.0193551	1333.75	667.88	1333.76	667.89	2
P0A799	sp|P0A799|PGK_ECOLI	Phosphoglycerate kinase OS=Escherichia coli (strain K12) GN=pgk PE=1 SV=2	pgk	82	99	FSLLPVVNYLKD	Acetyl(K)@11		-0.0179297	1448.77	725.394	1448.79	725.403	2
P0A799	sp|P0A799|PGK_ECOLI	Phosphoglycerate kinase OS=Escherichia coli (strain K12) GN=pgk PE=1 SV=2	pgk	93	99	DKLSNPVRLVKDYLDGVDVAE	Acetyl(K)@11	cleaved K-D@N-term; missed D-K@1; missed D-Y@12; missed D-G@15; missed D-V@18	0.00132092	2386.24	796.42	2386.24	796.42	3
P0A799	sp|P0A799|PGK_ECOLI	Phosphoglycerate kinase OS=Escherichia coli (strain K12) GN=pgk PE=1 SV=2	pgk	93	99	DKLSNPVRLVKDYLDGVDVAEGE	Acetyl(K)@11	cleaved K-D@N-term; missed D-K@1; missed D-Y@12; missed D-G@15; missed D-V@18; missed E-G@21	-0.00606812	2572.3	858.439	2572.3	858.441	3
P0A799	sp|P0A799|PGK_ECOLI	Phosphoglycerate kinase OS=Escherichia coli (strain K12) GN=pgk PE=1 SV=2	pgk	116	99	NVRFNKGEKKDDE	Acetyl(K)@6	missed E-K@8; missed D-D@11; missed D-E@12	0.0133474	1619.8	405.958	1619.79	405.955	4
P0A799	sp|P0A799|PGK_ECOLI	Phosphoglycerate kinase OS=Escherichia coli (strain K12) GN=pgk PE=1 SV=2	pgk	116	99	NVRFNKGEKKDDE	Acetyl(K)@6	missed E-K@8; missed D-D@11; missed D-E@12	0.00226541	1619.79	540.938	1619.79	540.937	3
P0A799	sp|P0A799|PGK_ECOLI	Phosphoglycerate kinase OS=Escherichia coli (strain K12) GN=pgk PE=1 SV=2	pgk	116	99	NVRFNKGEKKDDE	Acetyl(K)@6	missed E-K@8; missed D-D@11; missed D-E@12	0.00121848	1619.79	810.903	1619.79	810.902	2
P0A799	sp|P0A799|PGK_ECOLI	Phosphoglycerate kinase OS=Escherichia coli (strain K12) GN=pgk PE=1 SV=2	pgk	116	99	VRFNKGEKKDDE	Acetyl(K)@5	cleaved N-V@N-term; missed E-K@7; missed D-D@10; missed D-E@11	-0.00517882	1505.74	502.921	1505.75	502.923	3
P0A799	sp|P0A799|PGK_ECOLI	Phosphoglycerate kinase OS=Escherichia coli (strain K12) GN=pgk PE=1 SV=2	pgk	119	99	NVRFNKGEKKDDE	Acetyl(K)@9	missed E-K@8; missed D-D@11; missed D-E@12	0.0133474	1619.8	405.958	1619.79	405.955	4
P0A799	sp|P0A799|PGK_ECOLI	Phosphoglycerate kinase OS=Escherichia coli (strain K12) GN=pgk PE=1 SV=2	pgk	119	99	NVRFNKGEKKDDE	Acetyl(K)@9	missed E-K@8; missed D-D@11; missed D-E@12	0.00720926	1619.8	540.94	1619.79	540.937	3
P0A799	sp|P0A799|PGK_ECOLI	Phosphoglycerate kinase OS=Escherichia coli (strain K12) GN=pgk PE=1 SV=2	pgk	119	98.94	NVRFNKGEKKDDE	Deamidated(N)@5; Acetyl(K)@9	missed E-K@8; missed D-D@11; missed D-E@12	0.0230914	1620.8	541.273	1620.77	541.265	3
P0A799	sp|P0A799|PGK_ECOLI	Phosphoglycerate kinase OS=Escherichia coli (strain K12) GN=pgk PE=1 SV=2	pgk	120	99	NVRFNKGEKKDDE	Acetyl(K)@10	missed E-K@8; missed D-D@11; missed D-E@12	0.0109059	1619.8	405.958	1619.79	405.955	4
P0A799	sp|P0A799|PGK_ECOLI	Phosphoglycerate kinase OS=Escherichia coli (strain K12) GN=pgk PE=1 SV=2	pgk	120	99	NVRFNKGEKKDDE	Acetyl(K)@10	missed E-K@8; missed D-D@11; missed D-E@12	0.00757548	1619.8	540.94	1619.79	540.937	3
P0A799	sp|P0A799|PGK_ECOLI	Phosphoglycerate kinase OS=Escherichia coli (strain K12) GN=pgk PE=1 SV=2	pgk	127	99	TLSKKYAALCD	Acetyl(K)@4; Carbamidomethyl(C)@10		-0.0156594	1310.64	656.327	1310.65	656.334	2
P0A799	sp|P0A799|PGK_ECOLI	Phosphoglycerate kinase OS=Escherichia coli (strain K12) GN=pgk PE=1 SV=2	pgk	128	99	TLSKKYAALCD	Acetyl(K)@5; Carbamidomethyl(C)@10		-0.00748068	1310.65	656.331	1310.65	656.334	2
P0A799	sp|P0A799|PGK_ECOLI	Phosphoglycerate kinase OS=Escherichia coli (strain K12) GN=pgk PE=1 SV=2	pgk	156	99	AFGTAHRAQASTHGIGKFAD	Acetyl(K)@17		0.0157112	2084.03	695.685	2084.02	695.68	3
P0A799	sp|P0A799|PGK_ECOLI	Phosphoglycerate kinase OS=Escherichia coli (strain K12) GN=pgk PE=1 SV=2	pgk	156	99	AFGTAHRAQASTHGIGKFADVACAGPLLAAE	Acetyl(K)@17; Carbamidomethyl(C)@23	missed D-V@20	0.0350747	3136.59	785.154	3136.55	785.145	4
P0A799	sp|P0A799|PGK_ECOLI	Phosphoglycerate kinase OS=Escherichia coli (strain K12) GN=pgk PE=1 SV=2	pgk	156	99	AQASTHGIGKFAD	Acetyl(K)@10	cleaved R-A@N-term	-0.00195977	1343.65	672.83	1343.65	672.831	2
P0A799	sp|P0A799|PGK_ECOLI	Phosphoglycerate kinase OS=Escherichia coli (strain K12) GN=pgk PE=1 SV=2	pgk	156	99	AQASTHGIGKFADVACAGPLLAAE	Acetyl(K)@10; Carbamidomethyl(C)@16	cleaved R-A@N-term; missed D-V@13	0.0167742	2396.2	799.739	2396.18	799.734	3
P0A799	sp|P0A799|PGK_ECOLI	Phosphoglycerate kinase OS=Escherichia coli (strain K12) GN=pgk PE=1 SV=2	pgk	156	99	AQASTHGIGKFADVACAGPLLAAE	Acetyl(K)@10; Carbamidomethyl(C)@16	cleaved R-A@N-term; missed D-V@13	-0.002416	2396.18	1199.1	2396.18	1199.1	2
P0A799	sp|P0A799|PGK_ECOLI	Phosphoglycerate kinase OS=Escherichia coli (strain K12) GN=pgk PE=1 SV=2	pgk	156	99	RAQASTHGIGKFADVACAGPLLAAE	Acetyl(K)@11; Carbamidomethyl(C)@17	cleaved H-R@N-term; missed D-V@14	0.000654425	2552.28	851.768	2552.28	851.767	3
P0A799	sp|P0A799|PGK_ECOLI	Phosphoglycerate kinase OS=Escherichia coli (strain K12) GN=pgk PE=1 SV=2	pgk	156	99	VFVMDAFGTAHRAQASTHGIGKFADVACAGPLLAAE	Acetyl(K)@22; Carbamidomethyl(C)@28	missed D-A@5; missed D-V@25	0.0143864	3727.84	932.967	3727.82	932.963	4
P0A799	sp|P0A799|PGK_ECOLI	Phosphoglycerate kinase OS=Escherichia coli (strain K12) GN=pgk PE=1 SV=2	pgk	176	98.73	LDALGKALKE	Acetyl(K)@6	cleaved E-P@C-term; missed D-A@2	-0.00278296	1098.63	550.32	1098.63	550.322	2
P0A799	sp|P0A799|PGK_ECOLI	Phosphoglycerate kinase OS=Escherichia coli (strain K12) GN=pgk PE=1 SV=2	pgk	179	99	LDALGKALKE	Acetyl(K)@9	cleaved E-P@C-term; missed D-A@2	-0.0118077	1098.62	550.316	1098.63	550.322	2
P0A799	sp|P0A799|PGK_ECOLI	Phosphoglycerate kinase OS=Escherichia coli (strain K12) GN=pgk PE=1 SV=2	pgk	206	99	SLSKIADQLIVGGGIANTFIAAQGHDVGKSLYE	Acetyl(K)@4	missed D-Q@7; missed D-V@26	0.00552887	3413.79	854.454	3413.78	854.453	4
P0A799	sp|P0A799|PGK_ECOLI	Phosphoglycerate kinase OS=Escherichia coli (strain K12) GN=pgk PE=1 SV=2	pgk	206	99	SLSKIADQLIVGGGIANTFIAAQGHDVGKSLYE	Acetyl(K)@4	missed D-Q@7; missed D-V@26	0.00663344	3413.79	1138.94	3413.78	1138.93	3
P0A799	sp|P0A799|PGK_ECOLI	Phosphoglycerate kinase OS=Escherichia coli (strain K12) GN=pgk PE=1 SV=2	pgk	231	99	SLSKIADQLIVGGGIANTFIAAQGHDVGKSLYE	Acetyl(K)@29	missed D-Q@7; missed D-V@26	0.00211091	3413.79	854.454	3413.78	854.453	4
P0A799	sp|P0A799|PGK_ECOLI	Phosphoglycerate kinase OS=Escherichia coli (strain K12) GN=pgk PE=1 SV=2	pgk	231	99	SLSKIADQLIVGGGIANTFIAAQGHDVGKSLYE	Acetyl(K)@29	missed D-Q@7; missed D-V@26	-0.00474517	3413.78	1138.93	3413.78	1138.93	3
P0A799	sp|P0A799|PGK_ECOLI	Phosphoglycerate kinase OS=Escherichia coli (strain K12) GN=pgk PE=1 SV=2	pgk	278	99	TAPATLKSVNDVKADE	Acetyl(K)@13	missed D-V@11; missed D-E@15	-0.00831207	1699.85	850.935	1699.86	850.939	2
P0A799	sp|P0A799|PGK_ECOLI	Phosphoglycerate kinase OS=Escherichia coli (strain K12) GN=pgk PE=1 SV=2	pgk	278	99	TAPATLKSVNDVKADEQILD	Acetyl(K)@13	missed D-V@11; missed D-E@15; missed E-Q@16	-0.00387932	2169.11	1085.56	2169.12	1085.57	2
P0A799	sp|P0A799|PGK_ECOLI	Phosphoglycerate kinase OS=Escherichia coli (strain K12) GN=pgk PE=1 SV=2	pgk	278	99	TAPATLKSVNDVKADEQILDIGDASAQE	Acetyl(K)@13	missed D-V@11; missed D-E@15; missed E-Q@16; missed D-I@20; missed D-A@23	0.0161743	2940.47	981.165	2940.46	981.159	3
P0A799	sp|P0A799|PGK_ECOLI	Phosphoglycerate kinase OS=Escherichia coli (strain K12) GN=pgk PE=1 SV=2	pgk	278	99	TAPATLKSVNDVKADEQILDIGDASAQE	Acetyl(K)@13	missed D-V@11; missed D-E@15; missed E-Q@16; missed D-I@20; missed D-A@23	-0.00861269	2940.45	1471.23	2940.46	1471.24	2
P0A799	sp|P0A799|PGK_ECOLI	Phosphoglycerate kinase OS=Escherichia coli (strain K12) GN=pgk PE=1 SV=2	pgk	299	99	ILKNAKTILWNGPVGVFE	Acetyl(K)@3		-0.0228911	2040.12	681.047	2040.14	681.054	3
P0A799	sp|P0A799|PGK_ECOLI	Phosphoglycerate kinase OS=Escherichia coli (strain K12) GN=pgk PE=1 SV=2	pgk	320	99	FPNFRKGTE	Acetyl(K)@6		-0.00617185	1136.56	569.285	1136.56	569.288	2
P0A799	sp|P0A799|PGK_ECOLI	Phosphoglycerate kinase OS=Escherichia coli (strain K12) GN=pgk PE=1 SV=2	pgk	320	99	TILWNGPVGVFEFPNFRKGTE	Acetyl(K)@18	cleaved K-T@N-term; missed E-F@12	-0.00451021	2449.24	817.42	2449.24	817.422	3
P0A799	sp|P0A799|PGK_ECOLI	Phosphoglycerate kinase OS=Escherichia coli (strain K12) GN=pgk PE=1 SV=2	pgk	116, 119	99	NVRFNKGEKKDDE	Acetyl(K)@6; Acetyl(K)@9	missed E-K@8; missed D-D@11; missed D-E@12	0.00349213	1661.8	554.942	1661.8	554.941	3
P0A799	sp|P0A799|PGK_ECOLI	Phosphoglycerate kinase OS=Escherichia coli (strain K12) GN=pgk PE=1 SV=2	pgk	116, 120	99	NVRFNKGEKKDDE	Acetyl(K)@6; Acetyl(K)@10	missed E-K@8; missed D-D@11; missed D-E@12	-0.000169988	1661.8	554.941	1661.8	554.941	3
P52697	sp|P52697|6PGL_ECOLI	6-phosphogluconolactonase OS=Escherichia coli (strain K12) GN=pgl PE=1 SV=2	pgl	147	99	GLDGCHSANISPDNRTLWVPALKQD	Carbamidomethyl(C)@5; Acetyl(K)@23	missed D-G@3; missed D-N@13	0.00259184	2805.35	936.125	2805.35	936.124	3
P36938	sp|P36938|PGM_ECOLI	Phosphoglucomutase OS=Escherichia coli (strain K12) GN=pgm PE=1 SV=1	pgm	516	99	DAYKIYCE	Acetyl(K)@4; Carbamidomethyl(C)@7	missed D-A@1	-0.0124818	1102.45	552.233	1102.46	552.239	2
P0A9J8	sp|P0A9J8|PHEA_ECOLI	P-protein OS=Escherichia coli (strain K12) GN=pheA PE=1 SV=1	pheA	138	99	SGCAKFADIFNQVE	Carbamidomethyl(C)@3; Acetyl(K)@5	missed D-I@8	-0.0122905	1626.72	814.369	1626.73	814.375	2
P07395	sp|P07395|SYFB_ECOLI	Phenylalanine--tRNA ligase beta subunit OS=Escherichia coli (strain K12) GN=pheT PE=1 SV=2	pheT	269	99	LGQPMHAFDKDRIE	Oxidation(M)@5; Acetyl(K)@10	missed D-K@9; missed D-R@11	-0.00966078	1713.8	572.275	1713.81	572.279	3
P07395	sp|P07395|SYFB_ECOLI	Phenylalanine--tRNA ligase beta subunit OS=Escherichia coli (strain K12) GN=pheT PE=1 SV=2	pheT	309	99	AKLNADTLVIADHNKALAMGGIFGGEHSGVNDE	Acetyl(K)@15	missed D-T@6; missed D-H@12; missed E-H@26; missed D-E@32	0.0369716	3405.7	852.432	3405.66	852.423	4
P07395	sp|P07395|SYFB_ECOLI	Phenylalanine--tRNA ligase beta subunit OS=Escherichia coli (strain K12) GN=pheT PE=1 SV=2	pheT	371	99	RGVDPALQHKAME	Acetyl(K)@10		0.012014	1492.76	498.593	1492.75	498.589	3
P07395	sp|P07395|SYFB_ECOLI	Phenylalanine--tRNA ligase beta subunit OS=Escherichia coli (strain K12) GN=pheT PE=1 SV=2	pheT	371	99	RGVDPALQHKAME	Acetyl(K)@10; Oxidation(M)@12		-0.014551	1508.73	503.916	1508.74	503.921	3
P07395	sp|P07395|SYFB_ECOLI	Phenylalanine--tRNA ligase beta subunit OS=Escherichia coli (strain K12) GN=pheT PE=1 SV=2	pheT	655	99	ANPALHPGQSAAIYLKGE	Acetyl(K)@16		-0.00880599	1877.95	939.985	1877.96	939.989	2
P07395	sp|P07395|SYFB_ECOLI	Phenylalanine--tRNA ligase beta subunit OS=Escherichia coli (strain K12) GN=pheT PE=1 SV=2	pheT	747	99	KVGVNQVVGVNLFDVYRGKGVAE	Acetyl(K)@19	cleaved K-K@N-term; missed D-V@14	-0.0304629	2488.31	830.445	2488.34	830.455	3
P0AFJ1	sp|P0AFJ1|PHNA_ECOLI	Protein PhnA OS=Escherichia coli (strain K12) GN=phnA PE=4 SV=1	phnA	94	99	GDHNIDCKIDGFGPMKLKSE	Carbamidomethyl(C)@7; Acetyl(K)@8	missed D-H@2; missed D-C@6; missed D-G@10	0.0235316	2302.1	576.531	2302.07	576.525	4
P0AFJ1	sp|P0AFJ1|PHNA_ECOLI	Protein PhnA OS=Escherichia coli (strain K12) GN=phnA PE=4 SV=1	phnA	102	99	GDHNIDCKIDGFGPMKLKSE	Carbamidomethyl(C)@7; Oxidation(M)@15; Acetyl(K)@16	missed D-H@2; missed D-C@6; missed D-G@10	0.00636527	2318.07	580.526	2318.07	580.524	4
P0AFJ1	sp|P0AFJ1|PHNA_ECOLI	Protein PhnA OS=Escherichia coli (strain K12) GN=phnA PE=4 SV=1	phnA	104	99	GDHNIDCKIDGFGPMKLKSE	Carbamidomethyl(C)@7; Oxidation(M)@15; Acetyl(K)@18	missed D-H@2; missed D-C@6; missed D-G@10	0.00636527	2318.07	580.526	2318.07	580.524	4
P0AFJ1	sp|P0AFJ1|PHNA_ECOLI	Protein PhnA OS=Escherichia coli (strain K12) GN=phnA PE=4 SV=1	phnA	104	98.83	GFGPMKLKSE	Acetyl(K)@8		0.00366246	1134.58	568.296	1134.57	568.294	2
P76002	sp|P76002|PLIG_ECOLI	Inhibitor of g-type lysozyme OS=Escherichia coli (strain K12) GN=pliG PE=1 SV=1	pliG	33	99	FRKGHSSAQYSGE	Acetyl(K)@3		0.00262396	1494.69	499.236	1494.69	499.236	3
P76002	sp|P76002|PLIG_ECOLI	Inhibitor of g-type lysozyme OS=Escherichia coli (strain K12) GN=pliG PE=1 SV=1	pliG	106	98.81	LDSHGQYSLPASGKYE	Acetyl(K)@14	missed D-S@2	-0.00171119	1792.83	598.616	1792.83	598.616	3
P76002	sp|P76002|PLIG_ECOLI	Inhibitor of g-type lysozyme OS=Escherichia coli (strain K12) GN=pliG PE=1 SV=1	pliG	106	99	LDSHGQYSLPASGKYE	Acetyl(K)@14	missed D-S@2	-0.00600063	1792.82	897.418	1792.83	897.421	2
P0AFK0	sp|P0AFK0|PMBA_ECOLI	Metalloprotease PmbA OS=Escherichia coli (strain K12) GN=pmbA PE=1 SV=1	pmbA	114	99	IARYTSPDPCAGVADKE	Carbamidomethyl(C)@10; Acetyl(K)@16	missed D-K@15	-0.00159419	1890.88	631.299	1890.88	631.3	3
P0AFK0	sp|P0AFK0|PMBA_ECOLI	Metalloprotease PmbA OS=Escherichia coli (strain K12) GN=pmbA PE=1 SV=1	pmbA	153	99	QAALQADKRITNTE	Acetyl(K)@8	missed D-K@7	-0.0059922	1599.82	800.915	1599.82	800.918	2
P05055	sp|P05055|PNP_ECOLI	Polyribonucleotide nucleotidyltransferase OS=Escherichia coli (strain K12) GN=pnp PE=1 SV=3	pnp	263	98.86	ARLSDAYRITDKQE	Acetyl(K)@12	missed D-A@5; missed D-K@11	-0.00297641	1706.86	569.959	1706.86	569.96	3
P05055	sp|P05055|PNP_ECOLI	Polyribonucleotide nucleotidyltransferase OS=Escherichia coli (strain K12) GN=pnp PE=1 SV=3	pnp	263	99	AYRITDKQE	Acetyl(K)@7	missed D-K@6	-0.000404326	1164.58	583.296	1164.58	583.296	2
P07001	sp|P07001|PNTA_ECOLI	NAD(P) transhydrogenase subunit alpha OS=Escherichia coli (strain K12) GN=pntA PE=1 SV=2	pntA	21	99	TRVAATPKTVE	Acetyl(K)@8		-0.0101256	1213.66	607.836	1213.67	607.841	2
P0AB67	sp|P0AB67|PNTB_ECOLI	NAD(P) transhydrogenase subunit beta OS=Escherichia coli (strain K12) GN=pntB PE=1 SV=1	pntB	441	99	RSMNTGYAGVQNPLFFKE	Acetyl(K)@17	cleaved K-R@N-term	0.00744599	2100.02	701.013	2100.01	701.011	3
P0AB67	sp|P0AB67|PNTB_ECOLI	NAD(P) transhydrogenase subunit beta OS=Escherichia coli (strain K12) GN=pntB PE=1 SV=1	pntB	441	99	RSMNTGYAGVQNPLFFKE	Oxidation(M)@3; Acetyl(K)@17	cleaved K-R@N-term	0.0302549	2116.04	706.352	2116	706.342	3
P0A7A9	sp|P0A7A9|IPYR_ECOLI	Inorganic pyrophosphatase OS=Escherichia coli (strain K12) GN=ppa PE=1 SV=2	ppa	10	99	SLLNVPAGKDLPE	Acetyl(K)@9	cleaved M-S@N-term; missed D-L@10	-0.0098279	1393.74	465.586	1393.75	465.589	3
P0A7A9	sp|P0A7A9|IPYR_ECOLI	Inorganic pyrophosphatase OS=Escherichia coli (strain K12) GN=ppa PE=1 SV=2	ppa	10	99	SLLNVPAGKDLPE	Acetyl(K)@9	cleaved M-S@N-term; missed D-L@10	-0.00154931	1393.74	697.879	1393.75	697.88	2
P0A7A9	sp|P0A7A9|IPYR_ECOLI	Inorganic pyrophosphatase OS=Escherichia coli (strain K12) GN=ppa PE=1 SV=2	ppa	30	99	IPANADPIKYE	Acetyl(K)@9		-0.0033852	1271.64	424.886	1271.64	424.887	3
P0A7A9	sp|P0A7A9|IPYR_ECOLI	Inorganic pyrophosphatase OS=Escherichia coli (strain K12) GN=ppa PE=1 SV=2	ppa	30	99	IPANADPIKYE	Acetyl(K)@9		0.00228281	1271.64	636.828	1271.64	636.827	2
P0A7A9	sp|P0A7A9|IPYR_ECOLI	Inorganic pyrophosphatase OS=Escherichia coli (strain K12) GN=ppa PE=1 SV=2	ppa	105	99	AGEDAKLVAVPHSKLSKE	Acetyl(K)@6	missed E-D@3; missed D-A@4	0.00574942	1920.04	481.017	1920.03	481.015	4
P0A7A9	sp|P0A7A9|IPYR_ECOLI	Inorganic pyrophosphatase OS=Escherichia coli (strain K12) GN=ppa PE=1 SV=2	ppa	105	99	DAKLVAVPHSKLSKE	Acetyl(K)@3	missed D-A@1	0.0128134	1662.94	416.743	1662.93	416.74	4
P0A7A9	sp|P0A7A9|IPYR_ECOLI	Inorganic pyrophosphatase OS=Escherichia coli (strain K12) GN=ppa PE=1 SV=2	ppa	105	99	DAKLVAVPHSKLSKE	Acetyl(K)@3	missed D-A@1	0.00297405	1662.93	555.318	1662.93	555.317	3
P0A7A9	sp|P0A7A9|IPYR_ECOLI	Inorganic pyrophosphatase OS=Escherichia coli (strain K12) GN=ppa PE=1 SV=2	ppa	105	99	DAKLVAVPHSKLSKE	Acetyl(K)@3	missed D-A@1	0.00691281	1662.94	832.476	1662.93	832.473	2
P0A7A9	sp|P0A7A9|IPYR_ECOLI	Inorganic pyrophosphatase OS=Escherichia coli (strain K12) GN=ppa PE=1 SV=2	ppa	113	99	AGEDAKLVAVPHSKLSKE	Acetyl(K)@14	missed E-D@3; missed D-A@4	-0.00315413	1920.03	641.017	1920.03	641.018	3
P0A7A9	sp|P0A7A9|IPYR_ECOLI	Inorganic pyrophosphatase OS=Escherichia coli (strain K12) GN=ppa PE=1 SV=2	ppa	113	99	DAKLVAVPHSKLSKE	Acetyl(K)@11	missed D-A@1	0.0124472	1662.94	416.743	1662.93	416.74	4
P0A7A9	sp|P0A7A9|IPYR_ECOLI	Inorganic pyrophosphatase OS=Escherichia coli (strain K12) GN=ppa PE=1 SV=2	ppa	113	99	DAKLVAVPHSKLSKE	Acetyl(K)@11	missed D-A@1	0.00754243	1662.94	555.32	1662.93	555.317	3
P0A7A9	sp|P0A7A9|IPYR_ECOLI	Inorganic pyrophosphatase OS=Escherichia coli (strain K12) GN=ppa PE=1 SV=2	ppa	116	99	AGEDAKLVAVPHSKLSKE	Acetyl(K)@17	missed E-D@3; missed D-A@4	-0.00315413	1920.03	641.017	1920.03	641.018	3
P0A7A9	sp|P0A7A9|IPYR_ECOLI	Inorganic pyrophosphatase OS=Escherichia coli (strain K12) GN=ppa PE=1 SV=2	ppa	116	99	DAKLVAVPHSKLSKE	Acetyl(K)@14	missed D-A@1	0.0124472	1662.94	416.743	1662.93	416.74	4
P0A7A9	sp|P0A7A9|IPYR_ECOLI	Inorganic pyrophosphatase OS=Escherichia coli (strain K12) GN=ppa PE=1 SV=2	ppa	122	99	YDHIKD	Acetyl(K)@5	missed D-H@2	-0.0070581	831.369	416.692	831.376	416.695	2
P0A7A9	sp|P0A7A9|IPYR_ECOLI	Inorganic pyrophosphatase OS=Escherichia coli (strain K12) GN=ppa PE=1 SV=2	ppa	122	99	YDHIKDVNDLPE	Acetyl(K)@5	missed D-H@2; missed D-V@6; missed D-L@9	-0.00430623	1498.69	500.57	1498.69	500.572	3
P0A7A9	sp|P0A7A9|IPYR_ECOLI	Inorganic pyrophosphatase OS=Escherichia coli (strain K12) GN=ppa PE=1 SV=2	ppa	122	98.95	YDHIKDVNDLPE	Acetyl(K)@5	missed D-H@2; missed D-V@6; missed D-L@9	-0.0015505	1498.69	750.354	1498.69	750.354	2
P0A7A9	sp|P0A7A9|IPYR_ECOLI	Inorganic pyrophosphatase OS=Escherichia coli (strain K12) GN=ppa PE=1 SV=2	ppa	132	99	LLKAQIAHFFE	Acetyl(K)@3		-0.0131978	1357.73	679.87	1357.74	679.877	2
P0A7A9	sp|P0A7A9|IPYR_ECOLI	Inorganic pyrophosphatase OS=Escherichia coli (strain K12) GN=ppa PE=1 SV=2	ppa	149	99	KGKWVKVE	Acetyl(K)@3		-0.00974336	1014.58	508.296	1014.59	508.3	2
P0A7A9	sp|P0A7A9|IPYR_ECOLI	Inorganic pyrophosphatase OS=Escherichia coli (strain K12) GN=ppa PE=1 SV=2	ppa	152	99	KGKWVKVE	Acetyl(K)@6		-0.0106601	1014.58	508.295	1014.59	508.3	2
P0A7A9	sp|P0A7A9|IPYR_ECOLI	Inorganic pyrophosphatase OS=Escherichia coli (strain K12) GN=ppa PE=1 SV=2	ppa	105, 113	98.56	DAKLVAVPHSKLSKE	Acetyl(K)@3; Acetyl(K)@11	missed D-A@1	-0.0120467	1704.93	853.472	1704.94	853.478	2
P00864	sp|P00864|CAPP_ECOLI	Phosphoenolpyruvate carboxylase OS=Escherichia coli (strain K12) GN=ppc PE=1 SV=1	ppc	203	99	AKWGFAVVE	Acetyl(K)@2		-0.011926	1047.53	524.771	1047.54	524.777	2
P00864	sp|P00864|CAPP_ECOLI	Phosphoenolpyruvate carboxylase OS=Escherichia coli (strain K12) GN=ppc PE=1 SV=1	ppc	335	99	ARLKGEELPKPE	Acetyl(K)@4	missed E-E@6; missed E-L@7	-0.00261765	1407.77	470.264	1407.77	470.265	3
P00864	sp|P00864|CAPP_ECOLI	Phosphoenolpyruvate carboxylase OS=Escherichia coli (strain K12) GN=ppc PE=1 SV=1	ppc	341	99	ARLKGEELPKPE	Acetyl(K)@10	missed E-E@6; missed E-L@7	-0.00571942	1407.77	704.89	1407.77	704.893	2
P00864	sp|P00864|CAPP_ECOLI	Phosphoenolpyruvate carboxylase OS=Escherichia coli (strain K12) GN=ppc PE=1 SV=1	ppc	789	99	YYDQRLVDKALWPLGKE	Acetyl(K)@9	missed D-Q@3; missed D-K@8	-0.0103173	2135.09	712.706	2135.11	712.709	3
P00864	sp|P00864|CAPP_ECOLI	Phosphoenolpyruvate carboxylase OS=Escherichia coli (strain K12) GN=ppc PE=1 SV=1	ppc	855	99	LLHRSRQAEKE	Acetyl(K)@10	missed E-K@9	-0.00490381	1407.75	470.258	1407.76	470.26	3
P07012	sp|P07012|RF2_ECOLI	Peptide chain release factor 2 OS=Escherichia coli (strain K12) GN=prfB PE=1 SV=3	prfB	74	99	AVVDTLDQMKQGLEDVSGLLE	Acetyl(K)@10	missed D-T@4; missed D-Q@7; missed E-D@14; missed D-V@15	0.00561559	2301.15	768.056	2301.14	768.054	3
P07012	sp|P07012|RF2_ECOLI	Peptide chain release factor 2 OS=Escherichia coli (strain K12) GN=prfB PE=1 SV=3	prfB	284	99	SAVRITHIPTGIVTQCQNDRSQHKNKD	Carbamidomethyl(C)@16; Acetyl(K)@26	missed D-R@19	0.0338102	3144.62	629.931	3144.58	629.924	5
P07012	sp|P07012|RF2_ECOLI	Peptide chain release factor 2 OS=Escherichia coli (strain K12) GN=prfB PE=1 SV=3	prfB	334	99	DNKSDIGWGSQIRSYVLDDSRIKDLRTGVE	Acetyl(K)@23	missed D-N@1; missed D-I@5; missed D-D@18; missed D-S@19; missed D-L@24	0.0168575	3463.75	693.757	3463.73	693.754	5
P0A7I4	sp|P0A7I4|RF3_ECOLI	Peptide chain release factor 3 OS=Escherichia coli (strain K12) GN=prfC PE=1 SV=2	prfC	480	99	CADAKKFEE	Carbamidomethyl(C)@1; Acetyl(K)@5	missed D-A@3; missed E-E@8	-0.00111045	1138.5	570.255	1138.5	570.255	2
P27298	sp|P27298|OPDA_ECOLI	Oligopeptidase A OS=Escherichia coli (strain K12) GN=prlC PE=3 SV=3	prlC	16	99	TNPLLTPFELPPFSKILPE	Acetyl(K)@15	cleaved M-T@N-term; missed E-L@9	-0.00483187	2194.19	732.403	2194.19	732.405	3
P27298	sp|P27298|OPDA_ECOLI	Oligopeptidase A OS=Escherichia coli (strain K12) GN=prlC PE=3 SV=3	prlC	199	99	SALAAAKAQAE	Acetyl(K)@7		-0.0101012	1071.55	536.78	1071.56	536.785	2
P27298	sp|P27298|OPDA_ECOLI	Oligopeptidase A OS=Escherichia coli (strain K12) GN=prlC PE=3 SV=3	prlC	281	99	NYAFKSLATKMAENPQQVLD	Acetyl(K)@5	missed E-N@13	-0.000122634	2309.14	770.719	2309.14	770.719	3
P27298	sp|P27298|OPDA_ECOLI	Oligopeptidase A OS=Escherichia coli (strain K12) GN=prlC PE=3 SV=3	prlC	281	99	NYAFKSLATKMAENPQQVLDFLTD	Acetyl(K)@5	missed E-N@13; missed D-F@20	-0.00922249	2785.35	929.459	2785.36	929.462	3
P27298	sp|P27298|OPDA_ECOLI	Oligopeptidase A OS=Escherichia coli (strain K12) GN=prlC PE=3 SV=3	prlC	382	99	RKDVDVWHPDVRFFE	Acetyl(K)@2	missed D-V@3; missed D-V@5; missed D-V@10	-0.000256554	1985.97	497.501	1985.97	497.501	4
P07004	sp|P07004|PROA_ECOLI	Gamma-glutamyl phosphate reductase OS=Escherichia coli (strain K12) GN=proA PE=1 SV=2	proA	15	99	QMGIAAKQASYKLAQLSSRE	Acetyl(K)@12		-0.00192709	2221.15	741.391	2221.15	741.391	3
P07004	sp|P07004|PROA_ECOLI	Gamma-glutamyl phosphate reductase OS=Escherichia coli (strain K12) GN=proA PE=1 SV=2	proA	263	99	TLLVNKNIADSFLPALSKQMAE	Acetyl(K)@6	missed D-S@10	-0.0145878	2444.28	815.769	2444.3	815.773	3
P07004	sp|P07004|PROA_ECOLI	Gamma-glutamyl phosphate reductase OS=Escherichia coli (strain K12) GN=proA PE=1 SV=2	proA	275	99	TLLVNKNIADSFLPALSKQMAE	Acetyl(K)@18	missed D-S@10	-0.0118412	2444.29	815.769	2444.3	815.773	3
P16659	sp|P16659|SYP_ECOLI	Proline--tRNA ligase OS=Escherichia coli (strain K12) GN=proS PE=1 SV=4	proS	126	99	LSSYKQLPLNFYQIQTKFRDE	Acetyl(K)@5	missed D-E@20	0.00680477	2659.37	887.464	2659.36	887.462	3
P16659	sp|P16659|SYP_ECOLI	Proline--tRNA ligase OS=Escherichia coli (strain K12) GN=proS PE=1 SV=4	proS	406	99	LIKRGIE	Acetyl(K)@3	cleaved L-L@N-term	-0.00626122	869.527	435.771	869.533	435.774	2
P16659	sp|P16659|SYP_ECOLI	Proline--tRNA ligase OS=Escherichia coli (strain K12) GN=proS PE=1 SV=4	proS	406	99	VADIRNVVAGDPSPDGQGRLLIKRGIE	Acetyl(K)@23	missed D-I@3; missed D-G@15	0.0232059	2886.59	722.655	2886.57	722.649	4
P0AFM6	sp|P0AFM6|PSPA_ECOLI	Phage shock protein A OS=Escherichia coli (strain K12) GN=pspA PE=1 SV=2	pspA	102	98.71	KQKLTDLIKSLE	Acetyl(K)@9	missed D-L@6	-0.0180716	1456.83	486.618	1456.85	486.624	3
P0AFM6	sp|P0AFM6|PSPA_ECOLI	Phage shock protein A OS=Escherichia coli (strain K12) GN=pspA PE=1 SV=2	pspA	119	98.89	VTLVDDTLARMKKE	Acetyl(K)@12	missed D-D@5; missed D-T@6	0.00429709	1659.89	554.304	1659.89	554.303	3
P0AFM6	sp|P0AFM6|PSPA_ECOLI	Phage shock protein A OS=Escherichia coli (strain K12) GN=pspA PE=1 SV=2	pspA	189	99	SHSFGKQKSLDDQFAE	Acetyl(K)@6	missed D-D@11; missed D-Q@12	0.00538841	1864.86	622.629	1864.86	622.627	3
P0A9M8	sp|P0A9M8|PTA_ECOLI	Phosphate acetyltransferase OS=Escherichia coli (strain K12) GN=pta PE=1 SV=2	pta	100	99	IVANYHANTKDAE	Acetyl(K)@10	missed D-A@11	-0.00101642	1486.7	744.359	1486.71	744.36	2
P0A9M8	sp|P0A9M8|PTA_ECOLI	Phosphate acetyltransferase OS=Escherichia coli (strain K12) GN=pta PE=1 SV=2	pta	208	99	IFDDSSKAKVNNVDPAKLQE	Acetyl(K)@17	missed D-D@3; missed D-S@4	0.00617945	2259.14	754.055	2259.14	754.053	3
P0A9M8	sp|P0A9M8|PTA_ECOLI	Phosphate acetyltransferase OS=Escherichia coli (strain K12) GN=pta PE=1 SV=2	pta	317	98.69	MDARISKLCE	Acetyl(K)@7; Carbamidomethyl(C)@9	missed D-A@2	-0.0069158	1263.59	632.801	1263.6	632.805	2
P0A9M8	sp|P0A9M8|PTA_ECOLI	Phosphate acetyltransferase OS=Escherichia coli (strain K12) GN=pta PE=1 SV=2	pta	477	99	LRKNKGMTE	Acetyl(K)@3		-0.00776851	1117.58	559.799	1117.59	559.803	2
P0AA04	sp|P0AA04|PTHP_ECOLI	Phosphocarrier protein HPr OS=Escherichia coli (strain K12) GN=ptsH PE=1 SV=1	ptsH	24	99	RPAAQFVKE	Acetyl(K)@8	cleaved T-R@N-term	-0.00609543	1086.58	544.295	1086.58	544.298	2
P0AA04	sp|P0AA04|PTHP_ECOLI	Phosphocarrier protein HPr OS=Escherichia coli (strain K12) GN=ptsH PE=1 SV=1	ptsH	24	99	VTITAPNGLHTRPAAQFVKE	Acetyl(K)@19		0.0195714	2191.19	731.405	2191.18	731.399	3
P0AA04	sp|P0AA04|PTHP_ECOLI	Phosphocarrier protein HPr OS=Escherichia coli (strain K12) GN=ptsH PE=1 SV=1	ptsH	24	99	VTITAPNGLHTRPAAQFVKE	Acetyl(K)@19		-0.00732757	2191.17	1096.59	2191.18	1096.59	2
P0AA04	sp|P0AA04|PTHP_ECOLI	Phosphocarrier protein HPr OS=Escherichia coli (strain K12) GN=ptsH PE=1 SV=1	ptsH	24	99	VTITAPNGLHTRPAAQFVKE	Deamidated(N)@7; Acetyl(K)@19		0.012923	2192.17	1097.09	2192.16	1097.09	2
P0AA04	sp|P0AA04|PTHP_ECOLI	Phosphocarrier protein HPr OS=Escherichia coli (strain K12) GN=ptsH PE=1 SV=1	ptsH	49	99	ITVTSNGKSASAKSLFK	Acetyl(K)@17	cleaved K-L@C-term	-0.0018227	1779.97	446	1779.97	446.001	4
P0AA04	sp|P0AA04|PTHP_ECOLI	Phosphocarrier protein HPr OS=Escherichia coli (strain K12) GN=ptsH PE=1 SV=1	ptsH	49	99	ITVTSNGKSASAKSLFK	Acetyl(K)@17	cleaved K-L@C-term	-0.00416853	1779.97	594.33	1779.97	594.332	3
P0AA04	sp|P0AA04|PTHP_ECOLI	Phosphocarrier protein HPr OS=Escherichia coli (strain K12) GN=ptsH PE=1 SV=1	ptsH	49	99	ITVTSNGKSASAKSLFK	Deamidated(N)@6; Acetyl(K)@17	cleaved K-L@C-term	-0.00533796	1780.95	594.658	1780.96	594.66	3
P0AA04	sp|P0AA04|PTHP_ECOLI	Phosphocarrier protein HPr OS=Escherichia coli (strain K12) GN=ptsH PE=1 SV=1	ptsH	79	99	HLVKLMAE	Acetyl(K)@4		-0.00362158	981.528	491.771	981.532	491.773	2
P08839	sp|P08839|PT1_ECOLI	Phosphoenolpyruvate-protein phosphotransferase OS=Escherichia coli (strain K12) GN=ptsI PE=1 SV=1	ptsI	15	99	MISGILASPGIAFGKALLLKEDE	Acetyl(K)@15	missed E-D@21; missed D-E@22	-0.020966	2414.29	805.771	2414.31	805.778	3
P08839	sp|P08839|PT1_ECOLI	Phosphoenolpyruvate-protein phosphotransferase OS=Escherichia coli (strain K12) GN=ptsI PE=1 SV=1	ptsI	15	99	MISGILASPGIAFGKALLLKEDE	Oxidation(M)@1; Acetyl(K)@15	missed E-D@21; missed D-E@22	-0.0255216	2430.28	811.101	2430.31	811.11	3
P08839	sp|P08839|PT1_ECOLI	Phosphoenolpyruvate-protein phosphotransferase OS=Escherichia coli (strain K12) GN=ptsI PE=1 SV=1	ptsI	20	99	MISGILASPGIAFGKALLLKE	Acetyl(K)@20		-0.00809082	2170.24	724.419	2170.24	724.422	3
P08839	sp|P08839|PT1_ECOLI	Phosphoenolpyruvate-protein phosphotransferase OS=Escherichia coli (strain K12) GN=ptsI PE=1 SV=1	ptsI	20	99	MISGILASPGIAFGKALLLKE	Oxidation(M)@1; Acetyl(K)@20		-0.00893966	2186.23	729.75	2186.24	729.753	3
P08839	sp|P08839|PT1_ECOLI	Phosphoenolpyruvate-protein phosphotransferase OS=Escherichia coli (strain K12) GN=ptsI PE=1 SV=1	ptsI	20	99	MISGILASPGIAFGKALLLKEDE	Acetyl(K)@20	missed E-D@21; missed D-E@22	-0.0160222	2414.3	805.773	2414.31	805.778	3
P08839	sp|P08839|PT1_ECOLI	Phosphoenolpyruvate-protein phosphotransferase OS=Escherichia coli (strain K12) GN=ptsI PE=1 SV=1	ptsI	20	99	MISGILASPGIAFGKALLLKEDE	Oxidation(M)@1; Acetyl(K)@20	missed E-D@21; missed D-E@22	-0.011875	2430.3	811.106	2430.31	811.11	3
P08839	sp|P08839|PT1_ECOLI	Phosphoenolpyruvate-protein phosphotransferase OS=Escherichia coli (strain K12) GN=ptsI PE=1 SV=1	ptsI	29	99	IVIDRKKISADQVDQEVE	Acetyl(K)@6	missed D-R@4; missed D-Q@11; missed D-Q@14; missed E-V@16	-0.000220289	2126.12	709.715	2126.12	709.715	3
P08839	sp|P08839|PT1_ECOLI	Phosphoenolpyruvate-protein phosphotransferase OS=Escherichia coli (strain K12) GN=ptsI PE=1 SV=1	ptsI	30	99	IVIDRKKISADQVDQE	Acetyl(K)@7	missed D-R@4; missed D-Q@11; missed D-Q@14	0.00316257	1898.01	633.679	1898.01	633.678	3
P08839	sp|P08839|PT1_ECOLI	Phosphoenolpyruvate-protein phosphotransferase OS=Escherichia coli (strain K12) GN=ptsI PE=1 SV=1	ptsI	30	99	IVIDRKKISADQVDQEVE	Acetyl(K)@7	missed D-R@4; missed D-Q@11; missed D-Q@14; missed E-V@16	-0.000220289	2126.12	709.715	2126.12	709.715	3
P08839	sp|P08839|PT1_ECOLI	Phosphoenolpyruvate-protein phosphotransferase OS=Escherichia coli (strain K12) GN=ptsI PE=1 SV=1	ptsI	60	99	TIKTKAGETFGEE	Acetyl(K)@5	missed E-T@8; missed E-E@12	-0.00996711	1451.7	726.86	1451.71	726.864	2
P08839	sp|P08839|PT1_ECOLI	Phosphoenolpyruvate-protein phosphotransferase OS=Escherichia coli (strain K12) GN=ptsI PE=1 SV=1	ptsI	60	99	TIKTKAGETFGEEKE	Acetyl(K)@5	missed E-T@8; missed E-E@12; missed E-K@13	0.00167351	1708.85	570.625	1708.85	570.625	3
P08839	sp|P08839|PT1_ECOLI	Phosphoenolpyruvate-protein phosphotransferase OS=Escherichia coli (strain K12) GN=ptsI PE=1 SV=1	ptsI	60	99	TIKTKAGETFGEEKE	Acetyl(K)@5	missed E-T@8; missed E-E@12; missed E-K@13	-0.000431388	1708.85	855.433	1708.85	855.433	2
P08839	sp|P08839|PT1_ECOLI	Phosphoenolpyruvate-protein phosphotransferase OS=Escherichia coli (strain K12) GN=ptsI PE=1 SV=1	ptsI	69	98.61	TIKTKAGETFGEEKE	Acetyl(K)@14	missed E-T@8; missed E-E@12; missed E-K@13	0.00588494	1708.86	570.626	1708.85	570.625	3
P08839	sp|P08839|PT1_ECOLI	Phosphoenolpyruvate-protein phosphotransferase OS=Escherichia coli (strain K12) GN=ptsI PE=1 SV=1	ptsI	69	99	TIKTKAGETFGEEKE	Acetyl(K)@14	missed E-T@8; missed E-E@12; missed E-K@13	0.00698207	1708.86	855.437	1708.85	855.433	2
P08839	sp|P08839|PT1_ECOLI	Phosphoenolpyruvate-protein phosphotransferase OS=Escherichia coli (strain K12) GN=ptsI PE=1 SV=1	ptsI	94	99	IIALIKDKHMTADAAAHE	Acetyl(K)@6	missed D-K@7; missed D-A@13	0.00386046	1989.04	498.267	1989.04	498.266	4
P08839	sp|P08839|PT1_ECOLI	Phosphoenolpyruvate-protein phosphotransferase OS=Escherichia coli (strain K12) GN=ptsI PE=1 SV=1	ptsI	94	99	IIALIKDKHMTADAAAHE	Acetyl(K)@6; Oxidation(M)@10	missed D-K@7; missed D-A@13	-0.0133698	2005.02	502.262	2005.03	502.265	4
P08839	sp|P08839|PT1_ECOLI	Phosphoenolpyruvate-protein phosphotransferase OS=Escherichia coli (strain K12) GN=ptsI PE=1 SV=1	ptsI	94	99	IIALIKDKHMTADAAAHE	Acetyl(K)@6	missed D-K@7; missed D-A@13	-0.0101078	1989.03	664.016	1989.04	664.019	3
P08839	sp|P08839|PT1_ECOLI	Phosphoenolpyruvate-protein phosphotransferase OS=Escherichia coli (strain K12) GN=ptsI PE=1 SV=1	ptsI	96	99	IIALIKDKHMTADAAAHE	Acetyl(K)@8	missed D-K@7; missed D-A@13	0.00386046	1989.04	498.267	1989.04	498.266	4
P08839	sp|P08839|PT1_ECOLI	Phosphoenolpyruvate-protein phosphotransferase OS=Escherichia coli (strain K12) GN=ptsI PE=1 SV=1	ptsI	96	99	IIALIKDKHMTADAAAHE	Acetyl(K)@8; Oxidation(M)@10	missed D-K@7; missed D-A@13	-0.0133698	2005.02	502.262	2005.03	502.265	4
P08839	sp|P08839|PT1_ECOLI	Phosphoenolpyruvate-protein phosphotransferase OS=Escherichia coli (strain K12) GN=ptsI PE=1 SV=1	ptsI	96	99	IIALIKDKHMTADAAAHE	Acetyl(K)@8	missed D-K@7; missed D-A@13	-0.0101078	1989.03	664.016	1989.04	664.019	3
P08839	sp|P08839|PT1_ECOLI	Phosphoenolpyruvate-protein phosphotransferase OS=Escherichia coli (strain K12) GN=ptsI PE=1 SV=1	ptsI	174	99	TAQLNLKKVLGFITD	Acetyl(K)@7		-0.0213315	1701.95	568.322	1701.97	568.329	3
P08839	sp|P08839|PT1_ECOLI	Phosphoenolpyruvate-protein phosphotransferase OS=Escherichia coli (strain K12) GN=ptsI PE=1 SV=1	ptsI	174	99	TAQLNLKKVLGFITDAGGRTSHTSIMARSLE	Acetyl(K)@7	missed D-A@15	0.0129354	3356.8	672.367	3356.79	672.365	5
P08839	sp|P08839|PT1_ECOLI	Phosphoenolpyruvate-protein phosphotransferase OS=Escherichia coli (strain K12) GN=ptsI PE=1 SV=1	ptsI	174	99	TAQLNLKKVLGFITDAGGRTSHTSIMARSLE	Acetyl(K)@7	missed D-A@15	0.00135648	3356.79	840.205	3356.79	840.204	4
P08839	sp|P08839|PT1_ECOLI	Phosphoenolpyruvate-protein phosphotransferase OS=Escherichia coli (strain K12) GN=ptsI PE=1 SV=1	ptsI	175	99	TAQLNLKKVLGFITD	Acetyl(K)@8		-0.0213315	1701.95	568.322	1701.97	568.329	3
P08839	sp|P08839|PT1_ECOLI	Phosphoenolpyruvate-protein phosphotransferase OS=Escherichia coli (strain K12) GN=ptsI PE=1 SV=1	ptsI	175	99	TAQLNLKKVLGFITDAGGRTSHTSIMARSLE	Acetyl(K)@8	missed D-A@15	0.0129354	3356.8	672.367	3356.79	672.365	5
P08839	sp|P08839|PT1_ECOLI	Phosphoenolpyruvate-protein phosphotransferase OS=Escherichia coli (strain K12) GN=ptsI PE=1 SV=1	ptsI	175	99	TAQLNLKKVLGFITDAGGRTSHTSIMARSLE	Acetyl(K)@8	missed D-A@15	0.00135648	3356.79	840.205	3356.79	840.204	4
P08839	sp|P08839|PT1_ECOLI	Phosphoenolpyruvate-protein phosphotransferase OS=Escherichia coli (strain K12) GN=ptsI PE=1 SV=1	ptsI	238	99	VIDKMRAVQE	Acetyl(K)@4; Oxidation(M)@5	missed D-K@3	-0.00655737	1245.63	623.823	1245.64	623.827	2
P08839	sp|P08839|PT1_ECOLI	Phosphoenolpyruvate-protein phosphotransferase OS=Escherichia coli (strain K12) GN=ptsI PE=1 SV=1	ptsI	255	99	LAKLKDLPAITLD	Acetyl(K)@3	missed D-L@6	-0.00882301	1451.85	726.933	1451.86	726.937	2
P08839	sp|P08839|PT1_ECOLI	Phosphoenolpyruvate-protein phosphotransferase OS=Escherichia coli (strain K12) GN=ptsI PE=1 SV=1	ptsI	257	98.68	LAKLKDLPAITLD	Acetyl(K)@5	missed D-L@6	-0.0168835	1451.84	484.955	1451.86	484.961	3
P08839	sp|P08839|PT1_ECOLI	Phosphoenolpyruvate-protein phosphotransferase OS=Escherichia coli (strain K12) GN=ptsI PE=1 SV=1	ptsI	257	99	LAKLKDLPAITLD	Acetyl(K)@5	missed D-L@6	-0.00465978	1451.86	726.935	1451.86	726.937	2
P08839	sp|P08839|PT1_ECOLI	Phosphoenolpyruvate-protein phosphotransferase OS=Escherichia coli (strain K12) GN=ptsI PE=1 SV=1	ptsI	404	99	VRALRKE	Acetyl(K)@6		-0.00692755	912.544	457.279	912.55	457.283	2
P08839	sp|P08839|PT1_ECOLI	Phosphoenolpyruvate-protein phosphotransferase OS=Escherichia coli (strain K12) GN=ptsI PE=1 SV=1	ptsI	567	99	LMTLVNKFIEE	Acetyl(K)@7	missed E-E@10	-0.00254397	1377.72	689.867	1377.72	689.868	2
P08839	sp|P08839|PT1_ECOLI	Phosphoenolpyruvate-protein phosphotransferase OS=Escherichia coli (strain K12) GN=ptsI PE=1 SV=1	ptsI	567	99	LMTLVNKFIEE	Oxidation(M)@2; Acetyl(K)@7	missed E-E@10	-0.0086873	1393.71	697.861	1393.72	697.865	2
P0A7D4	sp|P0A7D4|PURA_ECOLI	Adenylosuccinate synthetase OS=Escherichia coli (strain K12) GN=purA PE=1 SV=2	purA	82	99	NVTSIIGNGVVLSPAALMKE	Acetyl(K)@19		-0.0113206	2054.1	685.706	2054.11	685.71	3
P0A7D4	sp|P0A7D4|PURA_ECOLI	Adenylosuccinate synthetase OS=Escherichia coli (strain K12) GN=purA PE=1 SV=2	purA	82	99	NVTSIIGNGVVLSPAALMKE	Oxidation(M)@18; Acetyl(K)@19		-0.00287328	2070.1	691.041	2070.1	691.042	3
P0A7D4	sp|P0A7D4|PURA_ECOLI	Adenylosuccinate synthetase OS=Escherichia coli (strain K12) GN=purA PE=1 SV=2	purA	82	99	NVTSIIGNGVVLSPAALMKE	Oxidation(M)@18; Acetyl(K)@19		-0.0135695	2070.09	1036.05	2070.1	1036.06	2
P0A7D4	sp|P0A7D4|PURA_ECOLI	Adenylosuccinate synthetase OS=Escherichia coli (strain K12) GN=purA PE=1 SV=2	purA	178	99	YHNFQLVNYYKAE	Acetyl(K)@11		-0.00398269	1729.81	865.91	1729.81	865.912	2
P0A7D4	sp|P0A7D4|PURA_ECOLI	Adenylosuccinate synthetase OS=Escherichia coli (strain K12) GN=purA PE=1 SV=2	purA	340	99	RAVQLNSLSGFCLTKLDVLDGLKE	Carbamidomethyl(C)@12; Acetyl(K)@23	cleaved R-R@N-term; missed D-V@17; missed D-G@20	-0.0249189	2717.42	906.813	2717.44	906.821	3
P0A7D4	sp|P0A7D4|PURA_ECOLI	Adenylosuccinate synthetase OS=Escherichia coli (strain K12) GN=purA PE=1 SV=2	purA	367	99	VTTTPLAADDWKGVEPIYE	Acetyl(K)@12	missed D-D@9; missed D-W@10	-0.0045394	2146.04	1074.03	2146.05	1074.03	2
P0A7D4	sp|P0A7D4|PURA_ECOLI	Adenylosuccinate synthetase OS=Escherichia coli (strain K12) GN=purA PE=1 SV=2	purA	401	99	RSGLPQAALNYIKRIEE	Acetyl(K)@13	missed E-E@16	-0.0100179	1999.07	667.366	1999.09	667.369	3
P0A7D4	sp|P0A7D4|PURA_ECOLI	Adenylosuccinate synthetase OS=Escherichia coli (strain K12) GN=purA PE=1 SV=2	purA	401	99	STFGVKDRSGLPQAALNYIKRIEE	Acetyl(K)@20	missed D-R@7; missed E-E@23	0.0120204	2733.46	684.371	2733.45	684.369	4
P0A7D4	sp|P0A7D4|PURA_ECOLI	Adenylosuccinate synthetase OS=Escherichia coli (strain K12) GN=purA PE=1 SV=2	purA	401	99	STFGVKDRSGLPQAALNYIKRIEE	Acetyl(K)@20	missed D-R@7; missed E-E@23	-0.0114678	2733.43	912.152	2733.45	912.156	3
P0AB89	sp|P0AB89|PUR8_ECOLI	Adenylosuccinate lyase OS=Escherichia coli (strain K12) GN=purB PE=1 SV=1	purB	19	99	LSSLTAVSPVDGRYGDKVSALRGIFSE	Acetyl(K)@17	missed D-G@11; missed D-K@16	0.00639291	2865.49	956.172	2865.49	956.17	3
P0AB89	sp|P0AB89|PUR8_ECOLI	Adenylosuccinate lyase OS=Escherichia coli (strain K12) GN=purB PE=1 SV=1	purB	94	99	RTTNHDVKAVE	Acetyl(K)@8	missed D-V@6	0.00243401	1310.66	437.894	1310.66	437.893	3
P0AB89	sp|P0AB89|PUR8_ECOLI	Adenylosuccinate lyase OS=Escherichia coli (strain K12) GN=purB PE=1 SV=1	purB	406	99	RYGIEKPYEKLKE	Acetyl(K)@12	cleaved R-R@N-term; missed E-K@5; missed E-K@9	0.0109792	1693.91	424.486	1693.9	424.483	4
P0A7D7	sp|P0A7D7|PUR7_ECOLI	Phosphoribosylaminoimidazole-succinocarboxamide synthase OS=Escherichia coli (strain K12) GN=purC PE=1 SV=1	purC	103	99	AAGSLVKRLGIEE	Acetyl(K)@7	cleaved R-A@N-term; missed E-E@12	-0.00644791	1383.77	692.89	1383.77	692.893	2
P0A7D7	sp|P0A7D7|PUR7_ECOLI	Phosphoribosylaminoimidazole-succinocarboxamide synthase OS=Escherichia coli (strain K12) GN=purC PE=1 SV=1	purC	211	99	KMDKDRFRQSLGGLIEAYE	Acetyl(K)@4	missed D-K@3; missed D-R@5; missed E-A@16	0.0187346	2297.17	766.729	2297.15	766.723	3
P15639	sp|P15639|PUR9_ECOLI	Bifunctional purine biosynthesis protein PurH OS=Escherichia coli (strain K12) GN=purH PE=1 SV=1	purH	17	99	RALLSVSDKAGIVE	Acetyl(K)@9	cleaved R-R@N-term; missed D-K@8	-0.0113652	1498.82	500.615	1498.84	500.619	3
P15254	sp|P15254|PUR4_ECOLI	Phosphoribosylformylglycinamidine synthase OS=Escherichia coli (strain K12) GN=purL PE=1 SV=3	purL	409	99	LRGYHKPIMLAGGIGNIRADHVQKGE	Acetyl(K)@6	missed D-H@20	0.012767	2871.54	479.598	2871.53	479.595	6
P15254	sp|P15254|PUR4_ECOLI	Phosphoribosylformylglycinamidine synthase OS=Escherichia coli (strain K12) GN=purL PE=1 SV=3	purL	409	99	LRGYHKPIMLAGGIGNIRADHVQKGE	Acetyl(K)@6	missed D-H@20	0.0231055	2871.55	575.318	2871.53	575.313	5
P15254	sp|P15254|PUR4_ECOLI	Phosphoribosylformylglycinamidine synthase OS=Escherichia coli (strain K12) GN=purL PE=1 SV=3	purL	524	99	LVSDGGRGGKFE	Acetyl(K)@10	missed D-G@4	-0.00028017	1262.63	632.32	1262.63	632.32	2
P37051	sp|P37051|PURU_ECOLI	Formyltetrahydrofolate deformylase OS=Escherichia coli (strain K12) GN=purU PE=1 SV=1	purU	104	99	AHCLGDLLMKANYGGLDVE	Carbamidomethyl(C)@3; Acetyl(K)@10	missed D-L@6; missed D-V@17	-0.0101111	2116.98	706.668	2116.99	706.671	3
P09546	sp|P09546|PUTA_ECOLI	Bifunctional protein PutA OS=Escherichia coli (strain K12) GN=putA PE=1 SV=3	putA	1128	99	SALAVTLARQDAKYPVDAQLKAALTQPLNALRE	Acetyl(K)@13	missed D-A@11; missed D-A@17	0.00760119	3576.97	895.25	3576.96	895.248	4
P0AD61	sp|P0AD61|KPYK1_ECOLI	Pyruvate kinase I OS=Escherichia coli (strain K12) GN=pykF PE=1 SV=1	pykF	13	99	IVCTIGPKTE	Carbamidomethyl(C)@3; Acetyl(K)@8	cleaved K-I@N-term	-0.0122106	1158.58	580.299	1158.6	580.305	2
P0AD61	sp|P0AD61|KPYK1_ECOLI	Pyruvate kinase I OS=Escherichia coli (strain K12) GN=pykF PE=1 SV=1	pykF	76	99	IRTMKLE	Acetyl(K)@5		-0.00817049	931.508	466.761	931.516	466.765	2
P0AD61	sp|P0AD61|KPYK1_ECOLI	Pyruvate kinase I OS=Escherichia coli (strain K12) GN=pykF PE=1 SV=1	pykF	145	99	GNKVICKVLNNGDLGE	Carbamidomethyl(C)@6; Acetyl(K)@7	missed D-L@13	-0.00023517	1770.89	591.305	1770.89	591.305	3
P0AD61	sp|P0AD61|KPYK1_ECOLI	Pyruvate kinase I OS=Escherichia coli (strain K12) GN=pykF PE=1 SV=1	pykF	145	99	GNKVICKVLNNGDLGE	Carbamidomethyl(C)@6; Acetyl(K)@7	missed D-L@13	0.00178453	1770.9	886.455	1770.89	886.454	2
P0AD61	sp|P0AD61|KPYK1_ECOLI	Pyruvate kinase I OS=Escherichia coli (strain K12) GN=pykF PE=1 SV=1	pykF	286	99	SMIKNPRPTRAE	Acetyl(K)@4		0.00625508	1440.76	481.26	1440.75	481.258	3
P0AD61	sp|P0AD61|KPYK1_ECOLI	Pyruvate kinase I OS=Escherichia coli (strain K12) GN=pykF PE=1 SV=1	pykF	286	98.69	SMIKNPRPTRAE	Oxidation(M)@2; Acetyl(K)@4		-0.00343164	1456.74	486.588	1456.75	486.589	3
P0AD61	sp|P0AD61|KPYK1_ECOLI	Pyruvate kinase I OS=Escherichia coli (strain K12) GN=pykF PE=1 SV=1	pykF	317	99	SAKGKYPLE	Acetyl(K)@3		-0.00159656	1033.54	517.779	1033.54	517.779	2
P0AD61	sp|P0AD61|KPYK1_ECOLI	Pyruvate kinase I OS=Escherichia coli (strain K12) GN=pykF PE=1 SV=1	pykF	319	99	SAKGKYPLE	Acetyl(K)@5		-0.000620616	1033.54	517.779	1033.54	517.779	2
P0AD61	sp|P0AD61|KPYK1_ECOLI	Pyruvate kinase I OS=Escherichia coli (strain K12) GN=pykF PE=1 SV=1	pykF	351	99	FNNDNRKLRITE	Acetyl(K)@7	missed D-N@4	-0.00900982	1560.79	781.403	1560.8	781.408	2
P0AD61	sp|P0AD61|KPYK1_ECOLI	Pyruvate kinase I OS=Escherichia coli (strain K12) GN=pykF PE=1 SV=1	pykF	389	99	AVRKYFPDATILALTTNE	Acetyl(K)@4	cleaved R-A@N-term; missed D-A@8	-0.00273896	2064.09	689.036	2064.09	689.037	3
P0AD61	sp|P0AD61|KPYK1_ECOLI	Pyruvate kinase I OS=Escherichia coli (strain K12) GN=pykF PE=1 SV=1	pykF	389	99	AVRKYFPDATILALTTNE	Acetyl(K)@4	cleaved R-A@N-term; missed D-A@8	-0.00960092	2064.08	1033.05	2064.09	1033.05	2
P0AD61	sp|P0AD61|KPYK1_ECOLI	Pyruvate kinase I OS=Escherichia coli (strain K12) GN=pykF PE=1 SV=1	pykF	421	99	GVVPQLVKE	Acetyl(K)@8	cleaved K-G@N-term	-0.0143138	1009.57	505.791	1009.58	505.798	2
P0AD61	sp|P0AD61|KPYK1_ECOLI	Pyruvate kinase I OS=Escherichia coli (strain K12) GN=pykF PE=1 SV=1	pykF	421	99	KTAHQLVLSKGVVPQLVKE	Acetyl(K)@18		-0.0131585	2115.23	529.814	2115.24	529.818	4
P0AD61	sp|P0AD61|KPYK1_ECOLI	Pyruvate kinase I OS=Escherichia coli (strain K12) GN=pykF PE=1 SV=1	pykF	434	99	ITSTDDFYRLGKE	Acetyl(K)@12	missed D-D@5; missed D-F@6	-0.00726116	1585.76	529.592	1585.76	529.595	3
P0AD61	sp|P0AD61|KPYK1_ECOLI	Pyruvate kinase I OS=Escherichia coli (strain K12) GN=pykF PE=1 SV=1	pykF	434	99	ITSTDDFYRLGKE	Acetyl(K)@12	missed D-D@5; missed D-F@6	-0.0103672	1585.75	793.883	1585.76	793.888	2
P0AD61	sp|P0AD61|KPYK1_ECOLI	Pyruvate kinase I OS=Escherichia coli (strain K12) GN=pykF PE=1 SV=1	pykF	445	99	LALQSGLAHKGD	Acetyl(K)@10		-0.0126789	1250.65	626.332	1250.66	626.338	2
P0A786	sp|P0A786|PYRB_ECOLI	Aspartate carbamoyltransferase catalytic chain OS=Escherichia coli (strain K12) GN=pyrB PE=1 SV=2	pyrB	41	99	LLKHKVIASCFFE	Acetyl(K)@3; Carbamidomethyl(C)@10		-0.00611907	1632.86	545.295	1632.87	545.297	3
P0A786	sp|P0A786|PYRB_ECOLI	Aspartate carbamoyltransferase catalytic chain OS=Escherichia coli (strain K12) GN=pyrB PE=1 SV=2	pyrB	280	99	IATDVDKTPHAWY	Acetyl(K)@7	cleaved Y-F@C-term; missed D-V@4; missed D-K@6	-0.00638476	1557.74	779.877	1557.75	779.88	2
P05020	sp|P05020|PYRC_ECOLI	Dihydroorotase OS=Escherichia coli (strain K12) GN=pyrC PE=1 SV=2	pyrC	27	98.51	LRDGDMLKTVVPYTSE	Acetyl(K)@8	cleaved H-L@N-term; missed D-G@3; missed D-M@5	-0.00708002	1864.92	933.466	1864.92	933.469	2
P05020	sp|P05020|PYRC_ECOLI	Dihydroorotase OS=Escherichia coli (strain K12) GN=pyrC PE=1 SV=2	pyrC	103	99	GVFTAAKLYPANATTNSSHGVTSIDAIMPVLE	Acetyl(K)@7	missed D-A@25	0.028432	3316.69	830.181	3316.67	830.174	4
P05020	sp|P05020|PYRC_ECOLI	Dihydroorotase OS=Escherichia coli (strain K12) GN=pyrC PE=1 SV=2	pyrC	103	98.62	GVFTAAKLYPANATTNSSHGVTSIDAIMPVLE	Acetyl(K)@7; Oxidation(M)@28	missed D-A@25	0.0297949	3332.69	834.18	3332.66	834.172	4
P0A7E5	sp|P0A7E5|PYRG_ECOLI	CTP synthase OS=Escherichia coli (strain K12) GN=pyrG PE=1 SV=2	pyrG	262	99	KAVISLKDVDSIYKIPGLLKSQGLDDYICKRFS	Carbamidomethyl(C)@29; Acetyl(K)@30	cleaved S-L@C-term; missed D-V@8; missed D-S@10; missed D-D@25; missed D-Y@26	0.0103696	3811.07	763.221	3811.06	763.219	5
P0A7F3	sp|P0A7F3|PYRI_ECOLI	Aspartate carbamoyltransferase regulatory chain OS=Escherichia coli (strain K12) GN=pyrI PE=1 SV=2	pyrI	6	99	MTHDNKLQVE	Acetyl(K)@6	missed D-N@4	0.000328592	1255.59	628.801	1255.59	628.801	2
P0A7F3	sp|P0A7F3|PYRI_ECOLI	Aspartate carbamoyltransferase regulatory chain OS=Escherichia coli (strain K12) GN=pyrI PE=1 SV=2	pyrI	6	99	MTHDNKLQVE	Oxidation(M)@1; Acetyl(K)@6	missed D-N@4	-0.00373562	1271.58	636.796	1271.58	636.798	2
P0A7F3	sp|P0A7F3|PYRI_ECOLI	Aspartate carbamoyltransferase regulatory chain OS=Escherichia coli (strain K12) GN=pyrI PE=1 SV=2	pyrI	6	99	THDNKLQVE	Acetyl(K)@5	cleaved M-T@N-term; missed D-N@3	-0.00111106	1124.55	563.28	1124.55	563.28	2
P0A7F3	sp|P0A7F3|PYRI_ECOLI	Aspartate carbamoyltransferase regulatory chain OS=Escherichia coli (strain K12) GN=pyrI PE=1 SV=2	pyrI	13	99	AIKRGTVIDHIPAQIGFK	Acetyl(K)@3	cleaved K-L@C-term; missed D-H@9	-0.00137821	2005.15	502.294	2005.15	502.294	4
P0A7F3	sp|P0A7F3|PYRI_ECOLI	Aspartate carbamoyltransferase regulatory chain OS=Escherichia coli (strain K12) GN=pyrI PE=1 SV=2	pyrI	139	99	IALKCKYCE	Carbamidomethyl(C)@5; Acetyl(K)@6; Carbamidomethyl(C)@8		0.000398361	1225.58	613.799	1225.58	613.799	2
P0A7F3	sp|P0A7F3|PYRI_ECOLI	Aspartate carbamoyltransferase regulatory chain OS=Escherichia coli (strain K12) GN=pyrI PE=1 SV=2	pyrI	139	99	IALKCKYCEKE	Carbamidomethyl(C)@5; Acetyl(K)@6; Carbamidomethyl(C)@8	missed E-K@9	-0.00100722	1482.72	495.247	1482.72	495.248	3
P0A7F3	sp|P0A7F3|PYRI_ECOLI	Aspartate carbamoyltransferase regulatory chain OS=Escherichia coli (strain K12) GN=pyrI PE=1 SV=2	pyrI	139	99	IALKCKYCEKE	Carbamidomethyl(C)@5; Acetyl(K)@6; Carbamidomethyl(C)@8	missed E-K@9	-0.00869368	1482.71	742.364	1482.72	742.368	2
P0A7F3	sp|P0A7F3|PYRI_ECOLI	Aspartate carbamoyltransferase regulatory chain OS=Escherichia coli (strain K12) GN=pyrI PE=1 SV=2	pyrI	139	99	RANDIALKCKYCE	Carbamidomethyl(C)@9; Acetyl(K)@10; Carbamidomethyl(C)@12	cleaved K-R@N-term; missed D-I@4	-0.00284226	1681.79	561.604	1681.79	561.604	3
P0A7F3	sp|P0A7F3|PYRI_ECOLI	Aspartate carbamoyltransferase regulatory chain OS=Escherichia coli (strain K12) GN=pyrI PE=1 SV=2	pyrI	139	98.9	RANDIALKCKYCEKE	Carbamidomethyl(C)@9; Acetyl(K)@10; Carbamidomethyl(C)@12	cleaved K-R@N-term; missed D-I@4; missed E-K@13	0.0171412	1938.95	485.744	1938.93	485.74	4
P0A7F3	sp|P0A7F3|PYRI_ECOLI	Aspartate carbamoyltransferase regulatory chain OS=Escherichia coli (strain K12) GN=pyrI PE=1 SV=2	pyrI	139	99	RANDIALKCKYCEKE	Carbamidomethyl(C)@9; Acetyl(K)@10; Carbamidomethyl(C)@12	cleaved K-R@N-term; missed D-I@4; missed E-K@13	0.00399797	1938.93	647.318	1938.93	647.317	3
Q46920	sp|Q46920|QUEF_ECOLI	NADPH-dependent 7-cyano-7-deazaguanine reductase OS=Escherichia coli (strain K12) GN=queF PE=1 SV=1	queF	175	99	NATCGEKVVEE	Carbamidomethyl(C)@4; Acetyl(K)@7	missed E-K@6; missed E-E@10	-0.00860971	1276.55	639.283	1276.56	639.288	2
P76062	sp|P76062|RACR_ECOLI	Rac prophage repressor OS=Escherichia coli (strain K12) GN=racR PE=4 SV=1	racR	17	99	QAINKKIASGSVKSKAE	Acetyl(K)@5		0.00700516	1800.02	451.012	1800.01	451.01	4
P76062	sp|P76062|RACR_ECOLI	Rac prophage repressor OS=Escherichia coli (strain K12) GN=racR PE=4 SV=1	racR	18	99	QAINKKIASGSVKSKAE	Acetyl(K)@6		0.00700516	1800.02	451.012	1800.01	451.01	4
P0A7G6	sp|P0A7G6|RECA_ECOLI	Protein RecA OS=Escherichia coli (strain K12) GN=recA PE=1 SV=2	recA	295	99	KAGAWYSYKGE	Acetyl(K)@9		-0.00419495	1300.6	651.31	1300.61	651.312	2
P0C077	RRRRRsp|P0C077|RELE_ECOLI	REVERSED mRNA interferase RelE OS=Escherichia coli (strain K12) GN=relE PE=1 SV=1	relE	4	98.81	LIRKVAE	Acetyl(K)@4		0.0033366	869.537	435.776	869.533	435.774	2
P0C077	sp|P0C077|RELE_ECOLI	mRNA interferase RelE OS=Escherichia coli (strain K12) GN=relE PE=1 SV=1	relE	17	99	WRKLGSTVRE	Acetyl(K)@3		-0.00562159	1272.69	425.237	1272.69	425.239	3
P37760	sp|P37760|RMLD_ECOLI	dTDP-4-dehydrorhamnose reductase OS=Escherichia coli (strain K12) GN=rfbD PE=3 SV=2	rfbD	8	99	MNILLFGKTGQVGWE	Acetyl(K)@8		-0.0170164	1733.86	867.939	1733.88	867.948	2
P0AG30	sp|P0AG30|RHO_ECOLI	Transcription termination factor Rho OS=Escherichia coli (strain K12) GN=rho PE=1 SV=1	rho	44	99	QHAKSGEDIFGDGVLE	Gln->pyro-Glu@N-term; Acetyl(K)@4	cleaved K-Q@N-term; missed E-D@7; missed D-I@8; missed D-G@12	0.00285305	1725.79	863.901	1725.78	863.9	2
P0AG30	sp|P0AG30|RHO_ECOLI	Transcription termination factor Rho OS=Escherichia coli (strain K12) GN=rho PE=1 SV=1	rho	115	99	RYFALLKVNE	Acetyl(K)@7		-0.0055007	1293.7	432.241	1293.71	432.243	3
P0AG30	sp|P0AG30|RHO_ECOLI	Transcription termination factor Rho OS=Escherichia coli (strain K12) GN=rho PE=1 SV=1	rho	123	99	VNFDKPE	Acetyl(K)@5	missed D-K@4	-0.00847293	889.41	445.712	889.418	445.716	2
P0AG30	sp|P0AG30|RHO_ECOLI	Transcription termination factor Rho OS=Escherichia coli (strain K12) GN=rho PE=1 SV=1	rho	224	99	MQRLVKGE	Acetyl(K)@6		-0.00261674	1001.53	501.772	1001.53	501.774	2
P0AG30	sp|P0AG30|RHO_ECOLI	Transcription termination factor Rho OS=Escherichia coli (strain K12) GN=rho PE=1 SV=1	rho	402	99	FLINKLAMTKTNDDFFE	Acetyl(K)@5	missed D-D@13; missed D-F@14	-0.00327482	2088.02	1045.02	2088.02	1045.02	2
P0A7J0	sp|P0A7J0|RIBB_ECOLI	3,4-dihydroxy-2-butanone 4-phosphate synthase OS=Escherichia coli (strain K12) GN=ribB PE=1 SV=1	ribB	194	99	FANKHNMALVTIE	Acetyl(K)@4		-0.00899919	1528.76	765.388	1528.77	765.393	2
P0AFU8	sp|P0AFU8|RISA_ECOLI	Riboflavin synthase OS=Escherichia coli (strain K12) GN=ribC PE=1 SV=1	ribC	89	99	RAAKFSDE	Acetyl(K)@4	missed D-E@7	-0.0063048	964.455	483.235	964.461	483.238	2
P61714	sp|P61714|RISB_ECOLI	6,7-dimethyl-8-ribityllumazine synthase OS=Escherichia coli (strain K12) GN=ribE PE=1 SV=1	ribE	152	99	MINVLKAIKA	Acetyl(K)@6		-0.0128225	1141.68	571.846	1141.69	571.852	2
P0AF93	sp|P0AF93|RIDA_ECOLI	2-iminobutanoate/2-iminopropanoate deaminase OS=Escherichia coli (strain K12) GN=ridA PE=1 SV=2	ridA	115	99	VARLPKDVKIE	Acetyl(K)@6	missed D-V@7	-0.0057513	1308.77	437.264	1308.78	437.266	3
P0AF93	sp|P0AF93|RIDA_ECOLI	2-iminobutanoate/2-iminopropanoate deaminase OS=Escherichia coli (strain K12) GN=ridA PE=1 SV=2	ridA	115	99	VARLPKDVKIE	Acetyl(K)@6	missed D-V@7	-0.00947833	1308.77	655.391	1308.78	655.396	2
P0AF93	sp|P0AF93|RIDA_ECOLI	2-iminobutanoate/2-iminopropanoate deaminase OS=Escherichia coli (strain K12) GN=ridA PE=1 SV=2	ridA	118	99	VARLPKDVKIE	Acetyl(K)@9	missed D-V@7	-0.00298682	1308.77	437.265	1308.78	437.266	3
P0AF93	sp|P0AF93|RIDA_ECOLI	2-iminobutanoate/2-iminopropanoate deaminase OS=Escherichia coli (strain K12) GN=ridA PE=1 SV=2	ridA	118	99	VARLPKDVKIE	Acetyl(K)@9	missed D-V@7	-0.0132719	1308.76	655.389	1308.78	655.396	2
P0A948	sp|P0A948|RIMJ_ECOLI	Ribosomal-protein-alanine acetyltransferase OS=Escherichia coli (strain K12) GN=rimJ PE=3 SV=1	rimJ	43	99	NRHFLKPWEPVRDE	Acetyl(K)@6	missed D-E@13	-0.00435674	1863.93	466.991	1863.94	466.992	4
P37634	sp|P37634|RLMJ_ECOLI	Ribosomal RNA large subunit methyltransferase J OS=Escherichia coli (strain K12) GN=rlmJ PE=1 SV=1	rlmJ	32	99	KDKPFLYLDTHAGAGRYQLGSE	Acetyl(K)@1	missed D-K@2; missed D-T@9	0.0279704	2507.27	627.825	2507.24	627.818	4
P37634	sp|P37634|RLMJ_ECOLI	Ribosomal RNA large subunit methyltransferase J OS=Escherichia coli (strain K12) GN=rlmJ PE=1 SV=1	rlmJ	133	99	FQKDSRARVE	Acetyl(K)@3	missed D-S@4	-0.00767644	1276.64	426.555	1276.65	426.558	3
P0A7Y0	sp|P0A7Y0|RNC_ECOLI	Ribonuclease 3 OS=Escherichia coli (strain K12) GN=rnc PE=1 SV=1	rnc	221	99	QALKKLE	Acetyl(K)@4		-0.014241	870.503	436.259	870.517	436.266	2
P21499	sp|P21499|RNR_ECOLI	Ribonuclease R OS=Escherichia coli (strain K12) GN=rnr PE=1 SV=2	rnr	105	99	GRKDDLYLSSE	Acetyl(K)@3	missed D-D@4; missed D-L@5	-0.00613017	1323.62	662.819	1323.63	662.823	2
P0AFW8	sp|P0AFW8|ROF_ECOLI	Protein rof OS=Escherichia coli (strain K12) GN=rof PE=1 SV=1	rof	47	99	KLQAKASDLVSRKNVE	Acetyl(K)@13	missed D-L@8	0.00698817	1827.03	610.017	1827.02	610.014	3
P0AFW8	sp|P0AFW8|ROF_ECOLI	Protein rof OS=Escherichia coli (strain K12) GN=rof PE=1 SV=1	rof	47	99	LKDGEKLQAKASDLVSRKNVE	Acetyl(K)@18	missed D-G@3; missed E-K@5; missed D-L@13	0.020141	2369.31	593.335	2369.29	593.33	4
P0AFW8	sp|P0AFW8|ROF_ECOLI	Protein rof OS=Escherichia coli (strain K12) GN=rof PE=1 SV=1	rof	47	99	LKDGEKLQAKASDLVSRKNVE	Acetyl(K)@18	missed D-G@3; missed E-K@5; missed D-L@13	0.0114748	2369.3	790.775	2369.29	790.771	3
P0AFW8	sp|P0AFW8|ROF_ECOLI	Protein rof OS=Escherichia coli (strain K12) GN=rof PE=1 SV=1	rof	47	99	LVSRKNVE	Acetyl(K)@5		-0.00852152	985.547	493.781	985.556	493.785	2
P0AFW8	sp|P0AFW8|ROF_ECOLI	Protein rof OS=Escherichia coli (strain K12) GN=rof PE=1 SV=1	rof	67	99	LRLDKITSFSHPE	Acetyl(K)@5	missed D-K@4	-0.00902534	1583.82	528.948	1583.83	528.951	3
P0A7Z0	sp|P0A7Z0|RPIA_ECOLI	Ribose-5-phosphate isomerase A OS=Escherichia coli (strain K12) GN=rpiA PE=1 SV=1	rpiA	59	99	KLKSLGIHVFDLNE	Acetyl(K)@1	missed D-L@11	-0.00424863	1653.9	552.309	1653.91	552.31	3
P0A7Z0	sp|P0A7Z0|RPIA_ECOLI	Ribose-5-phosphate isomerase A OS=Escherichia coli (strain K12) GN=rpiA PE=1 SV=1	rpiA	61	99	KLKSLGIHVFDLNE	Acetyl(K)@3	missed D-L@11	-0.00424863	1653.9	552.309	1653.91	552.31	3
P0A7Z0	sp|P0A7Z0|RPIA_ECOLI	Ribose-5-phosphate isomerase A OS=Escherichia coli (strain K12) GN=rpiA PE=1 SV=1	rpiA	121	99	ASKQVDILGKFPLPVE	Acetyl(K)@3	missed D-I@6	-0.0109014	1781.98	595.001	1781.99	595.005	3
P0A7Z0	sp|P0A7Z0|RPIA_ECOLI	Ribose-5-phosphate isomerase A OS=Escherichia coli (strain K12) GN=rpiA PE=1 SV=1	rpiA	121	99	KFICIADASKQVD	Carbamidomethyl(C)@4; Acetyl(K)@10	missed D-A@7	-0.00908731	1535.76	512.926	1535.77	512.929	3
P0A7Z0	sp|P0A7Z0|RPIA_ECOLI	Ribose-5-phosphate isomerase A OS=Escherichia coli (strain K12) GN=rpiA PE=1 SV=1	rpiA	121	99	KFICIADASKQVDILGKFPLPVE	Carbamidomethyl(C)@4; Acetyl(K)@10	missed D-A@7; missed D-I@13	-0.00232306	2629.42	658.361	2629.42	658.362	4
P0A7Z0	sp|P0A7Z0|RPIA_ECOLI	Ribose-5-phosphate isomerase A OS=Escherichia coli (strain K12) GN=rpiA PE=1 SV=1	rpiA	121	99	KFICIADASKQVDILGKFPLPVE	Carbamidomethyl(C)@4; Acetyl(K)@10	missed D-A@7; missed D-I@13	-0.010527	2629.41	877.477	2629.42	877.48	3
P0A7Z0	sp|P0A7Z0|RPIA_ECOLI	Ribose-5-phosphate isomerase A OS=Escherichia coli (strain K12) GN=rpiA PE=1 SV=1	rpiA	128	99	ASKQVDILGKFPLPVE	Acetyl(K)@10	missed D-I@6	-0.0145835	1781.98	595	1781.99	595.005	3
P0A7Z0	sp|P0A7Z0|RPIA_ECOLI	Ribose-5-phosphate isomerase A OS=Escherichia coli (strain K12) GN=rpiA PE=1 SV=1	rpiA	128	99	ILGKFPLPVE	Acetyl(K)@4		-0.0187996	1153.66	577.835	1153.67	577.845	2
P0A7Z0	sp|P0A7Z0|RPIA_ECOLI	Ribose-5-phosphate isomerase A OS=Escherichia coli (strain K12) GN=rpiA PE=1 SV=1	rpiA	128	99	KFICIADASKQVDILGKFPLPVE	Carbamidomethyl(C)@4; Acetyl(K)@17	missed D-A@7; missed D-I@13	-0.0103797	2629.41	658.359	2629.42	658.362	4
P0A7Z0	sp|P0A7Z0|RPIA_ECOLI	Ribose-5-phosphate isomerase A OS=Escherichia coli (strain K12) GN=rpiA PE=1 SV=1	rpiA	149	99	QLVKLGGRPE	Acetyl(K)@4	cleaved R-Q@N-term	-0.0118263	1137.64	569.827	1137.65	569.833	2
P0A7Z0	sp|P0A7Z0|RPIA_ECOLI	Ribose-5-phosphate isomerase A OS=Escherichia coli (strain K12) GN=rpiA PE=1 SV=1	rpiA	149	99	SAVARQLVKLGGRPE	Acetyl(K)@9	cleaved R-S@N-term	-0.028743	1621.9	541.64	1621.93	541.649	3
P0A7L0	sp|P0A7L0|RL1_ECOLI	50S ribosomal protein L1 OS=Escherichia coli (strain K12) GN=rplA PE=1 SV=2	rplA	19	99	KVDATKQYD	Acetyl(K)@6	missed D-A@3	-0.00528279	1108.53	555.275	1108.54	555.277	2
P0A7L0	sp|P0A7L0|RL1_ECOLI	50S ribosomal protein L1 OS=Escherichia coli (strain K12) GN=rplA PE=1 SV=2	rplA	19	99	KVDATKQYDINE	Acetyl(K)@6	missed D-A@3; missed D-I@9	-0.00643633	1464.7	489.242	1464.71	489.244	3
P0A7L0	sp|P0A7L0|RL1_ECOLI	50S ribosomal protein L1 OS=Escherichia coli (strain K12) GN=rplA PE=1 SV=2	rplA	19	99	KVDATKQYDINE	Acetyl(K)@6	missed D-A@3; missed D-I@9	-0.00155723	1464.71	733.361	1464.71	733.362	2
P0A7L0	sp|P0A7L0|RL1_ECOLI	50S ribosomal protein L1 OS=Escherichia coli (strain K12) GN=rplA PE=1 SV=2	rplA	31	99	AIALLKE	Acetyl(K)@6		-0.0149308	798.47	400.242	798.485	400.25	2
P0A7L0	sp|P0A7L0|RL1_ECOLI	50S ribosomal protein L1 OS=Escherichia coli (strain K12) GN=rplA PE=1 SV=2	rplA	105	99	LVGMEDLADQIKKGE	Acetyl(K)@12	missed E-D@5; missed D-L@6; missed D-Q@9	0.000204483	1686.85	563.291	1686.85	563.291	3
P0A7L0	sp|P0A7L0|RL1_ECOLI	50S ribosomal protein L1 OS=Escherichia coli (strain K12) GN=rplA PE=1 SV=2	rplA	105	99	LVGMEDLADQIKKGE	Oxidation(M)@4; Acetyl(K)@12	missed E-D@5; missed D-L@6; missed D-Q@9	-0.0051065	1702.84	568.62	1702.84	568.622	3
P0A7L0	sp|P0A7L0|RL1_ECOLI	50S ribosomal protein L1 OS=Escherichia coli (strain K12) GN=rplA PE=1 SV=2	rplA	105	99	LVGMEDLADQIKKGE	Acetyl(K)@12	missed E-D@5; missed D-L@6; missed D-Q@9	0.000804323	1686.85	844.433	1686.85	844.432	2
P0A7L0	sp|P0A7L0|RL1_ECOLI	50S ribosomal protein L1 OS=Escherichia coli (strain K12) GN=rplA PE=1 SV=2	rplA	105	99	LVGMEDLADQIKKGE	Oxidation(M)@4; Acetyl(K)@12	missed E-D@5; missed D-L@6; missed D-Q@9	-0.00432939	1702.84	852.428	1702.84	852.43	2
P0A7L0	sp|P0A7L0|RL1_ECOLI	50S ribosomal protein L1 OS=Escherichia coli (strain K12) GN=rplA PE=1 SV=2	rplA	106	99	LVGMEDLADQIKKGE	Acetyl(K)@13	missed E-D@5; missed D-L@6; missed D-Q@9	0.000204483	1686.85	563.291	1686.85	563.291	3
P0A7L0	sp|P0A7L0|RL1_ECOLI	50S ribosomal protein L1 OS=Escherichia coli (strain K12) GN=rplA PE=1 SV=2	rplA	106	99	LVGMEDLADQIKKGE	Acetyl(K)@13	missed E-D@5; missed D-L@6; missed D-Q@9	-0.0117508	1686.84	844.426	1686.85	844.432	2
P0A7L0	sp|P0A7L0|RL1_ECOLI	50S ribosomal protein L1 OS=Escherichia coli (strain K12) GN=rplA PE=1 SV=2	rplA	184	99	AGQVRYRNDKNGIIHTTIGKVDFDADKLKE	Acetyl(K)@27	cleaved K-A@N-term; missed D-K@9; missed D-F@22; missed D-A@24; missed D-K@26	0.043738	3442.84	574.814	3442.8	574.807	6
P0A7L0	sp|P0A7L0|RL1_ECOLI	50S ribosomal protein L1 OS=Escherichia coli (strain K12) GN=rplA PE=1 SV=2	rplA	184	99	AGQVRYRNDKNGIIHTTIGKVDFDADKLKE	Acetyl(K)@27	cleaved K-A@N-term; missed D-K@9; missed D-F@22; missed D-A@24; missed D-K@26	0.0351799	3442.83	689.573	3442.8	689.566	5
P0A7L0	sp|P0A7L0|RL1_ECOLI	50S ribosomal protein L1 OS=Escherichia coli (strain K12) GN=rplA PE=1 SV=2	rplA	184	99	AGQVRYRNDKNGIIHTTIGKVDFDADKLKE	Acetyl(K)@27	cleaved K-A@N-term; missed D-K@9; missed D-F@22; missed D-A@24; missed D-K@26	0.00937786	3442.81	861.709	3442.8	861.706	4
P0A7L0	sp|P0A7L0|RL1_ECOLI	50S ribosomal protein L1 OS=Escherichia coli (strain K12) GN=rplA PE=1 SV=2	rplA	184	99	AVKNAKAGQVRYRNDKNGIIHTTIGKVDFDADKLKE	Acetyl(K)@33	missed D-K@15; missed D-F@28; missed D-A@30; missed D-K@32	0.0342373	4054.21	811.848	4054.17	811.841	5
P0A7L0	sp|P0A7L0|RL1_ECOLI	50S ribosomal protein L1 OS=Escherichia coli (strain K12) GN=rplA PE=1 SV=2	rplA	184	99	NAKAGQVRYRNDKNGIIHTTIGKVDFDADKLKE	Acetyl(K)@30	cleaved K-N@N-term; missed D-K@12; missed D-F@25; missed D-A@27; missed D-K@29	0.0525087	3756.02	627.011	3755.97	627.002	6
P0A7L0	sp|P0A7L0|RL1_ECOLI	50S ribosomal protein L1 OS=Escherichia coli (strain K12) GN=rplA PE=1 SV=2	rplA	184	99	NDKNGIIHTTIGKVDFDADKLKE	Acetyl(K)@20	cleaved R-N@N-term; missed D-K@2; missed D-F@15; missed D-A@17; missed D-K@19	0.0176642	2612.36	654.098	2612.34	654.093	4
P0A7L0	sp|P0A7L0|RL1_ECOLI	50S ribosomal protein L1 OS=Escherichia coli (strain K12) GN=rplA PE=1 SV=2	rplA	197	99	ALLVALKKAKPT	Acetyl(K)@7	cleaved T-Q@C-term	-0.00874193	1293.83	432.284	1293.84	432.287	3
P0A7L0	sp|P0A7L0|RL1_ECOLI	50S ribosomal protein L1 OS=Escherichia coli (strain K12) GN=rplA PE=1 SV=2	rplA	197	99	ALLVALKKAKPTQ	Acetyl(K)@7	cleaved Q-A@C-term	-0.0172947	1421.88	711.947	1421.9	711.956	2
P0A7L0	sp|P0A7L0|RL1_ECOLI	50S ribosomal protein L1 OS=Escherichia coli (strain K12) GN=rplA PE=1 SV=2	rplA	197	99	ALLVALKKAKPTQAK	Acetyl(K)@7	cleaved K-G@C-term	-0.000390656	1621.03	406.264	1621.03	406.265	4
P0A7L0	sp|P0A7L0|RL1_ECOLI	50S ribosomal protein L1 OS=Escherichia coli (strain K12) GN=rplA PE=1 SV=2	rplA	197	99	ALLVALKKAKPTQAK	Acetyl(K)@7	cleaved K-G@C-term	-0.00490935	1621.02	541.349	1621.03	541.35	3
P0A7L0	sp|P0A7L0|RL1_ECOLI	50S ribosomal protein L1 OS=Escherichia coli (strain K12) GN=rplA PE=1 SV=2	rplA	198	99	ALLVALKKAKPTQAK	Acetyl(K)@8	cleaved K-G@C-term	-0.000390656	1621.03	406.264	1621.03	406.265	4
P60422	sp|P60422|RL2_ECOLI	50S ribosomal protein L2 OS=Escherichia coli (strain K12) GN=rplB PE=1 SV=2	rplB	97	98.56	YDPNRSANIALVLYKDGE	Acetyl(K)@15	missed D-G@16	-0.0049299	2079.02	694.015	2079.03	694.016	3
P60422	sp|P60422|RL2_ECOLI	50S ribosomal protein L2 OS=Escherichia coli (strain K12) GN=rplB PE=1 SV=2	rplB	97	99	YDPNRSANIALVLYKDGE	Acetyl(K)@15	missed D-G@16	-0.00191044	2079.03	1040.52	2079.03	1040.52	2
P60438	sp|P60438|RL3_ECOLI	50S ribosomal protein L3 OS=Escherichia coli (strain K12) GN=rplC PE=1 SV=1	rplC	70	99	AGHFAKAGVE	Acetyl(K)@6		-0.00483149	1027.5	514.759	1027.51	514.762	2
P60438	sp|P60438|RL3_ECOLI	50S ribosomal protein L3 OS=Escherichia coli (strain K12) GN=rplC PE=1 SV=1	rplC	204	99	RNLLLVKGAVPGATGSDLIVKPAVKA	Acetyl(K)@21	missed D-L@17	0.0110579	2628.58	658.152	2628.57	658.15	4
P60723	sp|P60723|RL4_ECOLI	50S ribosomal protein L4 OS=Escherichia coli (strain K12) GN=rplD PE=1 SV=1	rplD	137	98.94	KFSVEAPKTKLLAQKLKDMALE	Acetyl(K)@15	missed E-A@5; missed D-M@18	0.0126264	2529.44	506.895	2529.42	506.892	5
P60723	sp|P60723|RL4_ECOLI	50S ribosomal protein L4 OS=Escherichia coli (strain K12) GN=rplD PE=1 SV=1	rplD	137	99	KFSVEAPKTKLLAQKLKDMALE	Acetyl(K)@15	missed E-A@5; missed D-M@18	0.00867774	2529.43	633.365	2529.42	633.363	4
P60723	sp|P60723|RL4_ECOLI	50S ribosomal protein L4 OS=Escherichia coli (strain K12) GN=rplD PE=1 SV=1	rplD	139	99	KFSVEAPKTKLLAQKLKD	Acetyl(K)@17	missed E-A@5	0.00787087	2085.23	522.314	2085.22	522.312	4
P62399	sp|P62399|RL5_ECOLI	50S ribosomal protein L5 OS=Escherichia coli (strain K12) GN=rplE PE=1 SV=2	rplE	3	99	AKLHDYYKDE	Acetyl(K)@2	cleaved M-A@N-term; missed D-Y@5; missed D-E@9	0.00144098	1322.62	441.879	1322.61	441.879	3
P62399	sp|P62399|RL5_ECOLI	50S ribosomal protein L5 OS=Escherichia coli (strain K12) GN=rplE PE=1 SV=2	rplE	3	99	KLHDYYKDE	Acetyl(K)@1	cleaved A-K@N-term; missed D-Y@4; missed D-E@8	-0.0187163	1251.56	626.787	1251.58	626.796	2
P62399	sp|P62399|RL5_ECOLI	50S ribosomal protein L5 OS=Escherichia coli (strain K12) GN=rplE PE=1 SV=2	rplE	9	99	AKLHDYYKDE	Acetyl(K)@8	cleaved M-A@N-term; missed D-Y@5; missed D-E@9	-0.000179523	1322.61	662.314	1322.61	662.314	2
P62399	sp|P62399|RL5_ECOLI	50S ribosomal protein L5 OS=Escherichia coli (strain K12) GN=rplE PE=1 SV=2	rplE	14	99	VVKKLMTE	Acetyl(K)@3		-0.0153922	988.547	495.281	988.563	495.289	2
P62399	sp|P62399|RL5_ECOLI	50S ribosomal protein L5 OS=Escherichia coli (strain K12) GN=rplE PE=1 SV=2	rplE	15	99	VVKKLMTE	Acetyl(K)@4		-0.0047721	988.558	495.286	988.563	495.289	2
P62399	sp|P62399|RL5_ECOLI	50S ribosomal protein L5 OS=Escherichia coli (strain K12) GN=rplE PE=1 SV=2	rplE	15	99	VVKKLMTE	Acetyl(K)@4; Oxidation(M)@6		-0.00863091	1004.55	503.282	1004.56	503.286	2
P62399	sp|P62399|RL5_ECOLI	50S ribosomal protein L5 OS=Escherichia coli (strain K12) GN=rplE PE=1 SV=2	rplE	47	99	AIADKKLLD	Acetyl(K)@5	missed D-K@4	-0.0103678	1027.58	514.798	1027.59	514.803	2
P62399	sp|P62399|RL5_ECOLI	50S ribosomal protein L5 OS=Escherichia coli (strain K12) GN=rplE PE=1 SV=2	rplE	47	99	AIADKKLLDNAAAD	Acetyl(K)@5	missed D-K@4; missed D-N@9	-0.0124438	1469.76	735.887	1469.77	735.894	2
P62399	sp|P62399|RL5_ECOLI	50S ribosomal protein L5 OS=Escherichia coli (strain K12) GN=rplE PE=1 SV=2	rplE	48	99	AIADKKLLD	Acetyl(K)@6	missed D-K@4	-0.00836401	1027.58	514.799	1027.59	514.803	2
P62399	sp|P62399|RL5_ECOLI	50S ribosomal protein L5 OS=Escherichia coli (strain K12) GN=rplE PE=1 SV=2	rplE	48	99	AIADKKLLDNAAAD	Acetyl(K)@6	missed D-K@4; missed D-N@9	-0.0124438	1469.76	735.887	1469.77	735.894	2
P62399	sp|P62399|RL5_ECOLI	50S ribosomal protein L5 OS=Escherichia coli (strain K12) GN=rplE PE=1 SV=2	rplE	179	99	GRALLAAFDFPFRK	Acetyl(K)@14	missed D-F@9	-0.00521806	1649.9	550.974	1649.9	550.975	3
P62399	sp|P62399|RL5_ECOLI	50S ribosomal protein L5 OS=Escherichia coli (strain K12) GN=rplE PE=1 SV=2	rplE	179	99	GRALLAAFDFPFRK	Acetyl(K)@14	missed D-F@9	-0.0149087	1649.89	825.952	1649.9	825.959	2
P0AG55	sp|P0AG55|RL6_ECOLI	50S ribosomal protein L6 OS=Escherichia coli (strain K12) GN=rplF PE=1 SV=2	rplF	85	98.74	GFTKKLQLVGVGYR	Acetyl(K)@4	cleaved R-A@C-term	-0.0104445	1606.91	536.644	1606.92	536.647	3
P0AG55	sp|P0AG55|RL6_ECOLI	50S ribosomal protein L6 OS=Escherichia coli (strain K12) GN=rplF PE=1 SV=2	rplF	134	99	IVLKGADKQVIGQVAADLR	Acetyl(K)@4	cleaved R-A@C-term; missed D-K@7; missed D-L@17	-0.00321148	2035.18	679.399	2035.18	679.4	3
P0A7R1	sp|P0A7R1|RL9_ECOLI	50S ribosomal protein L9 OS=Escherichia coli (strain K12) GN=rplI PE=1 SV=1	rplI	8	99	MQVILLDKVANLGSLGDQVNVKAGYAR	Acetyl(K)@8	cleaved R-N@C-term; missed D-K@7; missed D-Q@17	-0.00526653	2913.57	972.197	2913.57	972.199	3
P0A7R1	sp|P0A7R1|RL9_ECOLI	50S ribosomal protein L9 OS=Escherichia coli (strain K12) GN=rplI PE=1 SV=1	rplI	41	99	GKAVPATKKNIE	Acetyl(K)@8	cleaved Q-G@N-term	-0.00018385	1296.74	433.254	1296.74	433.254	3
P0A7R1	sp|P0A7R1|RL9_ECOLI	50S ribosomal protein L9 OS=Escherichia coli (strain K12) GN=rplI PE=1 SV=1	rplI	41	99	KAVPATKKNIE	Acetyl(K)@7	cleaved G-K@N-term	-0.00389561	1239.71	414.245	1239.72	414.247	3
P0A7R1	sp|P0A7R1|RL9_ECOLI	50S ribosomal protein L9 OS=Escherichia coli (strain K12) GN=rplI PE=1 SV=1	rplI	41	99	LVPQGKAVPATKKNIE	Acetyl(K)@12	cleaved F-L@N-term	-0.00178847	1734	579.008	1734	579.009	3
P0A7R1	sp|P0A7R1|RL9_ECOLI	50S ribosomal protein L9 OS=Escherichia coli (strain K12) GN=rplI PE=1 SV=1	rplI	41	99	MQVILLDKVANLGSLGDQVNVKAGYARNFLVPQGKAVPATKKNIE	Oxidation(M)@1; Acetyl(K)@41	missed D-K@7; missed D-Q@17	0.0714921	4864.73	811.796	4864.66	811.785	6
P0A7R1	sp|P0A7R1|RL9_ECOLI	50S ribosomal protein L9 OS=Escherichia coli (strain K12) GN=rplI PE=1 SV=1	rplI	41	99	NFLVPQGKAVPATKKNIE	Acetyl(K)@14	cleaved R-N@N-term	0.0183414	1995.13	666.052	1995.12	666.046	3
P0A7R1	sp|P0A7R1|RL9_ECOLI	50S ribosomal protein L9 OS=Escherichia coli (strain K12) GN=rplI PE=1 SV=1	rplI	42	99	KAVPATKKNIE	Acetyl(K)@8	cleaved G-K@N-term	-0.00389561	1239.71	414.245	1239.72	414.247	3
P0A7R1	sp|P0A7R1|RL9_ECOLI	50S ribosomal protein L9 OS=Escherichia coli (strain K12) GN=rplI PE=1 SV=1	rplI	42	99	LVPQGKAVPATKKNIE	Acetyl(K)@13	cleaved F-L@N-term	-0.00178847	1734	579.008	1734	579.009	3
P0A7R1	sp|P0A7R1|RL9_ECOLI	50S ribosomal protein L9 OS=Escherichia coli (strain K12) GN=rplI PE=1 SV=1	rplI	42	99	MQVILLDKVANLGSLGDQVNVKAGYARNFLVPQGKAVPATKKNIE	Oxidation(M)@1; Acetyl(K)@42	missed D-K@7; missed D-Q@17	0.0714921	4864.73	811.796	4864.66	811.785	6
P0A7R1	sp|P0A7R1|RL9_ECOLI	50S ribosomal protein L9 OS=Escherichia coli (strain K12) GN=rplI PE=1 SV=1	rplI	42	99	NFLVPQGKAVPATKKNIE	Acetyl(K)@15	cleaved R-N@N-term	0.0152656	1995.13	666.051	1995.12	666.046	3
P0A7R1	sp|P0A7R1|RL9_ECOLI	50S ribosomal protein L9 OS=Escherichia coli (strain K12) GN=rplI PE=1 SV=1	rplI	42	99	NFLVPQGKAVPATKKNIE	Acetyl(K)@15; Deamidated(N)@16	cleaved R-N@N-term	0.0136098	1996.11	666.378	1996.1	666.374	3
P0A7R1	sp|P0A7R1|RL9_ECOLI	50S ribosomal protein L9 OS=Escherichia coli (strain K12) GN=rplI PE=1 SV=1	rplI	42	99	NFLVPQGKAVPATKKNIE	Acetyl(K)@15	cleaved R-N@N-term	-0.00520146	1995.11	998.562	1995.12	998.565	2
P0A7R1	sp|P0A7R1|RL9_ECOLI	50S ribosomal protein L9 OS=Escherichia coli (strain K12) GN=rplI PE=1 SV=1	rplI	42	99	PQGKAVPATKKNIE	Acetyl(K)@11	cleaved V-P@N-term	-0.00882961	1521.84	761.929	1521.85	761.933	2
P0A7R1	sp|P0A7R1|RL9_ECOLI	50S ribosomal protein L9 OS=Escherichia coli (strain K12) GN=rplI PE=1 SV=1	rplI	89	99	GKLFGSIGTRDIADAVTAAGVE	Acetyl(K)@2	missed D-I@11; missed D-A@14	-0.0082231	2189.12	730.716	2189.13	730.718	3
P0A7J3	sp|P0A7J3|RL10_ECOLI	50S ribosomal protein L10 OS=Escherichia coli (strain K12) GN=rplJ PE=1 SV=2	rplJ	37	99	VAKGALSAVVADSRGVTVDKMTE	Acetyl(K)@20	missed D-S@12; missed D-K@19	-0.00322123	2345.22	782.748	2345.23	782.749	3
P0A7J3	sp|P0A7J3|RL10_ECOLI	50S ribosomal protein L10 OS=Escherichia coli (strain K12) GN=rplJ PE=1 SV=2	rplJ	97	99	AFVGPTLIAYSMEHPGAAARLFKE	Acetyl(K)@23	missed E-H@13	-0.0121344	2617.32	655.338	2617.34	655.341	4
P0A7J3	sp|P0A7J3|RL10_ECOLI	50S ribosomal protein L10 OS=Escherichia coli (strain K12) GN=rplJ PE=1 SV=2	rplJ	97	99	AFVGPTLIAYSMEHPGAAARLFKE	Oxidation(M)@12; Acetyl(K)@23	missed E-H@13	0.00398209	2633.34	659.341	2633.33	659.34	4
P0A7J3	sp|P0A7J3|RL10_ECOLI	50S ribosomal protein L10 OS=Escherichia coli (strain K12) GN=rplJ PE=1 SV=2	rplJ	97	99	AFVGPTLIAYSMEHPGAAARLFKE	Acetyl(K)@23	missed E-H@13	-0.00399017	2617.33	873.451	2617.34	873.453	3
P0A7J3	sp|P0A7J3|RL10_ECOLI	50S ribosomal protein L10 OS=Escherichia coli (strain K12) GN=rplJ PE=1 SV=2	rplJ	97	99	AFVGPTLIAYSMEHPGAAARLFKE	Oxidation(M)@12; Acetyl(K)@23	missed E-H@13	0.00623358	2633.34	878.786	2633.33	878.784	3
P0A7J3	sp|P0A7J3|RL10_ECOLI	50S ribosomal protein L10 OS=Escherichia coli (strain K12) GN=rplJ PE=1 SV=2	rplJ	97	99	CLKDAFVGPTLIAYSMEHPGAAARLFKE	Carbamidomethyl(C)@1; Acetyl(K)@27	missed D-A@4; missed E-H@17	-6.65e-05	3133.57	784.4	3133.57	784.401	4
P0A7J3	sp|P0A7J3|RL10_ECOLI	50S ribosomal protein L10 OS=Escherichia coli (strain K12) GN=rplJ PE=1 SV=2	rplJ	97	99	GTPFECLKDAFVGPTLIAYSMEHPGAAARLFKE	Carbamidomethyl(C)@6; Acetyl(K)@32	missed E-C@5; missed D-A@9; missed E-H@22	-0.000235092	3664.81	917.209	3664.81	917.209	4
P0A7J3	sp|P0A7J3|RL10_ECOLI	50S ribosomal protein L10 OS=Escherichia coli (strain K12) GN=rplJ PE=1 SV=2	rplJ	97	99	GTPFECLKDAFVGPTLIAYSMEHPGAAARLFKE	Carbamidomethyl(C)@6; Oxidation(M)@21; Acetyl(K)@32	missed E-C@5; missed D-A@9; missed E-H@22	0.0111702	3680.81	921.21	3680.8	921.207	4
P0A7J3	sp|P0A7J3|RL10_ECOLI	50S ribosomal protein L10 OS=Escherichia coli (strain K12) GN=rplJ PE=1 SV=2	rplJ	101	99	FAKANAKFE	Acetyl(K)@3		0.000934009	1066.55	534.28	1066.54	534.28	2
P0A7J3	sp|P0A7J3|RL10_ECOLI	50S ribosomal protein L10 OS=Escherichia coli (strain K12) GN=rplJ PE=1 SV=2	rplJ	105	99	FAKANAKFE	Acetyl(K)@7		-0.00130748	1066.54	534.279	1066.54	534.28	2
P0A7J3	sp|P0A7J3|RL10_ECOLI	50S ribosomal protein L10 OS=Escherichia coli (strain K12) GN=rplJ PE=1 SV=2	rplJ	162	99	TLAAVRDAKE	Acetyl(K)@9	cleaved R-T@N-term; missed D-A@7	-0.00389096	1114.59	558.304	1114.6	558.306	2
P0A7J7	sp|P0A7J7|RL11_ECOLI	50S ribosomal protein L11 OS=Escherichia coli (strain K12) GN=rplK PE=1 SV=2	rplK	40, 45	99	FCKAFNAKTDSIE	Carbamidomethyl(C)@2; Trimethyl(K)@3; Acetyl(K)@8	missed D-S@10	-0.00149894	1613.77	807.894	1613.78	807.895	2
P0A7K2	sp|P0A7K2|RL7_ECOLI	50S ribosomal protein L7/L12 OS=Escherichia coli (strain K12) GN=rplL PE=1 SV=2	rplL	30	99	KFGVSAAAAVAVAAGPVEAAEEKTE	Acetyl(K)@1	missed E-A@18; missed E-E@21; missed E-K@22	-0.00316635	2414.23	805.75	2414.23	805.752	3
P0A7K2	sp|P0A7K2|RL7_ECOLI	50S ribosomal protein L7/L12 OS=Escherichia coli (strain K12) GN=rplL PE=1 SV=2	rplL	60	99	FDVILKAAGANKVAVIK	Acetyl(K)@6	cleaved K-A@C-term; missed D-V@2	-0.00799394	1798.06	600.362	1798.07	600.365	3
P0A7K2	sp|P0A7K2|RL7_ECOLI	50S ribosomal protein L7/L12 OS=Escherichia coli (strain K12) GN=rplL PE=1 SV=2	rplL	71	99	AAGANKVAVIKAVRGATGLGLKE	Acetyl(K)@11	cleaved K-A@N-term	-0.00766283	2235.3	559.832	2235.31	559.834	4
P0A7K2	sp|P0A7K2|RL7_ECOLI	50S ribosomal protein L7/L12 OS=Escherichia coli (strain K12) GN=rplL PE=1 SV=2	rplL	71	99	AAGANKVAVIKAVRGATGLGLKE	Acetyl(K)@11	cleaved K-A@N-term	-0.00405371	2235.3	746.108	2235.31	746.109	3
P0A7K2	sp|P0A7K2|RL7_ECOLI	50S ribosomal protein L7/L12 OS=Escherichia coli (strain K12) GN=rplL PE=1 SV=2	rplL	71	99	FDVILKAAGANKVAVIKAVRGATGLGLKE	Acetyl(K)@17	missed D-V@2	-0.00267477	2950.73	984.584	2950.73	984.585	3
P0A7K2	sp|P0A7K2|RL7_ECOLI	50S ribosomal protein L7/L12 OS=Escherichia coli (strain K12) GN=rplL PE=1 SV=2	rplL	82	99	AVRGATGLGLKE	Acetyl(K)@11	cleaved K-A@N-term	-0.0160123	1212.67	405.229	1212.68	405.235	3
P0A7K2	sp|P0A7K2|RL7_ECOLI	50S ribosomal protein L7/L12 OS=Escherichia coli (strain K12) GN=rplL PE=1 SV=2	rplL	82	99	AVRGATGLGLKE	Acetyl(K)@11	cleaved K-A@N-term	-0.00845016	1212.67	607.344	1212.68	607.349	2
P0A7K2	sp|P0A7K2|RL7_ECOLI	50S ribosomal protein L7/L12 OS=Escherichia coli (strain K12) GN=rplL PE=1 SV=2	rplL	82	98.65	FDVILKAAGANKVAVIKAVRGATGLGLKE	Acetyl(K)@28	missed D-V@2	0.00599165	2950.74	984.587	2950.73	984.585	3
P0A7K2	sp|P0A7K2|RL7_ECOLI	50S ribosomal protein L7/L12 OS=Escherichia coli (strain K12) GN=rplL PE=1 SV=2	rplL	96	99	SAPAALKE	Acetyl(K)@7		-0.00564001	827.433	414.724	827.439	414.727	2
P0A7K2	sp|P0A7K2|RL7_ECOLI	50S ribosomal protein L7/L12 OS=Escherichia coli (strain K12) GN=rplL PE=1 SV=2	rplL	108	99	ALKKALE	Acetyl(K)@3		-0.0113962	813.485	407.75	813.496	407.755	2
P0A7K2	sp|P0A7K2|RL7_ECOLI	50S ribosomal protein L7/L12 OS=Escherichia coli (strain K12) GN=rplL PE=1 SV=2	rplL	108	99	ALKKALEE	Acetyl(K)@3	missed E-E@7	-0.00192834	942.537	472.276	942.539	472.277	2
P0A7K2	sp|P0A7K2|RL7_ECOLI	50S ribosomal protein L7/L12 OS=Escherichia coli (strain K12) GN=rplL PE=1 SV=2	rplL	109	99	ALKKALE	Acetyl(K)@4		-0.00620819	813.49	407.752	813.496	407.755	2
P0AA10	sp|P0AA10|RL13_ECOLI	50S ribosomal protein L13 OS=Escherichia coli (strain K12) GN=rplM PE=1 SV=1	rplM	12	99	TVKRDWYVVDATGKTLGRLATE	Acetyl(K)@3	missed D-W@5; missed D-A@10	0.0235712	2520.36	631.097	2520.33	631.091	4
P0ADY3	sp|P0ADY3|RL14_ECOLI	50S ribosomal protein L14 OS=Escherichia coli (strain K12) GN=rplN PE=1 SV=1	rplN	111	99	KFMKIISL	Acetyl(K)@1	cleaved L-A@C-term	-0.0119853	1020.59	511.303	1020.6	511.309	2
P0ADY3	sp|P0ADY3|RL14_ECOLI	50S ribosomal protein L14 OS=Escherichia coli (strain K12) GN=rplN PE=1 SV=1	rplN	111	99	KFMKIISLAPEVL	Acetyl(K)@1	missed E-V@11	-0.0237957	1529.87	510.962	1529.89	510.97	3
P0ADY3	sp|P0ADY3|RL14_ECOLI	50S ribosomal protein L14 OS=Escherichia coli (strain K12) GN=rplN PE=1 SV=1	rplN	111	99	KFMKIISLAPEVL	Acetyl(K)@1	missed E-V@11	-0.0156239	1529.87	765.944	1529.89	765.952	2
P0ADY3	sp|P0ADY3|RL14_ECOLI	50S ribosomal protein L14 OS=Escherichia coli (strain K12) GN=rplN PE=1 SV=1	rplN	111	99	KFMKIISLAPEVL	Acetyl(K)@1; Oxidation(M)@3	missed E-V@11	-0.0164692	1545.87	773.941	1545.88	773.949	2
P0ADY3	sp|P0ADY3|RL14_ECOLI	50S ribosomal protein L14 OS=Escherichia coli (strain K12) GN=rplN PE=1 SV=1	rplN	114	99	KFMKIISLAPEVL	Acetyl(K)@4	missed E-V@11	-0.0156239	1529.87	765.944	1529.89	765.952	2
P0ADY7	sp|P0ADY7|RL16_ECOLI	50S ribosomal protein L16 OS=Escherichia coli (strain K12) GN=rplP PE=1 SV=1	rplP	118	99	AFKLAAAKLPIKTTFVTK	Acetyl(K)@3	cleaved K-T@C-term	-0.013697	1989.19	498.305	1989.2	498.308	4
P0ADY7	sp|P0ADY7|RL16_ECOLI	50S ribosomal protein L16 OS=Escherichia coli (strain K12) GN=rplP PE=1 SV=1	rplP	133	99	LAAAKLPIKTTFVTKTVM	Acetyl(K)@15	cleaved K-L@N-term	-0.0141162	1974.14	659.056	1974.16	659.06	3
P0AG44	sp|P0AG44|RL17_ECOLI	50S ribosomal protein L17 OS=Escherichia coli (strain K12) GN=rplQ PE=1 SV=1	rplQ	78	98.79	IVAKLFNE	Acetyl(K)@4		-0.00807089	974.536	488.275	974.544	488.279	2
P0AG44	sp|P0AG44|RL17_ECOLI	50S ribosomal protein L17 OS=Escherichia coli (strain K12) GN=rplQ PE=1 SV=1	rplQ	121	99	LVDRSEKAE	Acetyl(K)@7	missed D-R@3; missed E-K@6	-0.00450463	1087.55	544.78	1087.55	544.783	2
P0C018	sp|P0C018|RL18_ECOLI	50S ribosomal protein L18 OS=Escherichia coli (strain K12) GN=rplR PE=1 SV=1	rplR	63	99	QLKYTGNKDAAAAVGK	Acetyl(K)@3	cleaved K-A@C-term; missed D-A@9	0.00726212	1675.9	559.639	1675.89	559.637	3
P0C018	sp|P0C018|RL18_ECOLI	50S ribosomal protein L18 OS=Escherichia coli (strain K12) GN=rplR PE=1 SV=1	rplR	63	99	QLKYTGNKDAAAAVGK	Gln->pyro-Glu@N-term; Acetyl(K)@3	cleaved K-A@C-term; missed D-A@9	-0.0139359	1658.85	830.432	1658.86	830.439	2
P0C018	sp|P0C018|RL18_ECOLI	50S ribosomal protein L18 OS=Escherichia coli (strain K12) GN=rplR PE=1 SV=1	rplR	63	99	QLKYTGNKDAAAAVGKAVAE	Gln->pyro-Glu@N-term; Acetyl(K)@3	missed D-A@9	0.00518582	2029.05	677.358	2029.05	677.357	3
P0C018	sp|P0C018|RL18_ECOLI	50S ribosomal protein L18 OS=Escherichia coli (strain K12) GN=rplR PE=1 SV=1	rplR	63	99	QLKYTGNKDAAAAVGKAVAE	Acetyl(K)@3	missed D-A@9	0.00541094	2046.08	683.034	2046.07	683.032	3
P0C018	sp|P0C018|RL18_ECOLI	50S ribosomal protein L18 OS=Escherichia coli (strain K12) GN=rplR PE=1 SV=1	rplR	63	99	QLKYTGNKDAAAAVGKAVAE	Gln->pyro-Glu@N-term; Acetyl(K)@3	missed D-A@9	-0.00706844	2029.04	1015.53	2029.05	1015.53	2
P0C018	sp|P0C018|RL18_ECOLI	50S ribosomal protein L18 OS=Escherichia coli (strain K12) GN=rplR PE=1 SV=1	rplR	68	99	QLKYTGNKD	Acetyl(K)@8		-0.00784648	1107.55	554.781	1107.56	554.785	2
P0C018	sp|P0C018|RL18_ECOLI	50S ribosomal protein L18 OS=Escherichia coli (strain K12) GN=rplR PE=1 SV=1	rplR	85	99	KGIKDVSFD	Acetyl(K)@1	missed D-V@5	-0.0095837	1049.53	525.772	1049.54	525.777	2
P0C018	sp|P0C018|RL18_ECOLI	50S ribosomal protein L18 OS=Escherichia coli (strain K12) GN=rplR PE=1 SV=1	rplR	85	99	KGIKDVSFDRSGFQYHGRVQALADAARE	Acetyl(K)@1	missed D-V@5; missed D-R@9; missed D-A@24	0.0450049	3162.64	528.114	3162.6	528.107	6
P0C018	sp|P0C018|RL18_ECOLI	50S ribosomal protein L18 OS=Escherichia coli (strain K12) GN=rplR PE=1 SV=1	rplR	85	99	KGIKDVSFDRSGFQYHGRVQALADAARE	Acetyl(K)@1	missed D-V@5; missed D-R@9; missed D-A@24	0.025005	3162.62	633.531	3162.6	633.526	5
P0C018	sp|P0C018|RL18_ECOLI	50S ribosomal protein L18 OS=Escherichia coli (strain K12) GN=rplR PE=1 SV=1	rplR	88	99	KGIKDVSFD	Acetyl(K)@4	missed D-V@5	-0.0095837	1049.53	525.772	1049.54	525.777	2
P0C018	sp|P0C018|RL18_ECOLI	50S ribosomal protein L18 OS=Escherichia coli (strain K12) GN=rplR PE=1 SV=1	rplR	88	99	KGIKDVSFDRSGFQYHGRVQALADAARE	Acetyl(K)@4	missed D-V@5; missed D-R@9; missed D-A@24	0.0212152	3162.62	633.531	3162.6	633.526	5
P0A7K6	sp|P0A7K6|RL19_ECOLI	50S ribosomal protein L19 OS=Escherichia coli (strain K12) GN=rplS PE=1 SV=2	rplS	6	99	SNIIKQLE	Acetyl(K)@5	cleaved M-S@N-term	-0.00325069	985.541	493.778	985.544	493.779	2
P0AG48	sp|P0AG48|RL21_ECOLI	50S ribosomal protein L21 OS=Escherichia coli (strain K12) GN=rplU PE=1 SV=1	rplU	48	99	VKIGVPFVDGGVIKAE	Acetyl(K)@2	missed D-G@9	-0.00695417	1668.94	557.32	1668.95	557.322	3
P0AG48	sp|P0AG48|RL21_ECOLI	50S ribosomal protein L21 OS=Escherichia coli (strain K12) GN=rplU PE=1 SV=1	rplU	60	99	VKIGVPFVDGGVIKAE	Acetyl(K)@14	missed D-G@9	-0.00695417	1668.94	557.32	1668.95	557.322	3
P0AG48	sp|P0AG48|RL21_ECOLI	50S ribosomal protein L21 OS=Escherichia coli (strain K12) GN=rplU PE=1 SV=1	rplU	60	99	VKIGVPFVDGGVIKAE	Acetyl(K)@14	missed D-G@9	-0.00395222	1668.94	835.478	1668.95	835.48	2
P0ADZ0	sp|P0ADZ0|RL23_ECOLI	50S ribosomal protein L23 OS=Escherichia coli (strain K12) GN=rplW PE=1 SV=1	rplW	33	99	KSNTIVLKVAKD	Acetyl(K)@8		-0.010988	1356.79	679.401	1356.8	679.406	2
P0ADZ0	sp|P0ADZ0|RL23_ECOLI	50S ribosomal protein L23 OS=Escherichia coli (strain K12) GN=rplW PE=1 SV=1	rplW	33	99	KSNTIVLKVAKDATKAE	Acetyl(K)@8	missed D-A@12	0.00632805	1857.06	465.273	1857.06	465.272	4
P0ADZ0	sp|P0ADZ0|RL23_ECOLI	50S ribosomal protein L23 OS=Escherichia coli (strain K12) GN=rplW PE=1 SV=1	rplW	33	99	KSNTIVLKVAKDATKAE	Acetyl(K)@8	missed D-A@12	-0.00421178	1857.05	620.025	1857.06	620.026	3
P0ADZ0	sp|P0ADZ0|RL23_ECOLI	50S ribosomal protein L23 OS=Escherichia coli (strain K12) GN=rplW PE=1 SV=1	rplW	49	99	IKAAVQKLFE	Acetyl(K)@7		-0.00585827	1187.69	594.85	1187.69	594.853	2
P60624	sp|P60624|RL24_ECOLI	50S ribosomal protein L24 OS=Escherichia coli (strain K12) GN=rplX PE=1 SV=2	rplX	26	99	GKRGKVKNVLSSGKVIVE	Acetyl(K)@7	cleaved K-G@N-term	-0.00591282	1939.15	485.795	1939.16	485.797	4
P60624	sp|P60624|RL24_ECOLI	50S ribosomal protein L24 OS=Escherichia coli (strain K12) GN=rplX PE=1 SV=2	rplX	26	99	RGKVKNVLSSGKVIVE	Acetyl(K)@5	cleaved K-R@N-term	-0.00357475	1754.04	439.517	1754.04	439.518	4
P68919	sp|P68919|RL25_ECOLI	50S ribosomal protein L25 OS=Escherichia coli (strain K12) GN=rplY PE=1 SV=1	rplY	34	99	AANKFPAIIYGGKEAPLAIE	Acetyl(K)@13	cleaved R-A@N-term; missed E-A@14	0.00391245	2114.15	705.722	2114.14	705.721	3
P68919	sp|P68919|RL25_ECOLI	50S ribosomal protein L25 OS=Escherichia coli (strain K12) GN=rplY PE=1 SV=1	rplY	46	99	LDHDKVMNMQAKAE	Acetyl(K)@5	missed D-H@2; missed D-K@4	0.0121317	1670.79	557.937	1670.78	557.932	3
P68919	sp|P68919|RL25_ECOLI	50S ribosomal protein L25 OS=Escherichia coli (strain K12) GN=rplY PE=1 SV=1	rplY	46	99	LDHDKVMNMQAKAE	Acetyl(K)@5; Oxidation(M)@9	missed D-H@2; missed D-K@4	0.00386922	1686.77	563.265	1686.77	563.264	3
P68919	sp|P68919|RL25_ECOLI	50S ribosomal protein L25 OS=Escherichia coli (strain K12) GN=rplY PE=1 SV=1	rplY	46	99	LDHDKVMNMQAKAE	Acetyl(K)@5; Oxidation(M)@7; Oxidation(M)@9	missed D-H@2; missed D-K@4	0.00538948	1702.77	568.597	1702.77	568.596	3
P68919	sp|P68919|RL25_ECOLI	50S ribosomal protein L25 OS=Escherichia coli (strain K12) GN=rplY PE=1 SV=1	rplY	53	99	LDHDKVMNMQAKAE	Oxidation(M)@9; Acetyl(K)@12	missed D-H@2; missed D-K@4	0.00277058	1686.77	563.265	1686.77	563.264	3
P68919	sp|P68919|RL25_ECOLI	50S ribosomal protein L25 OS=Escherichia coli (strain K12) GN=rplY PE=1 SV=1	rplY	68	99	VLTIVVDGKE	Acetyl(K)@9	missed D-G@7	-0.0117639	1113.62	557.816	1113.63	557.821	2
P68919	sp|P68919|RL25_ECOLI	50S ribosomal protein L25 OS=Escherichia coli (strain K12) GN=rplY PE=1 SV=1	rplY	83	99	VQRHPYKPKLQHIDFVRA	Acetyl(K)@7	missed D-F@14	0.0119033	2273.27	455.661	2273.25	455.658	5
P68919	sp|P68919|RL25_ECOLI	50S ribosomal protein L25 OS=Escherichia coli (strain K12) GN=rplY PE=1 SV=1	rplY	83	99	YKPKLQHIDFVRA	Acetyl(K)@2	cleaved P-Y@N-term; missed D-F@9	-0.00676401	1655.91	414.984	1655.91	414.986	4
P68919	sp|P68919|RL25_ECOLI	50S ribosomal protein L25 OS=Escherichia coli (strain K12) GN=rplY PE=1 SV=1	rplY	85	99	IKVKAQDVQRHPYKPKLQHIDFVRA	Acetyl(K)@16	missed D-V@7; missed D-F@21	0.0282341	3055.75	510.299	3055.72	510.294	6
P68919	sp|P68919|RL25_ECOLI	50S ribosomal protein L25 OS=Escherichia coli (strain K12) GN=rplY PE=1 SV=1	rplY	85	99	VQRHPYKPKL	Acetyl(K)@9	cleaved L-Q@C-term	-0.00657598	1306.74	436.589	1306.75	436.591	3
P68919	sp|P68919|RL25_ECOLI	50S ribosomal protein L25 OS=Escherichia coli (strain K12) GN=rplY PE=1 SV=1	rplY	85	99	VQRHPYKPKLQHIDFVRA	Acetyl(K)@9	missed D-F@14	0.0208792	2273.28	455.662	2273.25	455.658	5
P68919	sp|P68919|RL25_ECOLI	50S ribosomal protein L25 OS=Escherichia coli (strain K12) GN=rplY PE=1 SV=1	rplY	85	99	YKPKLQHIDFVRA	Acetyl(K)@4	cleaved P-Y@N-term; missed D-F@9	-0.00676401	1655.91	414.984	1655.91	414.986	4
P0A7M6	sp|P0A7M6|RL29_ECOLI	50S ribosomal protein L29 OS=Escherichia coli (strain K12) GN=rpmC PE=1 SV=1	rpmC	54	99	VARVKTLLNE	Acetyl(K)@5		-0.00913548	1183.68	592.849	1183.69	592.854	2
P0A7M9	sp|P0A7M9|RL31_ECOLI	50S ribosomal protein L31 OS=Escherichia coli (strain K12) GN=rpmE PE=1 SV=1	rpmE	8	99	IHPKYEE	Acetyl(K)@4	missed E-E@6	-0.00708773	956.453	479.234	956.46	479.237	2
P0A7M9	sp|P0A7M9|RL31_ECOLI	50S ribosomal protein L31 OS=Escherichia coli (strain K12) GN=rpmE PE=1 SV=1	rpmE	8	99	MKKDIHPKYEE	Acetyl(K)@8	missed D-I@4; missed E-E@10	0.00214865	1458.72	487.247	1458.72	487.247	3
P0A7N9	sp|P0A7N9|RL33_ECOLI	50S ribosomal protein L33 OS=Escherichia coli (strain K12) GN=rpmG PE=1 SV=2	rpmG	8	99	KIKLVSSAGTGHFYTTTKNK	Acetyl(K)@1	cleaved K-R@C-term	0.00278315	2222.21	556.559	2222.21	556.559	4
P0A7N9	sp|P0A7N9|RL33_ECOLI	50S ribosomal protein L33 OS=Escherichia coli (strain K12) GN=rpmG PE=1 SV=2	rpmG	10	99	KIKLVSSAGTGHFYTTTKNK	Acetyl(K)@3	cleaved K-R@C-term	0.00278315	2222.21	556.559	2222.21	556.559	4
P0A7N9	sp|P0A7N9|RL33_ECOLI	50S ribosomal protein L33 OS=Escherichia coli (strain K12) GN=rpmG PE=1 SV=2	rpmG	33	99	RTKPEKLE	Acetyl(K)@6	cleaved K-R@N-term; missed E-K@5	-0.0055839	1041.58	521.795	1041.58	521.798	2
P0A7N9	sp|P0A7N9|RL33_ECOLI	50S ribosomal protein L33 OS=Escherichia coli (strain K12) GN=rpmG PE=1 SV=2	rpmG	50	99	LKKFDPVVRQHVIYKE	Acetyl(K)@15		-0.00114511	2040.15	681.058	2040.15	681.058	3
P0A7N9	sp|P0A7N9|RL33_ECOLI	50S ribosomal protein L33 OS=Escherichia coli (strain K12) GN=rpmG PE=1 SV=2	rpmG	50	99	QHVIYKE	Acetyl(K)@6	cleaved R-Q@N-term	-0.00711915	957.485	479.75	957.492	479.753	2
P0A7Z4	sp|P0A7Z4|RPOA_ECOLI	DNA-directed RNA polymerase subunit alpha OS=Escherichia coli (strain K12) GN=rpoA PE=1 SV=1	rpoA	10	99	FLKPRLVDIE	Acetyl(K)@3	missed D-I@8	-0.013154	1270.72	636.365	1270.73	636.372	2
P0A7Z4	sp|P0A7Z4|RPOA_ECOLI	DNA-directed RNA polymerase subunit alpha OS=Escherichia coli (strain K12) GN=rpoA PE=1 SV=1	rpoA	125	99	IVKPQHVICHLTDE	Acetyl(K)@3; Carbamidomethyl(C)@9	missed D-E@13	-0.000373054	1729.88	577.635	1729.88	577.635	3
P0A7Z4	sp|P0A7Z4|RPOA_ECOLI	DNA-directed RNA polymerase subunit alpha OS=Escherichia coli (strain K12) GN=rpoA PE=1 SV=1	rpoA	246	99	VKEEKPE	Acetyl(K)@5	missed E-E@3; missed E-K@4	-0.00942156	899.451	450.733	899.46	450.737	2
P0A7Z4	sp|P0A7Z4|RPOA_ECOLI	DNA-directed RNA polymerase subunit alpha OS=Escherichia coli (strain K12) GN=rpoA PE=1 SV=1	rpoA	271	99	LTVRSANCLKAE	Carbamidomethyl(C)@8; Acetyl(K)@10		-0.00561479	1402.72	702.366	1402.72	702.369	2
P0A7Z4	sp|P0A7Z4|RPOA_ECOLI	DNA-directed RNA polymerase subunit alpha OS=Escherichia coli (strain K12) GN=rpoA PE=1 SV=1	rpoA	291	99	LLKTPNLGKKSLTE	Acetyl(K)@3		-0.00357841	1582.93	528.649	1582.93	528.65	3
P0A7Z4	sp|P0A7Z4|RPOA_ECOLI	DNA-directed RNA polymerase subunit alpha OS=Escherichia coli (strain K12) GN=rpoA PE=1 SV=1	rpoA	297	99	LLKTPNLGKKSLTE	Acetyl(K)@9		-0.00367943	1582.93	528.649	1582.93	528.65	3
P0A8V2	sp|P0A8V2|RPOB_ECOLI	DNA-directed RNA polymerase subunit beta OS=Escherichia coli (strain K12) GN=rpoB PE=1 SV=1	rpoB	115	99	GTVKDIKEQE	Acetyl(K)@4	missed D-I@5; missed E-Q@8	-0.00805746	1187.6	594.805	1187.6	594.809	2
P0A8V2	sp|P0A8V2|RPOB_ECOLI	DNA-directed RNA polymerase subunit beta OS=Escherichia coli (strain K12) GN=rpoB PE=1 SV=1	rpoB	324	98.74	LSLDLLAKLSQSGHKRIE	Acetyl(K)@8	missed D-L@4	-0.0034369	2049.16	513.296	2049.16	513.297	4
P0A8V2	sp|P0A8V2|RPOB_ECOLI	DNA-directed RNA polymerase subunit beta OS=Escherichia coli (strain K12) GN=rpoB PE=1 SV=1	rpoB	496	99	RLSLGDLDTLMPQDMINAKPISAAVKE	Acetyl(K)@19	missed D-L@6; missed D-T@8; missed D-M@14	-0.00751214	2967.53	742.891	2967.54	742.893	4
P0A8V2	sp|P0A8V2|RPOB_ECOLI	DNA-directed RNA polymerase subunit beta OS=Escherichia coli (strain K12) GN=rpoB PE=1 SV=1	rpoB	496	99	RLSLGDLDTLMPQDMINAKPISAAVKE	Acetyl(K)@19	missed D-L@6; missed D-T@8; missed D-M@14	-0.00410905	2967.54	990.186	2967.54	990.188	3
P0A8V2	sp|P0A8V2|RPOB_ECOLI	DNA-directed RNA polymerase subunit beta OS=Escherichia coli (strain K12) GN=rpoB PE=1 SV=1	rpoB	496	99	RLSLGDLDTLMPQDMINAKPISAAVKE	Oxidation(M)@15; Acetyl(K)@19	missed D-L@6; missed D-T@8; missed D-M@14	0.00377866	2983.54	995.52	2983.54	995.519	3
P0A8V2	sp|P0A8V2|RPOB_ECOLI	DNA-directed RNA polymerase subunit beta OS=Escherichia coli (strain K12) GN=rpoB PE=1 SV=1	rpoB	844	99	LACVSRDTKLGPEEITADIPNVGE	Carbamidomethyl(C)@3; Acetyl(K)@9	missed D-T@7; missed E-E@13; missed E-I@14; missed D-I@18	0.00885399	2625.3	876.109	2625.3	876.106	3
P0A8V2	sp|P0A8V2|RPOB_ECOLI	DNA-directed RNA polymerase subunit beta OS=Escherichia coli (strain K12) GN=rpoB PE=1 SV=1	rpoB	957	99	MQLKQAKKDLSEE	Oxidation(M)@1; Acetyl(K)@7	missed D-L@9; missed E-E@12	0.00243222	1604.81	535.944	1604.81	535.943	3
P0A8V2	sp|P0A8V2|RPOB_ECOLI	DNA-directed RNA polymerase subunit beta OS=Escherichia coli (strain K12) GN=rpoB PE=1 SV=1	rpoB	957	99	MQLKQAKKDLSEE	Acetyl(K)@7	missed D-L@9; missed E-E@12	-0.0074386	1588.81	795.41	1588.81	795.414	2
P0A8V2	sp|P0A8V2|RPOB_ECOLI	DNA-directed RNA polymerase subunit beta OS=Escherichia coli (strain K12) GN=rpoB PE=1 SV=1	rpoB	988	99	AEKLDKLPRDRWLE	Acetyl(K)@3	missed E-K@2; missed D-K@5; missed D-R@10	0.00309978	1809.98	453.502	1809.97	453.501	4
P0A8V2	sp|P0A8V2|RPOB_ECOLI	DNA-directed RNA polymerase subunit beta OS=Escherichia coli (strain K12) GN=rpoB PE=1 SV=1	rpoB	991	99	KLDKLPRDRWLE	Acetyl(K)@4	missed D-K@3; missed D-R@8	-0.00885632	1609.89	403.479	1609.89	403.481	4
P0A8V2	sp|P0A8V2|RPOB_ECOLI	DNA-directed RNA polymerase subunit beta OS=Escherichia coli (strain K12) GN=rpoB PE=1 SV=1	rpoB	1007	99	LGLTDEEKQNQLE	Acetyl(K)@8	missed D-E@5; missed E-E@6; missed E-K@7	-0.00787402	1557.74	779.88	1557.75	779.883	2
P0A8V2	sp|P0A8V2|RPOB_ECOLI	DNA-directed RNA polymerase subunit beta OS=Escherichia coli (strain K12) GN=rpoB PE=1 SV=1	rpoB	1127	98.78	THLGMAAKGIGDKINAMLKQQQE	Acetyl(K)@13	missed D-K@12	0.00389536	2523.3	842.106	2523.29	842.105	3
P0A8V2	sp|P0A8V2|RPOB_ECOLI	DNA-directed RNA polymerase subunit beta OS=Escherichia coli (strain K12) GN=rpoB PE=1 SV=1	rpoB	1133	99	THLGMAAKGIGDKINAMLKQQQE	Acetyl(K)@19	missed D-K@12	0.00684549	2523.3	842.107	2523.29	842.105	3
P0A8V2	sp|P0A8V2|RPOB_ECOLI	DNA-directed RNA polymerase subunit beta OS=Escherichia coli (strain K12) GN=rpoB PE=1 SV=1	rpoB	1328	99	SFNVLLKE	Acetyl(K)@7		-0.0160692	990.523	496.269	990.539	496.277	2
P0A8T7	sp|P0A8T7|RPOC_ECOLI	DNA-directed RNA polymerase subunit beta' OS=Escherichia coli (strain K12) GN=rpoC PE=1 SV=1	rpoC	50	99	TINYRTFKPERD	Acetyl(K)@8	missed E-R@10	0.00892854	1580.8	527.942	1580.79	527.939	3
P0A8T7	sp|P0A8T7|RPOC_ECOLI	DNA-directed RNA polymerase subunit beta' OS=Escherichia coli (strain K12) GN=rpoC PE=1 SV=1	rpoC	190	99	AIQALLKSMDLE	Acetyl(K)@7	missed D-L@10	-0.0146147	1372.71	687.364	1372.73	687.371	2
P0A8T7	sp|P0A8T7|RPOC_ECOLI	DNA-directed RNA polymerase subunit beta' OS=Escherichia coli (strain K12) GN=rpoC PE=1 SV=1	rpoC	190	99	AIQALLKSMDLEQE	Acetyl(K)@7	missed D-L@10; missed E-Q@12	-0.0104792	1629.82	815.916	1629.83	815.921	2
P00579	sp|P00579|RPOD_ECOLI	RNA polymerase sigma factor RpoD OS=Escherichia coli (strain K12) GN=rpoD PE=1 SV=2	rpoD	343	99	VHRALQKLQQIEEE	Acetyl(K)@7	missed E-E@12; missed E-E@13	-0.00805119	1761.93	588.317	1761.94	588.32	3
P0AG67	sp|P0AG67|RS1_ECOLI	30S ribosomal protein S1 OS=Escherichia coli (strain K12) GN=rpsA PE=1 SV=1	rpsA	54	99	SAIPAEQFKNAQGE	Acetyl(K)@9	missed E-Q@6	-0.00900248	1530.72	766.369	1530.73	766.373	2
P0AG67	sp|P0AG67|RS1_ECOLI	30S ribosomal protein S1 OS=Escherichia coli (strain K12) GN=rpsA PE=1 SV=1	rpsA	54	99	SAIPAEQFKNAQGELE	Acetyl(K)@9	missed E-Q@6; missed E-L@14	-0.00596335	1772.85	887.433	1772.86	887.436	2
P0AG67	sp|P0AG67|RS1_ECOLI	30S ribosomal protein S1 OS=Escherichia coli (strain K12) GN=rpsA PE=1 SV=1	rpsA	247	99	ITVKVLKF	Acetyl(K)@7	cleaved F-D@C-term	-0.014017	988.618	495.316	988.632	495.323	2
P0AG67	sp|P0AG67|RS1_ECOLI	30S ribosomal protein S1 OS=Escherichia coli (strain K12) GN=rpsA PE=1 SV=1	rpsA	247	98.83	ITVKVLKFDRE	Acetyl(K)@7	missed D-R@9	-0.00999839	1388.79	463.938	1388.8	463.942	3
P0AG67	sp|P0AG67|RS1_ECOLI	30S ribosomal protein S1 OS=Escherichia coli (strain K12) GN=rpsA PE=1 SV=1	rpsA	247	99	ITVKVLKFDRE	Acetyl(K)@7	missed D-R@9	-0.0199685	1388.78	695.399	1388.8	695.409	2
P0AG67	sp|P0AG67|RS1_ECOLI	30S ribosomal protein S1 OS=Escherichia coli (strain K12) GN=rpsA PE=1 SV=1	rpsA	272	99	LKQLGEDPWVAIAKRYPE	Acetyl(K)@14	cleaved G-L@N-term; missed E-D@6	-0.00689145	2154.14	719.054	2154.15	719.056	3
P0AG67	sp|P0AG67|RS1_ECOLI	30S ribosomal protein S1 OS=Escherichia coli (strain K12) GN=rpsA PE=1 SV=1	rpsA	272	99	RTRVSLGLKQLGEDPWVAIAKRYPE	Acetyl(K)@21	missed E-D@13	0.0151526	2923.62	585.731	2923.6	585.728	5
P0AG67	sp|P0AG67|RS1_ECOLI	30S ribosomal protein S1 OS=Escherichia coli (strain K12) GN=rpsA PE=1 SV=1	rpsA	272	99	RTRVSLGLKQLGEDPWVAIAKRYPE	Acetyl(K)@21	missed E-D@13	0.0164121	2923.62	731.912	2923.6	731.908	4
P0AG67	sp|P0AG67|RS1_ECOLI	30S ribosomal protein S1 OS=Escherichia coli (strain K12) GN=rpsA PE=1 SV=1	rpsA	449	99	RISLGVKQLAEDPFNNWVALNKKGAIVTGKVTAVDAKGATVE	Acetyl(K)@22	missed E-D@11; missed D-A@35	0.0683861	4449.51	742.592	4449.44	742.58	6
P0AG67	sp|P0AG67|RS1_ECOLI	30S ribosomal protein S1 OS=Escherichia coli (strain K12) GN=rpsA PE=1 SV=1	rpsA	450	99	RISLGVKQLAEDPFNNWVALNKKGAIVTGKVTAVDAKGATVE	Acetyl(K)@23	missed E-D@11; missed D-A@35	0.0683861	4449.51	742.592	4449.44	742.58	6
P0AG67	sp|P0AG67|RS1_ECOLI	30S ribosomal protein S1 OS=Escherichia coli (strain K12) GN=rpsA PE=1 SV=1	rpsA	457	99	RISLGVKQLAEDPFNNWVALNKKGAIVTGKVTAVDAKGATVE	Acetyl(K)@30	missed E-D@11; missed D-A@35	0.0683861	4449.51	742.592	4449.44	742.58	6
P0AG67	sp|P0AG67|RS1_ECOLI	30S ribosomal protein S1 OS=Escherichia coli (strain K12) GN=rpsA PE=1 SV=1	rpsA	464	99	KGAIVTGKVTAVDAKGATVE	Acetyl(K)@15	cleaved K-K@N-term; missed D-A@13	-0.000565555	1956.09	653.037	1956.09	653.037	3
P0AG67	sp|P0AG67|RS1_ECOLI	30S ribosomal protein S1 OS=Escherichia coli (strain K12) GN=rpsA PE=1 SV=1	rpsA	464	99	KVTAVDAKGATVE	Acetyl(K)@8	cleaved G-K@N-term; missed D-A@6	-0.0121136	1329.7	665.858	1329.71	665.864	2
P0AG67	sp|P0AG67|RS1_ECOLI	30S ribosomal protein S1 OS=Escherichia coli (strain K12) GN=rpsA PE=1 SV=1	rpsA	511	99	AKFTGVDRKNR	Acetyl(K)@9	cleaved R-A@C-term; missed D-R@7	0.00411252	1332.73	445.251	1332.73	445.249	3
P0AG67	sp|P0AG67|RS1_ECOLI	30S ribosomal protein S1 OS=Escherichia coli (strain K12) GN=rpsA PE=1 SV=1	rpsA	522	99	AISLSVRAKDEADE	Acetyl(K)@9	cleaved R-A@N-term; missed D-E@10; missed E-A@11; missed D-E@13	-0.0162319	1544.75	773.383	1544.77	773.391	2
P0AG67	sp|P0AG67|RS1_ECOLI	30S ribosomal protein S1 OS=Escherichia coli (strain K12) GN=rpsA PE=1 SV=1	rpsA	536	99	KDAIATVNKQE	Acetyl(K)@9	missed D-A@2	-0.0139201	1257.64	629.829	1257.66	629.836	2
P0AG67	sp|P0AG67|RS1_ECOLI	30S ribosomal protein S1 OS=Escherichia coli (strain K12) GN=rpsA PE=1 SV=1	rpsA	555	99	AFKAAKGE	Acetyl(K)@6		-0.0107546	862.444	432.229	862.455	432.235	2
P0A7V0	sp|P0A7V0|RS2_ECOLI	30S ribosomal protein S2 OS=Escherichia coli (strain K12) GN=rpsB PE=1 SV=2	rpsB	59	99	LNKIASR	Acetyl(K)@3	cleaved R-K@C-term	-0.00759798	842.49	422.252	842.497	422.256	2
P0A7V0	sp|P0A7V0|RS2_ECOLI	30S ribosomal protein S2 OS=Escherichia coli (strain K12) GN=rpsB PE=1 SV=2	rpsB	112	99	TVRQSIKRLKDLE	Acetyl(K)@7	cleaved K-T@N-term; missed D-L@11	-0.017079	1626.92	543.316	1626.94	543.321	3
P0A7V0	sp|P0A7V0|RS2_ECOLI	30S ribosomal protein S2 OS=Escherichia coli (strain K12) GN=rpsB PE=1 SV=2	rpsB	128	99	SQDGTFDKLTKKE	Acetyl(K)@8	cleaved Q-S@N-term; missed D-G@3; missed D-K@7	-0.00221002	1537.76	769.887	1537.76	769.888	2
P0A7V0	sp|P0A7V0|RS2_ECOLI	30S ribosomal protein S2 OS=Escherichia coli (strain K12) GN=rpsB PE=1 SV=2	rpsB	128	99	TQSQDGTFDKLTKKE	Acetyl(K)@10	missed D-G@5; missed D-K@9	0.00354971	1766.87	589.965	1766.87	589.964	3
P0A7V0	sp|P0A7V0|RS2_ECOLI	30S ribosomal protein S2 OS=Escherichia coli (strain K12) GN=rpsB PE=1 SV=2	rpsB	128	99	TQSQDGTFDKLTKKE	Acetyl(K)@10	missed D-G@5; missed D-K@9	0.005158	1766.87	884.444	1766.87	884.442	2
P0A7V0	sp|P0A7V0|RS2_ECOLI	30S ribosomal protein S2 OS=Escherichia coli (strain K12) GN=rpsB PE=1 SV=2	rpsB	131	99	TQSQDGTFDKLTKKE	Acetyl(K)@13	missed D-G@5; missed D-K@9	0.00354971	1766.87	589.965	1766.87	589.964	3
P0A7V0	sp|P0A7V0|RS2_ECOLI	30S ribosomal protein S2 OS=Escherichia coli (strain K12) GN=rpsB PE=1 SV=2	rpsB	131	99	TQSQDGTFDKLTKKE	Acetyl(K)@13	missed D-G@5; missed D-K@9	-0.00253245	1766.87	884.44	1766.87	884.442	2
P0A7V0	sp|P0A7V0|RS2_ECOLI	30S ribosomal protein S2 OS=Escherichia coli (strain K12) GN=rpsB PE=1 SV=2	rpsB	132	99	TQSQDGTFDKLTKKE	Acetyl(K)@14	missed D-G@5; missed D-K@9	0.00354971	1766.87	589.965	1766.87	589.964	3
P0A7V3	sp|P0A7V3|RS3_ECOLI	30S ribosomal protein S3 OS=Escherichia coli (strain K12) GN=rpsC PE=1 SV=2	rpsC	38	99	FADNLDSDFKVRQYLTKE	Acetyl(K)@10	missed D-N@3; missed D-S@6; missed D-F@8	0.0101567	2230.1	744.374	2230.09	744.371	3
P0A7V3	sp|P0A7V3|RS3_ECOLI	30S ribosomal protein S3 OS=Escherichia coli (strain K12) GN=rpsC PE=1 SV=2	rpsC	86	99	KLRKVVADIAGVPAQINIAE	Acetyl(K)@1	missed D-I@8	0.000923662	2146.25	1074.13	2146.25	1074.13	2
P0A7V3	sp|P0A7V3|RS3_ECOLI	30S ribosomal protein S3 OS=Escherichia coli (strain K12) GN=rpsC PE=1 SV=2	rpsC	89	99	KLRKVVAD	Acetyl(K)@4		-0.00662516	969.59	485.803	969.597	485.806	2
P0A7V3	sp|P0A7V3|RS3_ECOLI	30S ribosomal protein S3 OS=Escherichia coli (strain K12) GN=rpsC PE=1 SV=2	rpsC	89	99	KLRKVVADIAGVPAQINIAE	Acetyl(K)@4	missed D-I@8	0.003349	2146.25	716.424	2146.25	716.423	3
P0A7V3	sp|P0A7V3|RS3_ECOLI	30S ribosomal protein S3 OS=Escherichia coli (strain K12) GN=rpsC PE=1 SV=2	rpsC	89	99	KLRKVVADIAGVPAQINIAE	Acetyl(K)@4	missed D-I@8	0.000923662	2146.25	1074.13	2146.25	1074.13	2
P0A7V8	sp|P0A7V8|RS4_ECOLI	30S ribosomal protein S4 OS=Escherichia coli (strain K12) GN=rpsD PE=1 SV=2	rpsD	77	99	QFRNYYKE	Acetyl(K)@7	cleaved R-Q@N-term	-0.00942682	1188.55	595.281	1188.56	595.285	2
P0A7V8	sp|P0A7V8|RS4_ECOLI	30S ribosomal protein S4 OS=Escherichia coli (strain K12) GN=rpsD PE=1 SV=2	rpsD	83	99	AARLKGNTGE	Acetyl(K)@5		-0.00962014	1057.54	529.778	1057.55	529.783	2
P0A7V8	sp|P0A7V8|RS4_ECOLI	30S ribosomal protein S4 OS=Escherichia coli (strain K12) GN=rpsD PE=1 SV=2	rpsD	183	99	GTFKRKPE	Acetyl(K)@4		-0.00494366	1003.54	502.777	1003.55	502.78	2
P0A7V8	sp|P0A7V8|RS4_ECOLI	30S ribosomal protein S4 OS=Escherichia coli (strain K12) GN=rpsD PE=1 SV=2	rpsD	185	99	GTFKRKPE	Acetyl(K)@6		-0.00213604	1003.54	502.779	1003.55	502.78	2
P02358	sp|P02358|RS6_ECOLI	30S ribosomal protein S6 OS=Escherichia coli (strain K12) GN=rpsF PE=1 SV=1	rpsF	53	99	RQLAYPINKLHKAHYVLMNVEAPQEVIDE	Acetyl(K)@9	cleaved R-R@N-term; missed E-A@21; missed E-V@25; missed D-E@28	0.0347749	3459.83	692.974	3459.8	692.967	5
P02358	sp|P02358|RS6_ECOLI	30S ribosomal protein S6 OS=Escherichia coli (strain K12) GN=rpsF PE=1 SV=1	rpsF	53	99	RQLAYPINKLHKAHYVLMNVEAPQEVIDE	Acetyl(K)@9	cleaved R-R@N-term; missed E-A@21; missed E-V@25; missed D-E@28	0.0235223	3459.82	865.962	3459.8	865.957	4
P02358	sp|P02358|RS6_ECOLI	30S ribosomal protein S6 OS=Escherichia coli (strain K12) GN=rpsF PE=1 SV=1	rpsF	56	99	KAHYVLMNVEAPQEVIDE	Acetyl(K)@1	cleaved H-K@N-term; missed E-A@10; missed E-V@14; missed D-E@17	-0.00656657	2126.03	1064.02	2126.04	1064.03	2
P02358	sp|P02358|RS6_ECOLI	30S ribosomal protein S6 OS=Escherichia coli (strain K12) GN=rpsF PE=1 SV=1	rpsF	56	99	LHKAHYVLMNVEAPQEVIDE	Acetyl(K)@3	cleaved K-L@N-term; missed E-A@12; missed E-V@16; missed D-E@19	0.00795907	2376.19	793.069	2376.18	793.067	3
P02358	sp|P02358|RS6_ECOLI	30S ribosomal protein S6 OS=Escherichia coli (strain K12) GN=rpsF PE=1 SV=1	rpsF	56	99	RQLAYPINKLHKAHYVLMNVEAPQEVIDE	Acetyl(K)@12	cleaved R-R@N-term; missed E-A@21; missed E-V@25; missed D-E@28	0.0409224	3459.84	692.975	3459.8	692.967	5
P02358	sp|P02358|RS6_ECOLI	30S ribosomal protein S6 OS=Escherichia coli (strain K12) GN=rpsF PE=1 SV=1	rpsF	56	99	RQLAYPINKLHKAHYVLMNVEAPQEVIDE	Acetyl(K)@12; Oxidation(M)@18	cleaved R-R@N-term; missed E-A@21; missed E-V@25; missed D-E@28	0.0338161	3475.83	696.173	3475.79	696.166	5
P02358	sp|P02358|RS6_ECOLI	30S ribosomal protein S6 OS=Escherichia coli (strain K12) GN=rpsF PE=1 SV=1	rpsF	56	99	RQLAYPINKLHKAHYVLMNVEAPQEVIDE	Acetyl(K)@12; Oxidation(M)@18	cleaved R-R@N-term; missed E-A@21; missed E-V@25; missed D-E@28	0.0402543	3475.83	869.965	3475.79	869.955	4
P02358	sp|P02358|RS6_ECOLI	30S ribosomal protein S6 OS=Escherichia coli (strain K12) GN=rpsF PE=1 SV=1	rpsF	104	99	ASPMVKAKDE	Acetyl(K)@6	missed D-E@9	-0.00396491	1116.54	559.279	1116.55	559.282	2
P02358	sp|P02358|RS6_ECOLI	30S ribosomal protein S6 OS=Escherichia coli (strain K12) GN=rpsF PE=1 SV=1	rpsF	104	99	ASPMVKAKDERRE	Acetyl(K)@6	missed D-E@9; missed E-R@10	-0.00692351	1557.79	520.269	1557.79	520.272	3
P02358	sp|P02358|RS6_ECOLI	30S ribosomal protein S6 OS=Escherichia coli (strain K12) GN=rpsF PE=1 SV=1	rpsF	106	99	ASPMVKAKDE	Acetyl(K)@8	missed D-E@9	-0.00396491	1116.54	559.279	1116.55	559.282	2
P02358	sp|P02358|RS6_ECOLI	30S ribosomal protein S6 OS=Escherichia coli (strain K12) GN=rpsF PE=1 SV=1	rpsF	106	99	ASPMVKAKDE	Oxidation(M)@4; Acetyl(K)@8	missed D-E@9	-0.00586129	1132.54	567.276	1132.54	567.279	2
P02358	sp|P02358|RS6_ECOLI	30S ribosomal protein S6 OS=Escherichia coli (strain K12) GN=rpsF PE=1 SV=1	rpsF	106	99	ASPMVKAKDERRE	Acetyl(K)@8	missed D-E@9; missed E-R@10	-0.00692351	1557.79	520.269	1557.79	520.272	3
P02359	sp|P02359|RS7_ECOLI	30S ribosomal protein S7 OS=Escherichia coli (strain K12) GN=rpsG PE=1 SV=3	rpsG	11	99	RVIGQRKILPDPKFGSE	Acetyl(K)@7	cleaved R-R@N-term	0.00949669	1981.12	496.287	1981.11	496.285	4
P02359	sp|P02359|RS7_ECOLI	30S ribosomal protein S7 OS=Escherichia coli (strain K12) GN=rpsG PE=1 SV=3	rpsG	56	99	LAQRSGKSELE	Acetyl(K)@7	cleaved T-L@N-term; missed E-L@9	-0.00876068	1258.64	630.329	1258.65	630.333	2
P02359	sp|P02359|RS7_ECOLI	30S ribosomal protein S7 OS=Escherichia coli (strain K12) GN=rpsG PE=1 SV=3	rpsG	56	99	TLAQRSGKSELE	Acetyl(K)@8	missed E-L@10	-0.00537798	1359.69	680.854	1359.7	680.857	2
P0A7W7	sp|P0A7W7|RS8_ECOLI	30S ribosomal protein S8 OS=Escherichia coli (strain K12) GN=rpsH PE=1 SV=2	rpsH	94	99	RKDELPKVMAGLGIAVVSTSKGVMTDRAARQAGLGGE	Acetyl(K)@7	cleaved K-R@N-term; missed D-E@3; missed E-L@4; missed D-R@26	0.0315525	3810.06	763.019	3810.02	763.012	5
P0A7X3	sp|P0A7X3|RS9_ECOLI	30S ribosomal protein S9 OS=Escherichia coli (strain K12) GN=rpsI PE=1 SV=2	rpsI	22	99	VFIKPGNGKIVINQRSLE	Acetyl(K)@4	cleaved R-V@N-term	0.00250258	2053.17	685.398	2053.17	685.397	3
P0A7X3	sp|P0A7X3|RS9_ECOLI	30S ribosomal protein S9 OS=Escherichia coli (strain K12) GN=rpsI PE=1 SV=2	rpsI	27	99	VFIKPGNGKIVINQRSLE	Acetyl(K)@9	cleaved R-V@N-term	-0.00591878	2053.16	685.395	2053.17	685.397	3
P0A7X3	sp|P0A7X3|RS9_ECOLI	30S ribosomal protein S9 OS=Escherichia coli (strain K12) GN=rpsI PE=1 SV=2	rpsI	100	99	LRKAGFVTRD	Acetyl(K)@3		-0.00402775	1203.67	402.23	1203.67	402.231	3
P0A7X3	sp|P0A7X3|RS9_ECOLI	30S ribosomal protein S9 OS=Escherichia coli (strain K12) GN=rpsI PE=1 SV=2	rpsI	100	99	LRKAGFVTRDAR	Acetyl(K)@3	cleaved R-Q@C-term; missed D-A@10	-0.0295669	1430.78	477.934	1430.81	477.944	3
P0A7X3	sp|P0A7X3|RS9_ECOLI	30S ribosomal protein S9 OS=Escherichia coli (strain K12) GN=rpsI PE=1 SV=2	rpsI	100	99	LRKAGFVTRDARQVE	Acetyl(K)@3	missed D-A@10	0.0143883	1786.99	447.756	1786.98	447.752	4
P0A7X3	sp|P0A7X3|RS9_ECOLI	30S ribosomal protein S9 OS=Escherichia coli (strain K12) GN=rpsI PE=1 SV=2	rpsI	100	99	LRKAGFVTRDARQVE	Acetyl(K)@3	missed D-A@10	0.00389427	1786.98	596.669	1786.98	596.667	3
P0A7R5	sp|P0A7R5|RS10_ECOLI	30S ribosomal protein S10 OS=Escherichia coli (strain K12) GN=rpsJ PE=1 SV=1	rpsJ	59	99	RFTVLISPHVNKDARDQYE	Acetyl(K)@12	missed D-A@13; missed D-Q@16	6.65e-05	2329.18	777.401	2329.18	777.401	3
P0A7R5	sp|P0A7R5|RS10_ECOLI	30S ribosomal protein S10 OS=Escherichia coli (strain K12) GN=rpsJ PE=1 SV=1	rpsJ	82	99	IRTHLRLVDIVEPTEKTVD	Acetyl(K)@16	missed D-I@9; missed E-K@15	0.00923314	2275.26	569.823	2275.25	569.821	4
P0A7R5	sp|P0A7R5|RS10_ECOLI	30S ribosomal protein S10 OS=Escherichia coli (strain K12) GN=rpsJ PE=1 SV=1	rpsJ	82	99	IVEPTEKTVD	Acetyl(K)@7	missed E-K@6	-0.00584262	1171.59	586.803	1171.6	586.806	2
P0A7R5	sp|P0A7R5|RS10_ECOLI	30S ribosomal protein S10 OS=Escherichia coli (strain K12) GN=rpsJ PE=1 SV=1	rpsJ	82	99	RLVDIVEPTEKTVD	Acetyl(K)@11	cleaved L-R@N-term; missed D-I@4; missed E-K@10	-0.00922619	1654.87	828.442	1654.88	828.446	2
P0A7R9	sp|P0A7R9|RS11_ECOLI	30S ribosomal protein S11 OS=Escherichia coli (strain K12) GN=rpsK PE=1 SV=2	rpsK	75	99	KSTPFAAQVAAERCADAVKE	Carbamidomethyl(C)@14; Acetyl(K)@19	cleaved R-K@N-term; missed E-R@12; missed D-A@16	0.00640838	2190.08	731.034	2190.07	731.032	3
P0A7S9	sp|P0A7S9|RS13_ECOLI	30S ribosomal protein S13 OS=Escherichia coli (strain K12) GN=rpsM PE=1 SV=2	rpsM	13	99	ARIAGINIPDHKH	Acetyl(K)@12	cleaved M-A@N-term; cleaved H-A@C-term; missed D-H@10	-0.00709256	1482.8	495.273	1482.81	495.276	3
P0A7S9	sp|P0A7S9|RS13_ECOLI	30S ribosomal protein S13 OS=Escherichia coli (strain K12) GN=rpsM PE=1 SV=2	rpsM	78, 79	99	ISMSIKRLMD	Acetyl(K)@6; Deamidated(R)@7		0.0037622	1235.63	618.822	1235.63	618.82	2
P0AG59	sp|P0AG59|RS14_ECOLI	30S ribosomal protein S14 OS=Escherichia coli (strain K12) GN=rpsN PE=1 SV=2	rpsN	23	99	RVALADKYFAKRAE	Acetyl(K)@11	cleaved K-R@N-term; missed D-K@6	-0.0022422	1678.91	420.736	1678.92	420.736	4
P0AG59	sp|P0AG59|RS14_ECOLI	30S ribosomal protein S14 OS=Escherichia coli (strain K12) GN=rpsN PE=1 SV=2	rpsN	23	99	RVALADKYFAKRAE	Acetyl(K)@11	cleaved K-R@N-term; missed D-K@6	0.00125932	1678.92	560.646	1678.92	560.646	3
P0AG59	sp|P0AG59|RS14_ECOLI	30S ribosomal protein S14 OS=Escherichia coli (strain K12) GN=rpsN PE=1 SV=2	rpsN	97	99	AAMRGEIPGLKKASW	Acetyl(K)@11	missed E-I@6	-0.00616479	1655.88	552.966	1655.88	552.968	3
P0AG59	sp|P0AG59|RS14_ECOLI	30S ribosomal protein S14 OS=Escherichia coli (strain K12) GN=rpsN PE=1 SV=2	rpsN	97	99	AAMRGEIPGLKKASW	Oxidation(M)@3; Acetyl(K)@11	missed E-I@6	-0.00420025	1671.87	558.298	1671.88	558.299	3
P0ADZ4	sp|P0ADZ4|RS15_ECOLI	30S ribosomal protein S15 OS=Escherichia coli (strain K12) GN=rpsO PE=1 SV=2	rpsO	71	99	KLLDYLKRKD	Acetyl(K)@7	cleaved R-K@N-term; missed D-Y@4	-0.00967544	1332.77	445.263	1332.78	445.266	3
P0A7T3	sp|P0A7T3|RS16_ECOLI	30S ribosomal protein S16 OS=Escherichia coli (strain K12) GN=rpsP PE=1 SV=1	rpsP	46	99	RVGFFNPIASEKEE	Acetyl(K)@12	missed E-K@11; missed E-E@13	-6.47e-05	1663.82	832.918	1663.82	832.918	2
P0A7T3	sp|P0A7T3|RS16_ECOLI	30S ribosomal protein S16 OS=Escherichia coli (strain K12) GN=rpsP PE=1 SV=1	rpsP	76	99	LDRIAHWVGQGATISDRVAALIKE	Acetyl(K)@23	missed D-R@2; missed D-R@16	0.0018997	2660.44	666.118	2660.44	666.117	4
P0AG63	sp|P0AG63|RS17_ECOLI	30S ribosomal protein S17 OS=Escherichia coli (strain K12) GN=rpsQ PE=1 SV=2	rpsQ	30	99	RFVKHPIYGK	Acetyl(K)@4	cleaved K-F@C-term	-0.0050096	1285.72	429.582	1285.73	429.584	3
P0AG63	sp|P0AG63|RS17_ECOLI	30S ribosomal protein S17 OS=Escherichia coli (strain K12) GN=rpsQ PE=1 SV=2	rpsQ	69	99	CRPLSKTKSWTLVRVVE	Carbamidomethyl(C)@1; Acetyl(K)@6		-0.00345635	2100.15	526.044	2100.15	526.045	4
P0A7T7	sp|P0A7T7|RS18_ECOLI	30S ribosomal protein S18 OS=Escherichia coli (strain K12) GN=rpsR PE=1 SV=2	rpsR	30	99	IDYKDIATLKNYITE	Acetyl(K)@10	missed D-Y@2; missed D-I@5	-0.0165422	1840.93	614.65	1840.95	614.656	3
P0A7T7	sp|P0A7T7|RS18_ECOLI	30S ribosomal protein S18 OS=Escherichia coli (strain K12) GN=rpsR PE=1 SV=2	rpsR	30	99	IDYKDIATLKNYITE	Acetyl(K)@10	missed D-Y@2; missed D-I@5	-0.00962471	1840.94	921.475	1840.95	921.48	2
P0A7U3	sp|P0A7U3|RS19_ECOLI	30S ribosomal protein S19 OS=Escherichia coli (strain K12) GN=rpsS PE=1 SV=2	rpsS	28	99	SGDKKPLRTWSR	Acetyl(K)@4	cleaved R-R@C-term; missed D-K@3	-0.00329733	1471.79	491.603	1471.79	491.604	3
P0A7U3	sp|P0A7U3|RS19_ECOLI	30S ribosomal protein S19 OS=Escherichia coli (strain K12) GN=rpsS PE=1 SV=2	rpsS	29	99	SGDKKPLRTWSR	Acetyl(K)@5	cleaved R-R@C-term; missed D-K@3	0.00599974	1471.8	491.606	1471.79	491.604	3
P0A7U3	sp|P0A7U3|RS19_ECOLI	30S ribosomal protein S19 OS=Escherichia coli (strain K12) GN=rpsS PE=1 SV=2	rpsS	29	99	SGDKKPLRTWSR	Acetyl(K)@5	cleaved R-R@C-term; missed D-K@3	-0.0026147	1471.79	736.901	1471.79	736.902	2
P0A7U3	sp|P0A7U3|RS19_ECOLI	30S ribosomal protein S19 OS=Escherichia coli (strain K12) GN=rpsS PE=1 SV=2	rpsS	70	99	MVGHKLGE	Acetyl(K)@5		-0.0120131	911.441	456.728	911.453	456.734	2
P0A7U7	sp|P0A7U7|RS20_ECOLI	30S ribosomal protein S20 OS=Escherichia coli (strain K12) GN=rpsT PE=1 SV=2	rpsT	44	98.86	AGDKAAAQKAFNE	Acetyl(K)@4	missed D-K@3	0.0596489	1361.72	681.866	1361.66	681.836	2
P0A7U7	sp|P0A7U7|RS20_ECOLI	30S ribosomal protein S20 OS=Escherichia coli (strain K12) GN=rpsT PE=1 SV=2	rpsT	49	99	AGDKAAAQKAFNE	Acetyl(K)@9	missed D-K@3	-0.000409827	1361.66	681.836	1361.66	681.836	2
P0A7U7	sp|P0A7U7|RS20_ECOLI	30S ribosomal protein S20 OS=Escherichia coli (strain K12) GN=rpsT PE=1 SV=2	rpsT	85	98.93	AARHKANLTAQINKLA	Acetyl(K)@14	cleaved K-A@N-term	0.00311181	1761	588.009	1761	588.008	3
P07014	sp|P07014|SDHB_ECOLI	Succinate dehydrogenase iron-sulfur subunit OS=Escherichia coli (strain K12) GN=sdhB PE=1 SV=1	sdhB	116	99	KIKPYLLNNGQNPPARE	Acetyl(K)@1		0.00364102	1993.08	665.367	1993.07	665.365	3
P07014	sp|P07014|SDHB_ECOLI	Succinate dehydrogenase iron-sulfur subunit OS=Escherichia coli (strain K12) GN=sdhB PE=1 SV=1	sdhB	118	99	KIKPYLLNNGQNPPARE	Acetyl(K)@3		-5.18e-05	1993.07	665.365	1993.07	665.365	3
P10408	sp|P10408|SECA_ECOLI	Protein translocase subunit SecA OS=Escherichia coli (strain K12) GN=secA PE=1 SV=2	secA	241	99	RVNKIIPHLIRQE	Acetyl(K)@4	cleaved K-R@N-term	-0.00089713	1656.98	415.252	1656.98	415.252	4
P0AG86	sp|P0AG86|SECB_ECOLI	Protein-export protein SecB OS=Escherichia coli (strain K12) GN=secB PE=1 SV=1	secB	34	99	APNAPHVFQKDWQPE	Acetyl(K)@10	missed D-W@11	-7.24e-05	1804.85	602.625	1804.85	602.625	3
P0AG86	sp|P0AG86|SECB_ECOLI	Protein-export protein SecB OS=Escherichia coli (strain K12) GN=secB PE=1 SV=1	secB	34	99	APNAPHVFQKDWQPE	Acetyl(K)@10	missed D-W@11	-0.000761933	1804.85	903.433	1804.85	903.434	2
P0AFY8	sp|P0AFY8|SEQA_ECOLI	Negative modulator of initiation of replication OS=Escherichia coli (strain K12) GN=seqA PE=1 SV=1	seqA	19	99	LYSYIASHTKHIGE	Acetyl(K)@10		-0.00349763	1659.82	554.281	1659.83	554.282	3
P0A9T0	sp|P0A9T0|SERA_ECOLI	D-3-phosphoglycerate dehydrogenase OS=Escherichia coli (strain K12) GN=serA PE=1 SV=2	serA	39	99	FHKGALDDE	Acetyl(K)@3	missed D-D@7; missed D-E@8	-0.00362178	1072.48	537.247	1072.48	537.249	2
P0A9T0	sp|P0A9T0|SERA_ECOLI	D-3-phosphoglycerate dehydrogenase OS=Escherichia coli (strain K12) GN=serA PE=1 SV=2	serA	39	99	FHKGALDDEQLKE	Acetyl(K)@3	missed D-D@7; missed D-E@8; missed E-Q@9	-0.0104787	1570.75	524.591	1570.76	524.595	3
P0A9T0	sp|P0A9T0|SERA_ECOLI	D-3-phosphoglycerate dehydrogenase OS=Escherichia coli (strain K12) GN=serA PE=1 SV=2	serA	39	99	FHKGALDDEQLKE	Acetyl(K)@3	missed D-D@7; missed D-E@8; missed E-Q@9	-0.00269054	1570.76	786.387	1570.76	786.389	2
P0A9T0	sp|P0A9T0|SERA_ECOLI	D-3-phosphoglycerate dehydrogenase OS=Escherichia coli (strain K12) GN=serA PE=1 SV=2	serA	39	99	FHKGALDDEQLKESIRD	Acetyl(K)@3	missed D-D@7; missed D-E@8; missed E-Q@9; missed E-S@13	-0.0136024	2041.99	511.506	2042.01	511.509	4
P0A9T0	sp|P0A9T0|SERA_ECOLI	D-3-phosphoglycerate dehydrogenase OS=Escherichia coli (strain K12) GN=serA PE=1 SV=2	serA	48	99	FHKGALDDEQLKE	Acetyl(K)@12	missed D-D@7; missed D-E@8; missed E-Q@9	0.00192773	1570.76	524.596	1570.76	524.595	3
P0A9T0	sp|P0A9T0|SERA_ECOLI	D-3-phosphoglycerate dehydrogenase OS=Escherichia coli (strain K12) GN=serA PE=1 SV=2	serA	141	99	AHRGVWNKLAAGSFE	Acetyl(K)@8	cleaved K-A@N-term	-0.0083802	1683.84	562.287	1683.85	562.29	3
P0A9T0	sp|P0A9T0|SERA_ECOLI	D-3-phosphoglycerate dehydrogenase OS=Escherichia coli (strain K12) GN=serA PE=1 SV=2	serA	141	99	ANAKAHRGVWNKLAAGSFE	Acetyl(K)@12		-0.00352632	2068.06	690.36	2068.06	690.361	3
P0A9T0	sp|P0A9T0|SERA_ECOLI	D-3-phosphoglycerate dehydrogenase OS=Escherichia coli (strain K12) GN=serA PE=1 SV=2	serA	141	99	GVWNKLAAGSFE	Acetyl(K)@5	cleaved R-G@N-term	-0.0077255	1319.64	660.829	1319.65	660.833	2
P0A9T0	sp|P0A9T0|SERA_ECOLI	D-3-phosphoglycerate dehydrogenase OS=Escherichia coli (strain K12) GN=serA PE=1 SV=2	serA	314	99	VAGKLIKYSD	Acetyl(K)@7		-0.0127319	1134.62	568.315	1134.63	568.322	2
P0A9T0	sp|P0A9T0|SERA_ECOLI	D-3-phosphoglycerate dehydrogenase OS=Escherichia coli (strain K12) GN=serA PE=1 SV=2	serA	314	99	VAGKLIKYSDNGSTL	Acetyl(K)@7	cleaved L-S@C-term; missed D-N@10	-0.00461681	1606.85	804.433	1606.86	804.436	2
P0A9T0	sp|P0A9T0|SERA_ECOLI	D-3-phosphoglycerate dehydrogenase OS=Escherichia coli (strain K12) GN=serA PE=1 SV=2	serA	314	99	VAGKLIKYSDNGSTLSAVNFPE	Acetyl(K)@7	missed D-N@10	0.00784869	2351.21	784.744	2351.2	784.741	3
P0A9T0	sp|P0A9T0|SERA_ECOLI	D-3-phosphoglycerate dehydrogenase OS=Escherichia coli (strain K12) GN=serA PE=1 SV=2	serA	314	99	VAGKLIKYSDNGSTLSAVNFPE	Acetyl(K)@7	missed D-N@10	0.0045248	2351.21	1176.61	2351.2	1176.61	2
P0A9T0	sp|P0A9T0|SERA_ECOLI	D-3-phosphoglycerate dehydrogenase OS=Escherichia coli (strain K12) GN=serA PE=1 SV=2	serA	356	99	NRPGVLTALNKIFAE	Acetyl(K)@11		-0.0107889	1683.92	562.314	1683.93	562.318	3
P0A9T0	sp|P0A9T0|SERA_ECOLI	D-3-phosphoglycerate dehydrogenase OS=Escherichia coli (strain K12) GN=serA PE=1 SV=2	serA	356	99	NRPGVLTALNKIFAE	Acetyl(K)@11		-0.0133049	1683.92	842.966	1683.93	842.973	2
P0A9T0	sp|P0A9T0|SERA_ECOLI	D-3-phosphoglycerate dehydrogenase OS=Escherichia coli (strain K12) GN=serA PE=1 SV=2	serA	398	99	KALQAMKAIPGTIR	Acetyl(K)@7	cleaved R-A@C-term	-0.00753986	1538.89	513.97	1538.9	513.973	3
P0A9T0	sp|P0A9T0|SERA_ECOLI	D-3-phosphoglycerate dehydrogenase OS=Escherichia coli (strain K12) GN=serA PE=1 SV=2	serA	398	98.73	KALQAMKAIPGTIR	Acetyl(K)@7	cleaved R-A@C-term	-0.0108688	1538.89	770.45	1538.9	770.456	2
P0A9T0	sp|P0A9T0|SERA_ECOLI	D-3-phosphoglycerate dehydrogenase OS=Escherichia coli (strain K12) GN=serA PE=1 SV=2	serA	398	99	KALQAMKAIPGTIRAR	Acetyl(K)@7	cleaved R-L@C-term	-0.00194917	1766.03	442.515	1766.03	442.516	4
P23721	sp|P23721|SERC_ECOLI	Phosphoserine aminotransferase OS=Escherichia coli (strain K12) GN=serC PE=1 SV=4	serC	20	99	AQIFNFSSGPAMLPAEVLKQAQQE	Acetyl(K)@19	cleaved M-A@N-term; missed E-V@16	-0.00504636	2645.31	882.778	2645.32	882.779	3
P23721	sp|P23721|SERC_ECOLI	Phosphoserine aminotransferase OS=Escherichia coli (strain K12) GN=serC PE=1 SV=4	serC	108	99	AGYWAASAIKE	Acetyl(K)@10		-0.00821976	1207.58	604.797	1207.59	604.801	2
P23721	sp|P23721|SERC_ECOLI	Phosphoserine aminotransferase OS=Escherichia coli (strain K12) GN=serC PE=1 SV=4	serC	267	99	MDKINQQKAE	Acetyl(K)@3	missed D-K@2	-0.00581645	1245.6	623.806	1245.6	623.808	2
P23721	sp|P23721|SERC_ECOLI	Phosphoserine aminotransferase OS=Escherichia coli (strain K12) GN=serC PE=1 SV=4	serC	311	99	LADSALDKLFLEE	Acetyl(K)@8	cleaved Q-L@N-term; missed D-S@3; missed D-K@7; missed E-E@12	-0.00780726	1504.76	753.386	1504.77	753.39	2
P23721	sp|P23721|SERC_ECOLI	Phosphoserine aminotransferase OS=Escherichia coli (strain K12) GN=serC PE=1 SV=4	serC	326	99	SFAAGLHALKGH	Acetyl(K)@10	cleaved H-R@C-term	-0.00163775	1249.66	417.559	1249.66	417.56	3
P23721	sp|P23721|SERC_ECOLI	Phosphoserine aminotransferase OS=Escherichia coli (strain K12) GN=serC PE=1 SV=4	serC	326	99	SFAAGLHALKGH	Acetyl(K)@10	cleaved H-R@C-term	-0.00655805	1249.65	625.832	1249.66	625.836	2
P23721	sp|P23721|SERC_ECOLI	Phosphoserine aminotransferase OS=Escherichia coli (strain K12) GN=serC PE=1 SV=4	serC	326	99	SFAAGLHALKGHR	Acetyl(K)@10	cleaved R-V@C-term	0.00141774	1405.76	469.594	1405.76	469.593	3
P0A8W2	sp|P0A8W2|SLYA_ECOLI	Transcriptional regulator SlyA OS=Escherichia coli (strain K12) GN=slyA PE=3 SV=1	slyA	109	99	AVINKTRAE	Acetyl(K)@5		-0.00452723	1042.57	522.294	1042.58	522.296	2
P0A8W2	sp|P0A8W2|SLYA_ECOLI	Transcriptional regulator SlyA OS=Escherichia coli (strain K12) GN=slyA PE=3 SV=1	slyA	109	99	MEAVINKTRAE	Acetyl(K)@7	missed E-A@2	-0.00894465	1302.65	652.333	1302.66	652.337	2
P21170	sp|P21170|SPEA_ECOLI	Biosynthetic arginine decarboxylase OS=Escherichia coli (strain K12) GN=speA PE=1 SV=2	speA	461	99	VQKQLDPQNRAHRPIIDE	Acetyl(K)@3	missed D-E@17	0.0135615	2198.17	550.55	2198.16	550.546	4
P0A7F6	sp|P0A7F6|SPED_ECOLI	S-adenosylmethionine decarboxylase proenzyme OS=Escherichia coli (strain K12) GN=speD PE=1 SV=1	speD	111	99	TVVAHLDK	Acetyl(K)@8	cleaved K-S@C-term; missed D-K@7	-0.00963272	923.498	462.756	923.508	462.761	2
P0A7F6	sp|P0A7F6|SPED_ECOLI	S-adenosylmethionine decarboxylase proenzyme OS=Escherichia coli (strain K12) GN=speD PE=1 SV=1	speD	225	98.7	FDLKHYMFHTKPEDLTDSERQE	Acetyl(K)@4	missed D-L@2; missed E-D@13; missed D-L@14; missed D-S@17; missed E-R@19	-0.00393851	2807.28	702.828	2807.29	702.829	4
P68191	sp|P68191|SRA_ECOLI	Stationary-phase-induced ribosome-associated protein OS=Escherichia coli (strain K12) GN=sra PE=1 SV=1	sra	29	99	GDKSSVVNNPTGRKRPAEK	Acetyl(K)@3	missed D-K@2; missed E-K@18	0.0158857	2081.11	417.23	2081.1	417.227	5
P68191	sp|P68191|SRA_ECOLI	Stationary-phase-induced ribosome-associated protein OS=Escherichia coli (strain K12) GN=sra PE=1 SV=1	sra	29	99	GDKSSVVNNPTGRKRPAEK	Acetyl(K)@3	missed D-K@2; missed E-K@18	0.0203591	2081.12	521.287	2081.1	521.282	4
P68191	sp|P68191|SRA_ECOLI	Stationary-phase-induced ribosome-associated protein OS=Escherichia coli (strain K12) GN=sra PE=1 SV=1	sra	45	99	GDKSSVVNNPTGRKRPAEK	Acetyl(K)@19	missed D-K@2; missed E-K@18	0.0248884	2081.12	417.232	2081.1	417.227	5
P68191	sp|P68191|SRA_ECOLI	Stationary-phase-induced ribosome-associated protein OS=Escherichia coli (strain K12) GN=sra PE=1 SV=1	sra	45	99	GDKSSVVNNPTGRKRPAEK	Acetyl(K)@19	missed D-K@2; missed E-K@18	0.0142555	2081.11	521.285	2081.1	521.282	4
P0ACG1	sp|P0ACG1|STPA_ECOLI	DNA-binding protein StpA OS=Escherichia coli (strain K12) GN=stpA PE=1 SV=1	stpA	38	99	KFRVVTKE	Acetyl(K)@7		-0.00527108	1047.6	524.808	1047.61	524.811	2
P0ACG1	sp|P0ACG1|STPA_ECOLI	DNA-binding protein StpA OS=Escherichia coli (strain K12) GN=stpA PE=1 SV=1	stpA	98	98.72	KRQPRPAKYKFTDVNGE	Acetyl(K)@10	cleaved K-K@N-term; missed D-V@13	0.0115096	2075.1	519.783	2075.09	519.78	4
P0ACG1	sp|P0ACG1|STPA_ECOLI	DNA-binding protein StpA OS=Escherichia coli (strain K12) GN=stpA PE=1 SV=1	stpA	128	99	GKSLDDFLI	Acetyl(K)@2	missed D-D@5; missed D-F@6	-0.0180054	1048.53	525.27	1048.54	525.279	2
P0AFG3	sp|P0AFG3|ODO1_ECOLI	2-oxoglutarate dehydrogenase E1 component OS=Escherichia coli (strain K12) GN=sucA PE=1 SV=1	sucA	54	99	DFLTDPDSVDANWRSTFQQLPGTGVKPDQFHSQTRE	Acetyl(K)@26	missed D-F@1; missed D-S@7; missed D-A@10; missed D-Q@28	0.0159516	4160.96	1041.25	4160.95	1041.24	4
P0AFG3	sp|P0AFG3|ODO1_ECOLI	2-oxoglutarate dehydrogenase E1 component OS=Escherichia coli (strain K12) GN=sucA PE=1 SV=1	sucA	225	99	RYLGAKFPGAKRFSLE	Acetyl(K)@11		0.00869052	1881.03	471.266	1881.03	471.264	4
P0AFG3	sp|P0AFG3|ODO1_ECOLI	2-oxoglutarate dehydrogenase E1 component OS=Escherichia coli (strain K12) GN=sucA PE=1 SV=1	sucA	834	99	QRRKNNQHDVAIVRIE	Acetyl(K)@4	missed D-V@9	0.00104114	2017.09	505.281	2017.09	505.281	4
P0AFG6	sp|P0AFG6|ODO2_ECOLI	Dihydrolipoyllysine-residue succinyltransferase component of 2-oxoglutarate dehydrogenase complex OS=Escherichia coli (strain K12) GN=sucB PE=1 SV=2	sucB	218	99	LRKQYGE	Acetyl(K)@3		-0.0108179	934.477	468.245	934.487	468.251	2
P0AFG6	sp|P0AFG6|ODO2_ECOLI	Dihydrolipoyllysine-residue succinyltransferase component of 2-oxoglutarate dehydrogenase complex OS=Escherichia coli (strain K12) GN=sucB PE=1 SV=2	sucB	218	99	VNMKPIMDLRKQYGE	Acetyl(K)@11	missed D-L@8	-0.0061244	1862.93	621.985	1862.94	621.987	3
P0A836	sp|P0A836|SUCC_ECOLI	Succinyl-CoA ligase [ADP-forming] subunit beta OS=Escherichia coli (strain K12) GN=sucC PE=1 SV=1	sucC	106	99	AATDIAKE	Acetyl(K)@7	missed D-I@4	-0.0124372	859.416	430.715	859.429	430.722	2
P0A836	sp|P0A836|SUCC_ECOLI	Succinyl-CoA ligase [ADP-forming] subunit beta OS=Escherichia coli (strain K12) GN=sucC PE=1 SV=1	sucC	146	99	ETPHLIHKVALDPLTGPMPYQGRE	Acetyl(K)@8	missed E-T@1	0.00698062	2740.41	686.109	2740.4	686.107	4
P0A836	sp|P0A836|SUCC_ECOLI	Succinyl-CoA ligase [ADP-forming] subunit beta OS=Escherichia coli (strain K12) GN=sucC PE=1 SV=1	sucC	205	99	INPLVITKQGD	Acetyl(K)@8		-0.0146596	1238.67	620.343	1238.69	620.351	2
P0A836	sp|P0A836|SUCC_ECOLI	Succinyl-CoA ligase [ADP-forming] subunit beta OS=Escherichia coli (strain K12) GN=sucC PE=1 SV=1	sucC	205	99	INPLVITKQGDLICLD	Acetyl(K)@8; Carbamidomethyl(C)@14	missed D-L@11	-0.00422065	1852.99	927.504	1853	927.506	2
P0A836	sp|P0A836|SUCC_ECOLI	Succinyl-CoA ligase [ADP-forming] subunit beta OS=Escherichia coli (strain K12) GN=sucC PE=1 SV=1	sucC	295	99	IVKLHGGEPANFLDVGGGATKE	Acetyl(K)@21	missed D-V@14	0.0252828	2250.19	751.071	2250.16	751.062	3
P0A836	sp|P0A836|SUCC_ECOLI	Succinyl-CoA ligase [ADP-forming] subunit beta OS=Escherichia coli (strain K12) GN=sucC PE=1 SV=1	sucC	372	99	LGAKKLADSGLNIIAAKGLTDAAQQVVAAVE	Acetyl(K)@17	missed D-S@8; missed D-A@21	-0.0370289	3076.68	770.176	3076.71	770.186	4
P0AGE9	sp|P0AGE9|SUCD_ECOLI	Succinyl-CoA ligase [ADP-forming] subunit alpha OS=Escherichia coli (strain K12) GN=sucD PE=1 SV=2	sucD	7	99	SILIDKNTKVICQGFTGSQGTFHSE	Acetyl(K)@6; Carbamidomethyl(C)@12	cleaved M-S@N-term; missed D-K@5	0.00368432	2808.38	703.102	2808.38	703.101	4
P0AGE9	sp|P0AGE9|SUCD_ECOLI	Succinyl-CoA ligase [ADP-forming] subunit alpha OS=Escherichia coli (strain K12) GN=sucD PE=1 SV=2	sucD	7	99	SILIDKNTKVICQGFTGSQGTFHSE	Acetyl(K)@6; Carbamidomethyl(C)@12	cleaved M-S@N-term; missed D-K@5	0.0142293	2808.39	937.137	2808.38	937.132	3
P0AGE9	sp|P0AGE9|SUCD_ECOLI	Succinyl-CoA ligase [ADP-forming] subunit alpha OS=Escherichia coli (strain K12) GN=sucD PE=1 SV=2	sucD	10	99	SILIDKNTKVICQGFTGSQGTFHSE	Acetyl(K)@9; Carbamidomethyl(C)@12	cleaved M-S@N-term; missed D-K@5	0.00310334	2808.38	937.133	2808.38	937.132	3
P0AGE9	sp|P0AGE9|SUCD_ECOLI	Succinyl-CoA ligase [ADP-forming] subunit alpha OS=Escherichia coli (strain K12) GN=sucD PE=1 SV=2	sucD	223	99	AAAYIKE	Acetyl(K)@6		-0.00722704	806.41	404.212	806.417	404.216	2
P0AGE9	sp|P0AGE9|SUCD_ECOLI	Succinyl-CoA ligase [ADP-forming] subunit alpha OS=Escherichia coli (strain K12) GN=sucD PE=1 SV=2	sucD	285	98.55	ALKTVLK	Acetyl(K)@3		-0.0103429	813.522	407.768	813.532	407.773	2
P0AGE9	sp|P0AGE9|SUCD_ECOLI	Succinyl-CoA ligase [ADP-forming] subunit alpha OS=Escherichia coli (strain K12) GN=sucD PE=1 SV=2	sucD	289	99	ALKTVLK	Acetyl(K)@7		-0.00975672	813.523	407.769	813.532	407.773	2
P0ADG4	sp|P0ADG4|SUHB_ECOLI	Inositol-1-monophosphatase OS=Escherichia coli (strain K12) GN=suhB PE=1 SV=1	suhB	21	99	KAGNLIAKNYETPDAVE	Acetyl(K)@8	cleaved R-K@N-term; missed E-T@11; missed D-A@14	-0.00394979	1873.94	937.976	1873.94	937.978	2
P0AF96	sp|P0AF96|TABA_ECOLI	Toxin-antitoxin biofilm protein TabA OS=Escherichia coli (strain K12) GN=tabA PE=1 SV=1	tabA	25	99	HIKAHVTAETPKGKHDIE	Acetyl(K)@3	missed E-T@9; missed D-I@16	0.013049	2052.09	514.029	2052.08	514.026	4
P0AF96	sp|P0AF96|TABA_ECOLI	Toxin-antitoxin biofilm protein TabA OS=Escherichia coli (strain K12) GN=tabA PE=1 SV=1	tabA	36	99	HIKAHVTAETPKGKHDIE	Acetyl(K)@14	missed E-T@9; missed D-I@16	0.0142697	2052.09	514.03	2052.08	514.026	4
P0A867	sp|P0A867|TALA_ECOLI	Transaldolase A OS=Escherichia coli (strain K12) GN=talA PE=3 SV=1	talA	40	99	SIRHYHPQDATTNPSLLLKAAGLSQYE	Acetyl(K)@19	missed D-A@9	0.0246805	3051.57	763.899	3051.54	763.893	4
P0A867	sp|P0A867|TALA_ECOLI	Transaldolase A OS=Escherichia coli (strain K12) GN=talA PE=3 SV=1	talA	40	99	SIRHYHPQDATTNPSLLLKAAGLSQYE	Acetyl(K)@19	missed D-A@9	0.00684179	3051.55	1018.19	3051.54	1018.19	3
P0A867	sp|P0A867|TALA_ECOLI	Transaldolase A OS=Escherichia coli (strain K12) GN=talA PE=3 SV=1	talA	307	99	GIRLFAVDQRKLE	Acetyl(K)@11	missed D-Q@8	-0.00466823	1585.89	529.637	1585.89	529.639	3
P0A870	sp|P0A870|TALB_ECOLI	Transaldolase B OS=Escherichia coli (strain K12) GN=talB PE=1 SV=2	talB	117	99	RLIKLYNDAGISND	Acetyl(K)@4	cleaved K-R@N-term; missed D-A@8	-0.0114662	1632.84	817.425	1632.85	817.431	2
P0A870	sp|P0A870|TALB_ECOLI	Transaldolase B OS=Escherichia coli (strain K12) GN=talB PE=1 SV=2	talB	187	99	WYKANTDKKE	Acetyl(K)@3	missed D-K@7	-0.00276136	1323.64	442.222	1323.65	442.223	3
P0A870	sp|P0A870|TALB_ECOLI	Transaldolase B OS=Escherichia coli (strain K12) GN=talB PE=1 SV=2	talB	250	99	LAGCDRLTIAPALLKE	Carbamidomethyl(C)@4; Acetyl(K)@15	missed D-R@5	-0.00633204	1781.96	594.995	1781.97	594.998	3
P0A870	sp|P0A870|TALB_ECOLI	Transaldolase B OS=Escherichia coli (strain K12) GN=talB PE=1 SV=2	talB	250	99	LAGCDRLTIAPALLKE	Carbamidomethyl(C)@4; Acetyl(K)@15	missed D-R@5	-0.0151917	1781.96	891.985	1781.97	891.993	2
P0A870	sp|P0A870|TALB_ECOLI	Transaldolase B OS=Escherichia coli (strain K12) GN=talB PE=1 SV=2	talB	294	99	FLWQHNQDPMAVDKLAE	Acetyl(K)@14	missed D-K@13	-0.00373847	2082.98	1042.5	2082.98	1042.5	2
P0A870	sp|P0A870|TALB_ECOLI	Transaldolase B OS=Escherichia coli (strain K12) GN=talB PE=1 SV=2	talB	301	99	GIRKFAIDQE	Acetyl(K)@4	missed D-Q@8	-0.00240411	1217.64	609.826	1217.64	609.828	2
P0A870	sp|P0A870|TALB_ECOLI	Transaldolase B OS=Escherichia coli (strain K12) GN=talB PE=1 SV=2	talB	301	99	GIRKFAIDQEKLE	Acetyl(K)@4	missed D-Q@8; missed E-K@10	-0.00410324	1587.86	530.293	1587.86	530.295	3
P0A870	sp|P0A870|TALB_ECOLI	Transaldolase B OS=Escherichia coli (strain K12) GN=talB PE=1 SV=2	talB	301	99	GIRKFAIDQEKLE	Acetyl(K)@4	missed D-Q@8; missed E-K@10	-0.00798861	1587.85	794.934	1587.86	794.938	2
P0A870	sp|P0A870|TALB_ECOLI	Transaldolase B OS=Escherichia coli (strain K12) GN=talB PE=1 SV=2	talB	308	99	GIRKFAIDQEKLE	Acetyl(K)@11	missed D-Q@8; missed E-K@10	-0.00919983	1587.85	794.934	1587.86	794.938	2
P00561	sp|P00561|AK1H_ECOLI	Bifunctional aspartokinase/homoserine dehydrogenase 1 OS=Escherichia coli (strain K12) GN=thrA PE=1 SV=2	thrA	529	99	LAQAKEPFNLGRLIRLVKE	Acetyl(K)@5		0.00268071	2236.31	560.084	2236.31	560.084	4
P00561	sp|P00561|AK1H_ECOLI	Bifunctional aspartokinase/homoserine dehydrogenase 1 OS=Escherichia coli (strain K12) GN=thrA PE=1 SV=2	thrA	602	99	RKFLYDTNVGAGLPVIE	Acetyl(K)@2	cleaved R-R@N-term; missed D-T@6	-0.0149016	1933.02	645.346	1933.03	645.351	3
P00561	sp|P00561|AK1H_ECOLI	Bifunctional aspartokinase/homoserine dehydrogenase 1 OS=Escherichia coli (strain K12) GN=thrA PE=1 SV=2	thrA	602	99	RKFLYDTNVGAGLPVIE	Acetyl(K)@2	cleaved R-R@N-term; missed D-T@6	-0.0116136	1933.02	967.517	1933.03	967.523	2
P00561	sp|P00561|AK1H_ECOLI	Bifunctional aspartokinase/homoserine dehydrogenase 1 OS=Escherichia coli (strain K12) GN=thrA PE=1 SV=2	thrA	758	99	DGVCRVKIAE	Carbamidomethyl(C)@4; Acetyl(K)@7	missed D-G@1	-0.00951218	1187.59	594.801	1187.6	594.806	2
P00561	sp|P00561|AK1H_ECOLI	Bifunctional aspartokinase/homoserine dehydrogenase 1 OS=Escherichia coli (strain K12) GN=thrA PE=1 SV=2	thrA	770	99	VDGNDPLFKVKNGE	Acetyl(K)@9	missed D-G@2	-0.00123976	1572.78	525.266	1572.78	525.267	3
P00561	sp|P00561|AK1H_ECOLI	Bifunctional aspartokinase/homoserine dehydrogenase 1 OS=Escherichia coli (strain K12) GN=thrA PE=1 SV=2	thrA	770	99	VDGNDPLFKVKNGE	Acetyl(K)@9; Deamidated(N)@12	missed D-G@2	0.0154122	1573.78	525.6	1573.76	525.595	3
P00561	sp|P00561|AK1H_ECOLI	Bifunctional aspartokinase/homoserine dehydrogenase 1 OS=Escherichia coli (strain K12) GN=thrA PE=1 SV=2	thrA	770	99	VDGNDPLFKVKNGE	Acetyl(K)@9	missed D-G@2	-0.00132561	1572.78	787.396	1572.78	787.396	2
P00561	sp|P00561|AK1H_ECOLI	Bifunctional aspartokinase/homoserine dehydrogenase 1 OS=Escherichia coli (strain K12) GN=thrA PE=1 SV=2	thrA	772	99	VDGNDPLFKVKNGE	Acetyl(K)@11	missed D-G@2	-0.0112771	1572.77	525.263	1572.78	525.267	3
P00561	sp|P00561|AK1H_ECOLI	Bifunctional aspartokinase/homoserine dehydrogenase 1 OS=Escherichia coli (strain K12) GN=thrA PE=1 SV=2	thrA	772	99	VDGNDPLFKVKNGE	Acetyl(K)@11	missed D-G@2	-0.00877393	1572.77	787.392	1572.78	787.396	2
P00547	sp|P00547|KHSE_ECOLI	Homoserine kinase OS=Escherichia coli (strain K12) GN=thrB PE=1 SV=2	thrB	55	99	TFSLNNLGRFADKLPSEPRE	Acetyl(K)@13	missed D-K@12	0.00232883	2332.18	778.402	2332.18	778.401	3
P00547	sp|P00547|KHSE_ECOLI	Homoserine kinase OS=Escherichia coli (strain K12) GN=thrB PE=1 SV=2	thrB	227	99	LAAKLMKDVIAEPYRE	Oxidation(M)@6; Acetyl(K)@7	missed D-V@8	-0.00446564	1904	635.675	1904.01	635.677	3
P00547	sp|P00547|KHSE_ECOLI	Homoserine kinase OS=Escherichia coli (strain K12) GN=thrB PE=1 SV=2	thrB	285	99	TAQRVADWLGKNYLQNQE	Acetyl(K)@11	missed D-W@7	0.000463577	2175.07	726.031	2175.07	726.031	3
P00934	sp|P00934|THRC_ECOLI	Threonine synthase OS=Escherichia coli (strain K12) GN=thrC PE=1 SV=1	thrC	7	99	MKLYNLKDHNE	Acetyl(K)@7	missed D-H@8	0.00357268	1445.7	482.908	1445.7	482.906	3
P00934	sp|P00934|THRC_ECOLI	Threonine synthase OS=Escherichia coli (strain K12) GN=thrC PE=1 SV=1	thrC	7	99	MKLYNLKDHNE	Acetyl(K)@7	missed D-H@8	0.00531792	1445.7	723.859	1445.7	723.856	2
P00934	sp|P00934|THRC_ECOLI	Threonine synthase OS=Escherichia coli (strain K12) GN=thrC PE=1 SV=1	thrC	25	99	QVSFAQAVTQGLGKNQGLFFPHDLPE	Acetyl(K)@14	missed D-L@23	0.00257107	2869.44	718.368	2869.44	718.367	4
P00934	sp|P00934|THRC_ECOLI	Threonine synthase OS=Escherichia coli (strain K12) GN=thrC PE=1 SV=1	thrC	25	99	QVSFAQAVTQGLGKNQGLFFPHDLPE	Acetyl(K)@14	missed D-L@23	0.00672574	2869.45	957.49	2869.44	957.487	3
P00934	sp|P00934|THRC_ECOLI	Threonine synthase OS=Escherichia coli (strain K12) GN=thrC PE=1 SV=1	thrC	383	99	YGLFLGTAHPAKFKE	Acetyl(K)@14		-0.00870756	1719.89	574.304	1719.9	574.307	3
P00934	sp|P00934|THRC_ECOLI	Threonine synthase OS=Escherichia coli (strain K12) GN=thrC PE=1 SV=1	thrC	398	99	TLDLPKELAE	Acetyl(K)@6	missed D-L@3; missed E-L@7	-0.00315483	1169.61	585.815	1169.62	585.816	2
P0A8M3	sp|P0A8M3|SYT_ECOLI	Threonine--tRNA ligase OS=Escherichia coli (strain K12) GN=thrS PE=1 SV=1	thrS	169	99	NIAHDDKPGLYFHEE	Acetyl(K)@7	missed D-D@5; missed D-K@6; missed E-E@14	0.000223787	1825.83	609.616	1825.83	609.616	3
P0A8M3	sp|P0A8M3|SYT_ECOLI	Threonine--tRNA ligase OS=Escherichia coli (strain K12) GN=thrS PE=1 SV=1	thrS	169	99	NIAHDDKPGLYFHEE	Acetyl(K)@7	missed D-D@5; missed D-K@6; missed E-E@14	-0.00572347	1825.82	913.918	1825.83	913.921	2
P0A8M3	sp|P0A8M3|SYT_ECOLI	Threonine--tRNA ligase OS=Escherichia coli (strain K12) GN=thrS PE=1 SV=1	thrS	599	98.68	HTLRRVPYMLVCGDKE	Carbamidomethyl(C)@12; Acetyl(K)@15	missed D-K@14	0.00119955	2015.01	504.76	2015.01	504.759	4
P0A850	sp|P0A850|TIG_ECOLI	Trigger factor OS=Escherichia coli (strain K12) GN=tig PE=1 SV=1	tig	98	99	KINPAGAPTYVPGEYKLGE	Acetyl(K)@16	missed E-Y@14	-0.00505139	2045.04	1023.53	2045.05	1023.53	2
P0A850	sp|P0A850|TIG_ECOLI	Trigger factor OS=Escherichia coli (strain K12) GN=tig PE=1 SV=1	tig	146	99	VTDADVDGMLDTLRKQQATWKEKDGAVE	Acetyl(K)@15	missed D-A@3; missed D-V@5; missed D-G@7; missed D-T@11; missed E-K@22; missed D-G@24	-0.0209826	3160.51	791.136	3160.53	791.141	4
P0A850	sp|P0A850|TIG_ECOLI	Trigger factor OS=Escherichia coli (strain K12) GN=tig PE=1 SV=1	tig	152	99	VTDADVDGMLDTLRKQQATWKE	Acetyl(K)@21	missed D-A@3; missed D-V@5; missed D-G@7; missed D-T@11	0.000494924	2561.24	854.755	2561.24	854.755	3
P0A850	sp|P0A850|TIG_ECOLI	Trigger factor OS=Escherichia coli (strain K12) GN=tig PE=1 SV=1	tig	239	99	AAKFAINLKKVEE	Acetyl(K)@10	cleaved K-A@N-term; missed E-E@12	-0.00803631	1501.84	501.621	1501.85	501.624	3
P0A850	sp|P0A850|TIG_ECOLI	Trigger factor OS=Escherichia coli (strain K12) GN=tig PE=1 SV=1	tig	254	99	FIKRFGVEDGSVE	Acetyl(K)@3	missed E-D@8; missed D-G@9	-0.0058812	1523.76	762.885	1523.76	762.888	2
P0A850	sp|P0A850|TIG_ECOLI	Trigger factor OS=Escherichia coli (strain K12) GN=tig PE=1 SV=1	tig	272	99	VRKNME	Acetyl(K)@3		-0.0106253	817.401	409.708	817.412	409.713	2
P0A850	sp|P0A850|TIG_ECOLI	Trigger factor OS=Escherichia coli (strain K12) GN=tig PE=1 SV=1	tig	390	99	FYSKNKE	Acetyl(K)@4		-0.00586702	956.454	479.235	956.46	479.237	2
P0A850	sp|P0A850|TIG_ECOLI	Trigger factor OS=Escherichia coli (strain K12) GN=tig PE=1 SV=1	tig	392	99	FYSKNKE	Acetyl(K)@6		-0.00366975	956.457	479.236	956.46	479.237	2
P0A850	sp|P0A850|TIG_ECOLI	Trigger factor OS=Escherichia coli (strain K12) GN=tig PE=1 SV=1	tig	414	99	AVLAKAKVTE	Acetyl(K)@5		-0.0140214	1070.62	536.317	1070.63	536.324	2
P27302	sp|P27302|TKT1_ECOLI	Transketolase 1 OS=Escherichia coli (strain K12) GN=tktA PE=1 SV=5	tktA	225	99	AYGWHVIRDIDGHDAASIKRAVEE	Acetyl(K)@19	missed D-I@9; missed D-G@11; missed D-A@14; missed E-E@23	0.00774617	2749.36	688.348	2749.36	688.347	4
P27302	sp|P27302|TKT1_ECOLI	Transketolase 1 OS=Escherichia coli (strain K12) GN=tktA PE=1 SV=5	tktA	280	99	QLGWKYAPFEIPSE	Acetyl(K)@5	missed E-I@10	-0.00718422	1705.83	853.921	1705.84	853.925	2
P27302	sp|P27302|TKT1_ECOLI	Transketolase 1 OS=Escherichia coli (strain K12) GN=tktA PE=1 SV=5	tktA	310	99	KFAAYAKAYPQE	Acetyl(K)@1		-0.00179185	1427.71	714.861	1427.71	714.862	2
P27302	sp|P27302|TKT1_ECOLI	Transketolase 1 OS=Escherichia coli (strain K12) GN=tktA PE=1 SV=5	tktA	316	99	KFAAYAKAYPQE	Acetyl(K)@7		-0.00179185	1427.71	714.861	1427.71	714.862	2
P27302	sp|P27302|TKT1_ECOLI	Transketolase 1 OS=Escherichia coli (strain K12) GN=tktA PE=1 SV=5	tktA	316	99	KFAAYAKAYPQEAAE	Acetyl(K)@7	missed E-A@12	0.000756775	1698.83	567.283	1698.83	567.282	3
P27302	sp|P27302|TKT1_ECOLI	Transketolase 1 OS=Escherichia coli (strain K12) GN=tktA PE=1 SV=5	tktA	316	99	KFAAYAKAYPQEAAE	Acetyl(K)@7	missed E-A@12	-0.00437233	1698.82	850.418	1698.83	850.42	2
P27302	sp|P27302|TKT1_ECOLI	Transketolase 1 OS=Escherichia coli (strain K12) GN=tktA PE=1 SV=5	tktA	342	99	RMKGEMPSDFDAKAKE	Acetyl(K)@15	cleaved R-R@N-term; missed E-M@5; missed D-F@9; missed D-A@11	0.00983503	1880.89	471.229	1880.88	471.226	4
P27302	sp|P27302|TKT1_ECOLI	Transketolase 1 OS=Escherichia coli (strain K12) GN=tktA PE=1 SV=5	tktA	347	99	FIAKLQANPAK	Acetyl(K)@4	cleaved K-I@C-term	-0.0125299	1241.7	621.858	1241.71	621.864	2
P27302	sp|P27302|TKT1_ECOLI	Transketolase 1 OS=Escherichia coli (strain K12) GN=tktA PE=1 SV=5	tktA	347	99	FIAKLQANPAKIASR	Acetyl(K)@4	cleaved R-K@C-term	-0.00270234	1668.96	557.329	1668.97	557.33	3
P33570	sp|P33570|TKT2_ECOLI	Transketolase 2 OS=Escherichia coli (strain K12) GN=tktB PE=1 SV=1	tktB	224	99	IDGHDPQAVKE	Acetyl(K)@10	missed D-G@2	-0.00345717	1249.59	625.803	1249.59	625.804	2
P33570	sp|P33570|TKT2_ECOLI	Transketolase 2 OS=Escherichia coli (strain K12) GN=tktB PE=1 SV=1	tktB	342	99	KTTQKYINE	Acetyl(K)@5		-0.000295875	1165.6	583.806	1165.6	583.806	2
P33570	sp|P33570|TKT2_ECOLI	Transketolase 2 OS=Escherichia coli (strain K12) GN=tktB PE=1 SV=1	tktB	642	99	SAPADKLFPFFGFTAE	Acetyl(K)@6	missed D-K@5	-0.0109333	1785.85	893.933	1785.86	893.938	2
P06612	sp|P06612|TOP1_ECOLI	DNA topoisomerase 1 OS=Escherichia coli (strain K12) GN=topA PE=1 SV=2	topA	244	99	ALALQVTHQNDKPFRPVNKE	Acetyl(K)@12	missed D-K@11	-0.00345019	2346.24	587.567	2346.24	587.568	4
P06612	sp|P06612|TOP1_ECOLI	DNA topoisomerase 1 OS=Escherichia coli (strain K12) GN=topA PE=1 SV=2	topA	244	99	ALALQVTHQNDKPFRPVNKE	Acetyl(K)@12	missed D-K@11	-0.00903861	2346.24	783.086	2346.24	783.089	3
P06612	sp|P06612|TOP1_ECOLI	DNA topoisomerase 1 OS=Escherichia coli (strain K12) GN=topA PE=1 SV=2	topA	472	99	LTPAQHFTKPPARFSE	Acetyl(K)@9		-0.00207765	1867.96	623.659	1867.96	623.66	3
P0A858	sp|P0A858|TPIS_ECOLI	Triosephosphate isomerase OS=Escherichia coli (strain K12) GN=tpiA PE=1 SV=1	tpiA	11	99	MRHPLVMGNWKLN	Acetyl(K)@11	cleaved N-G@C-term	-0.010075	1636.82	546.615	1636.83	546.618	3
P0A858	sp|P0A858|TPIS_ECOLI	Triosephosphate isomerase OS=Escherichia coli (strain K12) GN=tpiA PE=1 SV=1	tpiA	11	99	MRHPLVMGNWKLNGSRH	Acetyl(K)@11	cleaved H-M@C-term	0.00366259	2074.05	519.52	2074.05	519.519	4
P0A858	sp|P0A858|TPIS_ECOLI	Triosephosphate isomerase OS=Escherichia coli (strain K12) GN=tpiA PE=1 SV=1	tpiA	11	99	MRHPLVMGNWKLNGSRHMVHE	Acetyl(K)@11		0.0050524	2570.26	515.06	2570.26	515.059	5
P0A858	sp|P0A858|TPIS_ECOLI	Triosephosphate isomerase OS=Escherichia coli (strain K12) GN=tpiA PE=1 SV=1	tpiA	11	99	MRHPLVMGNWKLNGSRHMVHE	Oxidation(M)@1; Acetyl(K)@11; Deamidated(N)@13		0.0293023	2587.27	518.46	2587.24	518.454	5
[truncated: 329 more rows]

## Sheet: S1B_Kacetyl_Mascot_MSMS
Supplementary Table S1b. Acetylated peptides and proteins that were identified by mass spectrometric analysis from traditional lysine acetyl enrichment protocols (Mascot database searches)
[truncated: 885 more rows]

[truncated: 1 more sheets: S1C_Ksuccinyl.interact.ipro.pep]
