# Supplementary material for: Quantification of Lysine Acetylation and Succinylation Stoichiometry in Proteins Using Mass Spectrometric Data-Independent Acquisitions (SWATH)
Source: J Am Soc Mass Spectrom. 2016 Sep 2;27(11):1758–71. doi: 10.1007/s13361-016-1476-z (PMC5059418; doi:10.1007/s13361-016-1476-z)
Supplement: Supplementary file 3 — (XLSX 12 kb) [file 13361_2016_1476_MOESM3_ESM.xlsx]

## Sheet: S2_KacVar_Settings Umpire
Supplementary Table 2. Settings for DIA-Umpire signal extraction module that was used to process SWATH acquisitions, and assemble into Pseudo MS/MS spectra
#DIA-Umpire (version 1.4)
#Data Independent Acquisition data processing and analysis package (Signal extraction module)
#No of threads
Thread = 8
#Fragment grouping parameter
RPmax = 25
RFmax = 300
CorrThreshold=0.2
DeltaApex = 0.6
AdjustFragIntensity =true
BoostComplementaryIon=true
#Report peak
ExportPrecursorPeak = false
ExportFragmentPeak = false
#Signal extraction parameters
SE.MS1PPM = 20
SE.MS2PPM = 30
SE.SN = 2
SE.MS2SN = 2
SE.MinMSIntensity = 5
SE.MinMSMSIntensity = 1
SE.MaxCurveRTRange = 1
SE.Resolution = 17000
SE.StartCharge = 2
SE.EndCharge = 4
SE.MS2StartCharge = 2
SE.MS2EndCharge = 4
SE.NoMissedScan = 1
SE.MinFrag=10
SE.EstimateBG = true
SE.MinNoPeakCluster = 2
SE.MaxNoPeakCluster = 5
#Isolation window setting
#The current version supports the following window type: SWATH (fixed window size), V_SWATH (variable SWATH window), MSX, MSE, pSMART
WindowType=V_SWATH
#Fix window size (For SWATH)
WindowSize=25
#Variable SWATH window setting (start m/z, end m/z, separated by Tab)
==window setting begin
399.5	408.2
407.2	415.8
414.8	422.7
421.7	429.7
428.7	437.3
436.3	444.8
443.8	451.7
450.7	458.7
457.7	466.7
465.7	473.4
472.4	478.3
477.3	485.4
484.4	491.2
490.2	497.7
496.7	504.3
503.3	511.2
510.2	518.2
517.2	525.3
524.3	533.3
532.3	540.3
539.3	546.8
545.8	554.5
553.5	561.8
560.8	568.3
567.3	575.7
574.7	582.3
581.3	588.8
587.8	595.8
594.8	601.8
600.8	608.9
607.9	616.9
615.9	624.8
623.8	632.2
631.2	640.8
639.8	647.9
646.9	654.8
653.8	661.5
660.5	670.3
669.3	678.8
677.8	687.8
686.8	696.9
695.9	706.9
705.9	715.9
714.9	726.2
725.2	737.4
736.4	746.6
745.6	757.5
756.5	767.9
766.9	779.5
778.5	792.9
791.9	807
806	820
819	834.2
833.2	849.4
848.4	866
865	884.4
883.4	899.9
898.9	919
918	942.1
941.1	971.6
970.6	1006
1005	1053
1052	1110.6
1109.6	1200.5
==window setting end
