# Supplementary material for: Quantification of Lysine Acetylation and Succinylation Stoichiometry in Proteins Using Mass Spectrometric Data-Independent Acquisitions (SWATH)
Source: J Am Soc Mass Spectrom. 2016 Sep 2;27(11):1758–71. doi: 10.1007/s13361-016-1476-z (PMC5059418; doi:10.1007/s13361-016-1476-z)
Supplement: Supplementary file 4 — (XLSX 113 kb) [file 13361_2016_1476_MOESM4_ESM.xlsx]

## Sheet: S3-A. Kac precursor occupancy
Supplementary Table S3A. Kac Stoichiometry calculations for non-acetylated and acetylated BSA based on the precursor ion level (for differently ranked isotopes)
			3 individual measurements listed
													in %	in %	in %	in %	in %	in %	in %	in %	in %	in %	in %	in %
													rep1	rep2	rep3	average					rep1	rep2	rep3	average
													occupancy	occupancy	occupancy	occupancy					occupancy	occupancy	occupancy	occupancy
					Acetyl	Light	Heavy		Isotope				BSA_SW1	BSA_SW2	BSA_SW3	BSA average	BSA	BSA	BSA		acBSA_SW1	acBSA_SW2	acBSA_SW3	acBSA average	acBSA	acBSA	acBSA
Protein Name	Protein Description	Peptide Sequence	Light Modified Sequence	Heavy Modified Sequence	Site	Precursor Mz	Precursor Mz	transition	Dist Rank	Cleavage Aa		transition	L/L+H	L/L+H	L/L+H	Log 2 Avg	Avg	Std Dev	CV		L/L+H	L/L+H	L/L+H	Log 2 Avg	Avg	Std Dev	CV
P02769|ALBU_BOVIN	Serum albumin OS=Bos taurus GN=ALB PE=1 SV=4	IAHRFKDLGEE	IAHRFK[+42]DLGEE	IAHRFK[+45]DLGEE	36	678.849	680.358	precursor	1	E		precursor	0.00332687	0.000578654	0.00365097	0.00191553	0.00251883	0.00168804	0.670168		0.899479	0.900784	0.897874	0.899378	0.899379	0.00145736	0.00162041
P02769|ALBU_BOVIN	Serum albumin OS=Bos taurus GN=ALB PE=1 SV=4	IAHRFKDLGEE	IAHRFK[+42]DLGEE	IAHRFK[+45]DLGEE	36	678.849	680.358	precursor [M+1]	2	E		precursor [M+1]	0.00850969	0.00500919	0.00771639	0.0069029	0.00707842	0.00183538	0.259293		0.943654	0.951771	0.948191	0.947866	0.947872	0.00406804	0.00429176
P02769|ALBU_BOVIN	Serum albumin OS=Bos taurus GN=ALB PE=1 SV=4	IAHRFKDLGEE	IAHRFK[+42]DLGEE	IAHRFK[+45]DLGEE	36	678.849	680.358	precursor [M+2]	3	E		precursor [M+2]	0.0800983	0.0861229	0.0789211	0.0816542	0.0817141	0.00386326	0.0472777		0.968418	0.962238	0.956854	0.962492	0.962503	0.00578679	0.00601222
P02769|ALBU_BOVIN	Serum albumin OS=Bos taurus GN=ALB PE=1 SV=4	HVKLVNE	HVK[+42]LVNE	HVK[+45]LVNE	65	440.748	442.257	precursor	1	E		precursor	0.00183074	0.00246544	0.00247965	0.00223685	0.00225861	0.000370618	0.164091		0.957307	0.959251	0.957738	0.958098	0.958098	0.00102083	0.00106547
P02769|ALBU_BOVIN	Serum albumin OS=Bos taurus GN=ALB PE=1 SV=4	HVKLVNE	HVK[+42]LVNE	HVK[+45]LVNE	65	440.748	442.257	precursor [M+1]	2	E		precursor [M+1]	0.0167152	0.0225258	0.0225569	0.0204028	0.0205993	0.00336379	0.163296		0.970406	0.972109	0.96944	0.970651	0.970652	0.00135126	0.00139211
P02769|ALBU_BOVIN	Serum albumin OS=Bos taurus GN=ALB PE=1 SV=4	HVKLVNE	HVK[+42]LVNE	HVK[+45]LVNE	65	440.748	442.257	precursor [M+2]	3	E		precursor [M+2]	0.13532	0.152046	0.141039	0.142635	0.142802	0.00850115	0.0595312		0.979257	0.97284	0.979266	0.977116	0.977121	0.00370762	0.00379443
P02769|ALBU_BOVIN	Serum albumin OS=Bos taurus GN=ALB PE=1 SV=4	HVKLVNELTE	HVK[+42]LVNELTE	HVK[+45]LVNELTE	65	612.335	613.845	precursor	1	E		precursor	0.0489118	0.045962	0.0455923	0.0467988	0.0468221	0.00181921	0.0388537		0.961258	0.957031	0.957947	0.958744	0.958745	0.00222381	0.0023195
P02769|ALBU_BOVIN	Serum albumin OS=Bos taurus GN=ALB PE=1 SV=4	HVKLVNELTE	HVK[+42]LVNELTE	HVK[+45]LVNELTE	65	612.335	613.845	precursor [M+1]	2	E		precursor [M+1]	0.0868467	0.0801522	0.0848079	0.0838884	0.0839356	0.00343144	0.0408818		0.956034	0.955917	0.965479	0.959133	0.959143	0.00548744	0.00572119
P02769|ALBU_BOVIN	Serum albumin OS=Bos taurus GN=ALB PE=1 SV=4	HVKLVNELTE	HVK[+42]LVNELTE	HVK[+45]LVNELTE	65	612.335	613.845	precursor [M+2]	3	E		precursor [M+2]	0.916358	0.919189	0.922569	0.919369	0.919372	0.00310942	0.00338211		0.95754	0.947947	0.929188	0.944818	0.944892	0.0144206	0.0152617
P02769|ALBU_BOVIN	Serum albumin OS=Bos taurus GN=ALB PE=1 SV=4	FAKTCVADE	FAK[+42]TC[+57]VADE	FAK[+45]TC[+57]VADE	75	541.745	543.254	precursor	1	E		precursor	0.00127258	0.0012073	0.00147216	0.00131266	0.00131734	0.000137989	0.104747		0.920244	0.921414	0.921376	0.921011	0.921011	0.000664756	0.000721768
P02769|ALBU_BOVIN	Serum albumin OS=Bos taurus GN=ALB PE=1 SV=4	FAKTCVADE	FAK[+42]TC[+57]VADE	FAK[+45]TC[+57]VADE	75	541.745	543.254	precursor [M+1]	2	E		precursor [M+1]	0.00617042	0.00697531	0.00603521	0.00638053	0.00639365	0.000508252	0.0794933		0.949949	0.95485	0.954256	0.953016	0.953018	0.00267475	0.00280661
P02769|ALBU_BOVIN	Serum albumin OS=Bos taurus GN=ALB PE=1 SV=4	FAKTCVADE	FAK[+42]TC[+57]VADE	FAK[+45]TC[+57]VADE	75	541.745	543.254	precursor [M+2]	3	E		precursor [M+2]	0.0914267	0.0942667	0.092092	0.0925872	0.0925951	0.00148531	0.0160409		0.958703	0.957429	0.955102	0.957077	0.957078	0.00182587	0.00190775
P02769|ALBU_BOVIN	Serum albumin OS=Bos taurus GN=ALB PE=1 SV=4	FAKTCVADESHAGCE	FAK[+42]TC[+57]VADESHAGC[+57]E	FAK[+45]TC[+57]VADESHAGC[+57]E	75	862.356	863.866	precursor	1	E		precursor	0.00404554	0.00426998	0.00327546	0.00383906	0.00386366	0.000521609	0.135004		0.793767	0.798204	0.799071	0.797011	0.797014	0.00284514	0.00356975
P02769|ALBU_BOVIN	Serum albumin OS=Bos taurus GN=ALB PE=1 SV=4	FAKTCVADESHAGCE	FAK[+42]TC[+57]VADESHAGC[+57]E	FAK[+45]TC[+57]VADESHAGC[+57]E	75	862.356	863.866	precursor [M+1]	2	E		precursor [M+1]	0.00813875	0.00919236	0.00789757	0.00839124	0.00840956	0.00068857	0.0818794		0.900941	0.902359	0.904429	0.902575	0.902576	0.00175416	0.0019435
P02769|ALBU_BOVIN	Serum albumin OS=Bos taurus GN=ALB PE=1 SV=4	FAKTCVADESHAGCE	FAK[+42]TC[+57]VADESHAGC[+57]E	FAK[+45]TC[+57]VADESHAGC[+57]E	75	862.356	863.866	precursor [M+2]	3	E		precursor [M+2]	0.0702696	0.0673373	0.0537686	0.0633652	0.0637918	0.00880332	0.138001		0.938063	0.944409	0.941628	0.941363	0.941366	0.00318072	0.00337884
P02769|ALBU_BOVIN	Serum albumin OS=Bos taurus GN=ALB PE=1 SV=4	SHAGCEKSLHTLFGDE	SHAGC[+57]EK[+42]SLHTLFGDE	SHAGC[+57]EK[+45]SLHTLFGDE	88	610.609	611.615	precursor	1	E		precursor	0.0067277	0.00565621	0.00625633	0.00619779	0.00621341	0.000537035	0.0864316		0.878789	0.879087	0.886294	0.881383	0.88139	0.00424992	0.00482184
P02769|ALBU_BOVIN	Serum albumin OS=Bos taurus GN=ALB PE=1 SV=4	SHAGCEKSLHTLFGDE	SHAGC[+57]EK[+42]SLHTLFGDE	SHAGC[+57]EK[+45]SLHTLFGDE	88	610.609	611.615	precursor [M+1]	2	E		precursor [M+1]	0.0467804	0.0464586	0.0475043	0.0469124	0.0469144	0.000535556	0.0114156		0.91873	0.927532	0.921505	0.922582	0.922589	0.00449977	0.00487733
P02769|ALBU_BOVIN	Serum albumin OS=Bos taurus GN=ALB PE=1 SV=4	SHAGCEKSLHTLFGDE	SHAGC[+57]EK[+42]SLHTLFGDE	SHAGC[+57]EK[+45]SLHTLFGDE	88	610.609	611.615	precursor [M+2]	3	E		precursor [M+2]	0.820552	0.823227	0.832365	0.825366	0.825382	0.0061941	0.00750452		0.938099	0.936272	0.930451	0.934935	0.934941	0.00399387	0.00427178
P02769|ALBU_BOVIN	Serum albumin OS=Bos taurus GN=ALB PE=1 SV=4	KSLHTLFGD	K[+42]SLHTLFGD	K[+45]SLHTLFGD	88	530.277	531.787	precursor	1	D		precursor	0.0790732	0.035185	0.028477	0.0429497	0.0475784	0.0274807	0.577589		0.95294	0.956036	0.954557	0.95451	0.954511	0.00154869	0.00162249
P02769|ALBU_BOVIN	Serum albumin OS=Bos taurus GN=ALB PE=1 SV=4	KSLHTLFGD	K[+42]SLHTLFGD	K[+45]SLHTLFGD	88	530.277	531.787	precursor [M+1]	2	D		precursor [M+1]	0.0924324	0.0548946	0.00236244	0.0228861	0.0498965	0.0452425	0.906727		0.971884	0.975455	0.98017	0.97583	0.975836	0.00415648	0.0042594
P02769|ALBU_BOVIN	Serum albumin OS=Bos taurus GN=ALB PE=1 SV=4	KSLHTLFGD	K[+42]SLHTLFGD	K[+45]SLHTLFGD	88	530.277	531.787	precursor [M+2]	3	D		precursor [M+2]	0.134278	0.187673	0.503822	0.233289	0.275258	0.199734	0.725628		0.992088	0.978655	0.986481	0.985726	0.985741	0.00674727	0.00684487
P02769|ALBU_BOVIN	Serum albumin OS=Bos taurus GN=ALB PE=1 SV=4	KSLHTLFGDE	K[+42]SLHTLFGDE	K[+45]SLHTLFGDE	88	594.798	596.308	precursor	1	E		precursor	0.00169249	0.00176384	0.00176614	0.00174048	0.00174082	4.19e-05	0.0240552		0.924716	0.926651	0.928256	0.92654	0.926541	0.00177286	0.00191342
P02769|ALBU_BOVIN	Serum albumin OS=Bos taurus GN=ALB PE=1 SV=4	KSLHTLFGDE	K[+42]SLHTLFGDE	K[+45]SLHTLFGDE	88	594.798	596.308	precursor [M+1]	2	E		precursor [M+1]	0.00608316	0.0062493	0.00607883	0.00613659	0.0061371	9.72e-05	0.0158373		0.96139	0.962521	0.962277	0.962063	0.962063	0.000595399	0.000618878
P02769|ALBU_BOVIN	Serum albumin OS=Bos taurus GN=ALB PE=1 SV=4	KSLHTLFGDE	K[+42]SLHTLFGDE	K[+45]SLHTLFGDE	88	594.798	596.308	precursor [M+2]	3	E		precursor [M+2]	0.0860921	0.0854892	0.0866421	0.0860732	0.0860745	0.000576684	0.00669983		0.963527	0.963461	0.966525	0.964503	0.964504	0.00175016	0.00181457
P02769|ALBU_BOVIN	Serum albumin OS=Bos taurus GN=ALB PE=1 SV=4	LCKVASLRE	LC[+57]K[+42]VASLRE	LC[+57]K[+45]VASLRE	100	559.305	560.815	precursor	1	E		precursor	0.00216706	0.0023731	0.00174441	0.00207784	0.00209486	0.000320506	0.152997		0.920375	0.922027	0.924402	0.922266	0.922268	0.00202435	0.00219497
P02769|ALBU_BOVIN	Serum albumin OS=Bos taurus GN=ALB PE=1 SV=4	LCKVASLRE	LC[+57]K[+42]VASLRE	LC[+57]K[+45]VASLRE	100	559.305	560.815	precursor [M+1]	2	E		precursor [M+1]	0.00829114	0.00695421	0.00715963	0.00744591	0.00746833	0.000719939	0.096399		0.953602	0.955583	0.956714	0.955299	0.9553	0.00157509	0.00164879
P02769|ALBU_BOVIN	Serum albumin OS=Bos taurus GN=ALB PE=1 SV=4	LCKVASLRE	LC[+57]K[+42]VASLRE	LC[+57]K[+45]VASLRE	100	559.305	560.815	precursor [M+2]	3	E		precursor [M+2]	0.0858662	0.0907426	0.0862809	0.0876024	0.0876299	0.00270365	0.030853		0.966843	0.967239	0.969114	0.967731	0.967732	0.00121268	0.00125311
P02769|ALBU_BOVIN	Serum albumin OS=Bos taurus GN=ALB PE=1 SV=4	LCKVASLRETYGDMADCCE	LC[+57]K[+42]VASLRETYGDMADC[+57]C[+57]E	LC[+57]K[+45]VASLRETYGDMADC[+57]C[+57]E	100	1160.49	1162	precursor	2	E		precursor	0.00784952	0.00791161	0.010002	0.00853227	0.00858771	0.00122519	0.142668		0.795343	0.795481	0.798167	0.796329	0.79633	0.00159193	0.00199908
P02769|ALBU_BOVIN	Serum albumin OS=Bos taurus GN=ALB PE=1 SV=4	LCKVASLRETYGDMADCCE	LC[+57]K[+42]VASLRETYGDMADC[+57]C[+57]E	LC[+57]K[+45]VASLRETYGDMADC[+57]C[+57]E	100	1160.49	1162	precursor [M+1]	1	E		precursor [M+1]	0.0340908	0.0355991	0.0286184	0.0326267	0.0327694	0.00367315	0.112091		0.862365	0.873403	0.87323	0.869651	0.869666	0.0063239	0.00727164
P02769|ALBU_BOVIN	Serum albumin OS=Bos taurus GN=ALB PE=1 SV=4	LCKVASLRETYGDMADCCE	LC[+57]K[+42]VASLRETYGDMADC[+57]C[+57]E	LC[+57]K[+45]VASLRETYGDMADC[+57]C[+57]E	100	1160.49	1162	precursor [M+2]	3	E		precursor [M+2]	0.646369	0.636337	0.638005	0.640222	0.640237	0.00537569	0.00839641		0.899294	0.897372	0.898588	0.898418	0.898418	0.000972119	0.00108203
P02769|ALBU_BOVIN	Serum albumin OS=Bos taurus GN=ALB PE=1 SV=4	TYGDMADCCEKQEPERNE	TYGDMADC[+57]C[+57]EK[+42]QEPERNE	TYGDMADC[+57]C[+57]EK[+45]QEPERNE	117	758.63	759.636	precursor	2	E		precursor	0.05115	0.0580634	0.0423731	0.0501125	0.0505288	0.00786354	0.155625		0.790909	0.772721	0.783503	0.782342	0.782378	0.00914573	0.0116897
P02769|ALBU_BOVIN	Serum albumin OS=Bos taurus GN=ALB PE=1 SV=4	TYGDMADCCEKQEPERNE	TYGDMADC[+57]C[+57]EK[+42]QEPERNE	TYGDMADC[+57]C[+57]EK[+45]QEPERNE	117	758.63	759.636	precursor [M+1]	1	E		precursor [M+1]	0.000709761	0.0132911	0.0226481	0.00597817	0.0122163	0.0110086	0.901138		0.846518	0.832947	0.827471	0.835607	0.835645	0.00980636	0.0117351
P02769|ALBU_BOVIN	Serum albumin OS=Bos taurus GN=ALB PE=1 SV=4	TYGDMADCCEKQEPERNE	TYGDMADC[+57]C[+57]EK[+42]QEPERNE	TYGDMADC[+57]C[+57]EK[+45]QEPERNE	117	758.63	759.636	precursor [M+2]	3	E		precursor [M+2]	0.723872	0.714495	0.720157	0.719498	0.719508	0.00472193	0.00656272		0.852769	0.85601	0.824121	0.844178	0.8443	0.0175504	0.0207869
P02769|ALBU_BOVIN	Serum albumin OS=Bos taurus GN=ALB PE=1 SV=4	MADCCEKQEPERNE	MADC[+57]C[+57]EK[+42]QEPERNE	MADC[+57]C[+57]EK[+45]QEPERNE	117	613.243	614.249	precursor	1	E		precursor	0.0746757	0.178981	0.118595	0.116596	0.124084	0.0523689	0.422045		0.827737	0.858349	0.827241	0.837651	0.837776	0.0178184	0.0212687
P02769|ALBU_BOVIN	Serum albumin OS=Bos taurus GN=ALB PE=1 SV=4	MADCCEKQEPERNE	MADC[+57]C[+57]EK[+42]QEPERNE	MADC[+57]C[+57]EK[+45]QEPERNE	117	613.243	614.249	precursor [M+1]	2	E		precursor [M+1]	0.0923902	0.123802	0.155266	0.1211	0.12382	0.0314381	0.253902		0.889976	0.918686	0.9477	0.918485	0.918787	0.0288621	0.0314132
P02769|ALBU_BOVIN	Serum albumin OS=Bos taurus GN=ALB PE=1 SV=4	MADCCEKQEPERNE	MADC[+57]C[+57]EK[+42]QEPERNE	MADC[+57]C[+57]EK[+45]QEPERNE	117	613.243	614.249	precursor [M+2]	3	E		precursor [M+2]	0.751739	0.725518	0.692319	0.722782	0.723192	0.0297779	0.0411757		0.755466	0.867209	0.933899	0.848945	0.852191	0.0901599	0.105798
P02769|ALBU_BOVIN	Serum albumin OS=Bos taurus GN=ALB PE=1 SV=4	KQEPERNE	K[+42]QEPERNE	K[+45]QEPERNE	117	536.257	537.766	precursor	1	E		precursor	0.156416	0.178429	0.102641	0.142022	0.145829	0.0389876	0.267352		0.917808	0.949894	0.938875	0.935431	0.935526	0.0163033	0.0174268
P02769|ALBU_BOVIN	Serum albumin OS=Bos taurus GN=ALB PE=1 SV=4	KQEPERNE	K[+42]QEPERNE	K[+45]QEPERNE	117	536.257	537.766	precursor [M+1]	2	E		precursor [M+1]	0.130682	0.132588	0.0960083	0.118488	0.119759	0.020591	0.171937		0.959623	0.956278	0.96724	0.961036	0.961047	0.00561776	0.00584546
P02769|ALBU_BOVIN	Serum albumin OS=Bos taurus GN=ALB PE=1 SV=4	KQEPERNE	K[+42]QEPERNE	K[+45]QEPERNE	117	536.257	537.766	precursor [M+2]	3	E		precursor [M+2]	0.30006	0.299328	0.305954	0.301766	0.30178	0.00363261	0.0120372		0.953563	0.975475	0.912485	0.946812	0.947175	0.0319772	0.0337606
P02769|ALBU_BOVIN	Serum albumin OS=Bos taurus GN=ALB PE=1 SV=4	LLYYANKYNGVFQE	LLYYANK[+42]YNGVFQE	LLYYANK[+45]YNGVFQE	183	882.436	883.945	precursor	2	E		precursor	0.00512488	0.00412327	0.00486469	0.00468447	0.00470428	0.000519714	0.110477		0.47684	0.481298	0.481661	0.479928	0.479933	0.00268477	0.00559406
P02769|ALBU_BOVIN	Serum albumin OS=Bos taurus GN=ALB PE=1 SV=4	LLYYANKYNGVFQE	LLYYANK[+42]YNGVFQE	LLYYANK[+45]YNGVFQE	183	882.436	883.945	precursor [M+1]	1	E		precursor [M+1]	0.00406485	0.00426464	0.0044866	0.00426856	0.00427203	0.000210975	0.0493852		0.845263	0.848449	0.846588	0.846766	0.846767	0.00160086	0.00189055
P02769|ALBU_BOVIN	Serum albumin OS=Bos taurus GN=ALB PE=1 SV=4	LLYYANKYNGVFQE	LLYYANK[+42]YNGVFQE	LLYYANK[+45]YNGVFQE	183	882.436	883.945	precursor [M+2]	3	E		precursor [M+2]	0.0174348	0.0178148	0.0192041	0.0181356	0.0181512	0.000931423	0.0513145		0.920729	0.921274	0.919804	0.920602	0.920602	0.000743132	0.000807223
P02769|ALBU_BOVIN	Serum albumin OS=Bos taurus GN=ALB PE=1 SV=4	LLYYANKYNGVFQE	LLYYANK[+42]YNGVFQE	LLYYANK[+45]YNGVFQE	183	588.626	589.632	precursor	2	E		precursor	0.00378459	0.00412838	0.00392408	0.00394317	0.00394568	0.00017291	0.0438226		0.526839	0.523462	0.524347	0.524881	0.524883	0.00175115	0.00333628
P02769|ALBU_BOVIN	Serum albumin OS=Bos taurus GN=ALB PE=1 SV=4	LLYYANKYNGVFQE	LLYYANK[+42]YNGVFQE	LLYYANK[+45]YNGVFQE	183	588.626	589.632	precursor [M+1]	1	E		precursor [M+1]	0.00364186	0.0063191	0.00361219	0.00436432	0.00452438	0.00155434	0.343548		0.843278	0.853392	0.851679	0.849438	0.84945	0.00541329	0.00637271
P02769|ALBU_BOVIN	Serum albumin OS=Bos taurus GN=ALB PE=1 SV=4	LLYYANKYNGVFQE	LLYYANK[+42]YNGVFQE	LLYYANK[+45]YNGVFQE	183	588.626	589.632	precursor [M+2]	3	E		precursor [M+2]	0.021488	0.0234381	0.022228	0.0223703	0.0223847	0.000984411	0.043977		0.925561	0.917267	0.918921	0.920576	0.920583	0.00438971	0.0047684
P02769|ALBU_BOVIN	Serum albumin OS=Bos taurus GN=ALB PE=1 SV=4	VTKLVTD	VTK[+42]LVTD	VTK[+45]LVTD	256	409.237	410.746	precursor	1	D		precursor	0.00180774	0.00207768	0.00270764	0.00216655	0.00219769	0.000461797	0.210129		0.965909	0.965346	0.965359	0.965538	0.965538	0.000321446	0.000332919
P02769|ALBU_BOVIN	Serum albumin OS=Bos taurus GN=ALB PE=1 SV=4	VTKLVTD	VTK[+42]LVTD	VTK[+45]LVTD	256	409.237	410.746	precursor [M+1]	2	D		precursor [M+1]	0.0202993	0.0171624	0.0214973	0.0195651	0.019653	0.00223852	0.113902		0.956607	0.967358	0.968545	0.964155	0.96417	0.00657627	0.00682066
P02769|ALBU_BOVIN	Serum albumin OS=Bos taurus GN=ALB PE=1 SV=4	VTKLVTD	VTK[+42]LVTD	VTK[+45]LVTD	256	409.237	410.746	precursor [M+2]	3	D		precursor [M+2]	0.165875	0.168316	0.170854	0.168336	0.168348	0.00249006	0.0147911		0.990313	0.987064	0.989995	0.989123	0.989124	0.00179096	0.00181065
P02769|ALBU_BOVIN	Serum albumin OS=Bos taurus GN=ALB PE=1 SV=4	CADDRADLAKYICD	C[+57]ADDRADLAK[+42]YIC[+57]D	C[+57]ADDRADLAK[+45]YIC[+57]D	285	864.372	865.881	precursor	1	D		precursor	0.124009	0.0806616	0.0407367	0.0741369	0.0818023	0.0416477	0.509126		0.767693	0.792241	0.777958	0.779233	0.779297	0.0123288	0.0158203
P02769|ALBU_BOVIN	Serum albumin OS=Bos taurus GN=ALB PE=1 SV=4	CADDRADLAKYICD	C[+57]ADDRADLAK[+42]YIC[+57]D	C[+57]ADDRADLAK[+45]YIC[+57]D	285	864.372	865.881	precursor [M+1]	2	D		precursor [M+1]	0.0483955	0.00951778	0.0429755	0.0270512	0.0336296	0.0210566	0.626132		0.87619	0.806307	0.867689	0.849482	0.850062	0.0381307	0.0448564
P02769|ALBU_BOVIN	Serum albumin OS=Bos taurus GN=ALB PE=1 SV=4	CADDRADLAKYICD	C[+57]ADDRADLAK[+42]YIC[+57]D	C[+57]ADDRADLAK[+45]YIC[+57]D	285	864.372	865.881	precursor [M+2]	3	D		precursor [M+2]	0.150284	0.094816	0.123495	0.12073	0.122865	0.0277392	0.22577		0.837027	0.905657	0.915398	0.885328	0.886027	0.0427146	0.0482091
P02769|ALBU_BOVIN	Serum albumin OS=Bos taurus GN=ALB PE=1 SV=4	CCDKPLLE	C[+57]C[+57]DK[+42]PLLE	C[+57]C[+57]DK[+45]PLLE	304	538.741	540.251	precursor	1	E		precursor	0.00212914	0.00212687	0.00341463	0.00249132	0.00255688	0.000742834	0.290523		0.912167	0.919998	0.916946	0.916365	0.91637	0.00394726	0.00430749
P02769|ALBU_BOVIN	Serum albumin OS=Bos taurus GN=ALB PE=1 SV=4	CCDKPLLE	C[+57]C[+57]DK[+42]PLLE	C[+57]C[+57]DK[+45]PLLE	304	538.741	540.251	precursor [M+1]	2	E		precursor [M+1]	0.00884267	0.00831638	0.00892879	0.00869167	0.00869595	0.000331526	0.0381242		0.947977	0.949519	0.950573	0.949356	0.949356	0.00130543	0.00137507
P02769|ALBU_BOVIN	Serum albumin OS=Bos taurus GN=ALB PE=1 SV=4	CCDKPLLE	C[+57]C[+57]DK[+42]PLLE	C[+57]C[+57]DK[+45]PLLE	304	538.741	540.251	precursor [M+2]	3	E		precursor [M+2]	0.0797848	0.0788783	0.0755587	0.0780526	0.0780739	0.0022249	0.0284973		0.968814	0.96806	0.968765	0.968547	0.968547	0.000421711	0.000435406
P02769|ALBU_BOVIN	Serum albumin OS=Bos taurus GN=ALB PE=1 SV=4	KSHCIAE	K[+42]SHC[+57]IAE	K[+45]SHC[+57]IAE	309	443.708	445.217	precursor	1	E		precursor	0.00325724	0.003001	0.00326083	0.00317065	0.00317302	0.000148988	0.0469546		0.948526	0.948068	0.952666	0.949751	0.949753	0.00253282	0.00266682
P02769|ALBU_BOVIN	Serum albumin OS=Bos taurus GN=ALB PE=1 SV=4	KSHCIAE	K[+42]SHC[+57]IAE	K[+45]SHC[+57]IAE	309	443.708	445.217	precursor [M+1]	2	E		precursor [M+1]	0.0106261	0.00855818	0.0123738	0.0104013	0.0105194	0.00191004	0.181574		0.962871	0.970878	0.969397	0.967709	0.967716	0.00426025	0.00440238
P02769|ALBU_BOVIN	Serum albumin OS=Bos taurus GN=ALB PE=1 SV=4	KSHCIAE	K[+42]SHC[+57]IAE	K[+45]SHC[+57]IAE	309	443.708	445.217	precursor [M+2]	3	E		precursor [M+2]	0.118927	0.104911	0.106718	0.110014	0.110185	0.00762419	0.0691941		0.968408	0.960686	0.955429	0.961493	0.961508	0.00652857	0.00678993
P02769|ALBU_BOVIN	Serum albumin OS=Bos taurus GN=ALB PE=1 SV=4	KSHCIAEVE	K[+42]SHC[+57]IAEVE	K[+45]SHC[+57]IAEVE	309	557.764	559.273	precursor	1	E		precursor	0.00338223	0.00447711	0.0120755	0.00567592	0.00664496	0.00473478	0.712536		0.917249	0.919344	0.918245	0.918279	0.918279	0.00104772	0.00114095
P02769|ALBU_BOVIN	Serum albumin OS=Bos taurus GN=ALB PE=1 SV=4	KSHCIAEVE	K[+42]SHC[+57]IAEVE	K[+45]SHC[+57]IAEVE	309	557.764	559.273	precursor [M+1]	2	E		precursor [M+1]	0.0102212	0.0124744	0.0687463	0.0206185	0.0304806	0.0331582	1.08785		0.946606	0.947577	0.947819	0.947334	0.947334	0.000641891	0.000677576
P02769|ALBU_BOVIN	Serum albumin OS=Bos taurus GN=ALB PE=1 SV=4	KSHCIAEVE	K[+42]SHC[+57]IAEVE	K[+45]SHC[+57]IAEVE	309	557.764	559.273	precursor [M+2]	3	E		precursor [M+2]	0.0696545	0.115742	0.219242	0.120908	0.13488	0.0766081	0.567974		0.952269	0.952666	0.955948	0.953626	0.953627	0.00201929	0.00211748
P02769|ALBU_BOVIN	Serum albumin OS=Bos taurus GN=ALB PE=1 SV=4	AKDAFLGSFLYE	AK[+42]DAFLGSFLYE	AK[+45]DAFLGSFLYE	346	468.234	469.241	precursor	1	E		precursor	0.00742699	0.00790516	0.00520029	0.00673365	0.00684415	0.00144355	0.210918		0.867842	0.873266	0.891246	0.877395	0.877451	0.0122507	0.0139617
P02769|ALBU_BOVIN	Serum albumin OS=Bos taurus GN=ALB PE=1 SV=4	AKDAFLGSFLYE	AK[+42]DAFLGSFLYE	AK[+45]DAFLGSFLYE	346	468.234	469.241	precursor [M+1]	2	E		precursor [M+1]	0.0028763	0.00249912	0.00467266	0.00322647	0.00334936	0.00116143	0.346761		0.949057	0.933401	0.936677	0.939688	0.939712	0.00825734	0.0087871
P02769|ALBU_BOVIN	Serum albumin OS=Bos taurus GN=ALB PE=1 SV=4	AKDAFLGSFLYE	AK[+42]DAFLGSFLYE	AK[+45]DAFLGSFLYE	346	468.234	469.241	precursor [M+2]	3	E		precursor [M+2]	0.0385086	0.0670455	0.0653839	0.055267	0.0569793	0.0160177	0.281114		0.952314	0.954694	0.961433	0.956139	0.956147	0.00472963	0.00494655
P02769|ALBU_BOVIN	Serum albumin OS=Bos taurus GN=ALB PE=1 SV=4	YAVSVLLRLAKE	YAVSVLLRLAK[+42]E	YAVSVLLRLAK[+45]E	374	702.416	703.926	precursor	1	E		precursor	0.00724037	0.0223184	0.0194405	0.0146457	0.0163331	0.00800492	0.490104		0.762484	0.792899	0.750687	0.768486	0.76869	0.0217799	0.0283338
P02769|ALBU_BOVIN	Serum albumin OS=Bos taurus GN=ALB PE=1 SV=4	YAVSVLLRLAKE	YAVSVLLRLAK[+42]E	YAVSVLLRLAK[+45]E	374	702.416	703.926	precursor [M+1]	2	E		precursor [M+1]	0.0105342	0.016246	0.0194266	0.014925	0.0154023	0.00450584	0.292544		0.831728	0.851774	0.823893	0.835716	0.835798	0.0143792	0.0172041
P02769|ALBU_BOVIN	Serum albumin OS=Bos taurus GN=ALB PE=1 SV=4	YAVSVLLRLAKE	YAVSVLLRLAK[+42]E	YAVSVLLRLAK[+45]E	374	702.416	703.926	precursor [M+2]	3	E		precursor [M+2]	0.0756625	0.0873042	0.0866758	0.0830369	0.0832142	0.00654746	0.078682		0.884878	0.926747	0.857891	0.88939	0.889839	0.0346951	0.0389903
P02769|ALBU_BOVIN	Serum albumin OS=Bos taurus GN=ALB PE=1 SV=4	YAVSVLLRLAKE	YAVSVLLRLAK[+42]E	YAVSVLLRLAK[+45]E	374	468.613	469.62	precursor	1	E		precursor	0.00280222	0.00712929	0.00942703	0.00573202	0.00645285	0.00336381	0.521291		0.861191	0.867082	0.858791	0.862348	0.862355	0.00426608	0.00494701
P02769|ALBU_BOVIN	Serum albumin OS=Bos taurus GN=ALB PE=1 SV=4	YAVSVLLRLAKE	YAVSVLLRLAK[+42]E	YAVSVLLRLAK[+45]E	374	468.613	469.62	precursor [M+1]	2	E		precursor [M+1]	0.00229146	0.00944704	0.0124385	0.00645742	0.008059	0.00521398	0.646976		0.928261	0.922022	0.914556	0.921596	0.921613	0.00686143	0.00744503
P02769|ALBU_BOVIN	Serum albumin OS=Bos taurus GN=ALB PE=1 SV=4	YAVSVLLRLAKE	YAVSVLLRLAK[+42]E	YAVSVLLRLAK[+45]E	374	468.613	469.62	precursor [M+2]	3	E		precursor [M+2]	0.0608058	0.0652684	0.0649583	0.0636445	0.0636775	0.00249178	0.0391313		0.929658	0.939731	0.929373	0.932909	0.932921	0.00589947	0.00632366
P02769|ALBU_BOVIN	Serum albumin OS=Bos taurus GN=ALB PE=1 SV=4	YAVSVLLRLAKEYE	YAVSVLLRLAK[+42]EYE	YAVSVLLRLAK[+45]EYE	374	848.469	849.979	precursor	1	E		precursor	0.20215	0.216711	0.213063	0.21055	0.210641	0.0075764	0.0359682		0.754002	0.732524	0.702332	0.72931	0.729619	0.0259573	0.0355765
P02769|ALBU_BOVIN	Serum albumin OS=Bos taurus GN=ALB PE=1 SV=4	YAVSVLLRLAKEYE	YAVSVLLRLAK[+42]EYE	YAVSVLLRLAK[+45]EYE	374	848.469	849.979	precursor [M+1]	2	E		precursor [M+1]	0.0219	0.0194811	0.0169317	0.0193309	0.0194376	0.00248446	0.127817		0.835455	0.833183	0.828579	0.832401	0.832406	0.00350339	0.00420875
P02769|ALBU_BOVIN	Serum albumin OS=Bos taurus GN=ALB PE=1 SV=4	YAVSVLLRLAKEYE	YAVSVLLRLAK[+42]EYE	YAVSVLLRLAK[+45]EYE	374	848.469	849.979	precursor [M+2]	3	E		precursor [M+2]	0.179704	0.12558	0.128641	0.142655	0.144642	0.0304037	0.210201		0.816563	0.777868	0.760774	0.784724	0.785068	0.0285826	0.0364077
P02769|ALBU_BOVIN	Serum albumin OS=Bos taurus GN=ALB PE=1 SV=4	DYLSLILNRLCVLHEKTPVSE	DYLSLILNRLC[+57]VLHEK[+42]TPVSE	DYLSLILNRLC[+57]VLHEK[+45]TPVSE	489	847.784	848.791	precursor	3	E		precursor	0.0102534	0.00649596	0.00830843	0.00821	0.00835259	0.0018791	0.224972		0.757495	0.761173	0.751212	0.756616	0.756627	0.00503685	0.00665698
P02769|ALBU_BOVIN	Serum albumin OS=Bos taurus GN=ALB PE=1 SV=4	DYLSLILNRLCVLHEKTPVSE	DYLSLILNRLC[+57]VLHEK[+42]TPVSE	DYLSLILNRLC[+57]VLHEK[+45]TPVSE	489	847.784	848.791	precursor [M+1]	1	E		precursor [M+1]	0.0325949	0.0402136	0.0369307	0.0364449	0.0365797	0.0038215	0.10447		0.858318	0.862701	0.869807	0.863595	0.863608	0.00579803	0.00671373
P02769|ALBU_BOVIN	Serum albumin OS=Bos taurus GN=ALB PE=1 SV=4	DYLSLILNRLCVLHEKTPVSE	DYLSLILNRLC[+57]VLHEK[+42]TPVSE	DYLSLILNRLC[+57]VLHEK[+45]TPVSE	489	847.784	848.791	precursor [M+2]	2	E		precursor [M+2]	0.700409	0.685536	0.701786	0.695871	0.69591	0.00901094	0.0129484		0.900967	0.905359	0.903175	0.903165	0.903167	0.00219579	0.00243121
P02769|ALBU_BOVIN	Serum albumin OS=Bos taurus GN=ALB PE=1 SV=4	SLVNRRPCFSALTPDETYVPKAFD	SLVNRRPC[+57]FSALTPDETYVPK[+42]AFD	SLVNRRPC[+57]FSALTPDETYVPK[+45]AFD	523	942.469	943.475	precursor	3	D		precursor	0.0802315	0.0718303	0.0922554	0.0810117	0.081439	0.010266	0.126057		0.587267	0.585303	0.592452	0.588333	0.588341	0.00369352	0.00627786
P02769|ALBU_BOVIN	Serum albumin OS=Bos taurus GN=ALB PE=1 SV=4	SLVNRRPCFSALTPDETYVPKAFD	SLVNRRPC[+57]FSALTPDETYVPK[+42]AFD	SLVNRRPC[+57]FSALTPDETYVPK[+45]AFD	523	942.469	943.475	precursor [M+1]	1	D		precursor [M+1]	0.0729372	0.0650146	0.054477	0.063688	0.0641429	0.00926093	0.14438		0.770116	0.768164	0.772575	0.770283	0.770285	0.00221034	0.00286951
P02769|ALBU_BOVIN	Serum albumin OS=Bos taurus GN=ALB PE=1 SV=4	SLVNRRPCFSALTPDETYVPKAFD	SLVNRRPC[+57]FSALTPDETYVPK[+42]AFD	SLVNRRPC[+57]FSALTPDETYVPK[+45]AFD	523	942.469	943.475	precursor [M+2]	2	D		precursor [M+2]	0.0749729	0.0736799	0.0787774	0.0757795	0.0758101	0.00264987	0.0349541		0.853644	0.871083	0.860374	0.86167	0.8617	0.00879502	0.0102066
P02769|ALBU_BOVIN	Serum albumin OS=Bos taurus GN=ALB PE=1 SV=4	SLVNRRPCFSALTPDETYVPKAFDE	SLVNRRPC[+57]FSALTPDETYVPK[+42]AFDE	SLVNRRPC[+57]FSALTPDETYVPK[+45]AFDE	523	985.483	986.49	precursor	3	E		precursor	0.00226603	0.00203521	0.00220735	0.00216728	0.00216953	0.000119969	0.055297		0.637494	0.635629	0.646263	0.639779	0.639795	0.00567785	0.00887448
P02769|ALBU_BOVIN	Serum albumin OS=Bos taurus GN=ALB PE=1 SV=4	SLVNRRPCFSALTPDETYVPKAFDE	SLVNRRPC[+57]FSALTPDETYVPK[+42]AFDE	SLVNRRPC[+57]FSALTPDETYVPK[+45]AFDE	523	985.483	986.49	precursor [M+1]	1	E		precursor [M+1]	0.0126728	0.0131188	0.0153349	0.013661	0.0137088	0.00142577	0.104004		0.717894	0.70211	0.711444	0.710453	0.710483	0.00793558	0.0111693
P02769|ALBU_BOVIN	Serum albumin OS=Bos taurus GN=ALB PE=1 SV=4	SLVNRRPCFSALTPDETYVPKAFDE	SLVNRRPC[+57]FSALTPDETYVPK[+42]AFDE	SLVNRRPC[+57]FSALTPDETYVPK[+45]AFDE	523	985.483	986.49	precursor [M+2]	2	E		precursor [M+2]	0.179509	0.188382	0.185199	0.184327	0.184363	0.004495	0.0243812		0.841373	0.838975	0.846893	0.842407	0.842414	0.00406038	0.00481994
P02769|ALBU_BOVIN	Serum albumin OS=Bos taurus GN=ALB PE=1 SV=4	SLVNRRPCFSALTPDETYVPKAFDE	SLVNRRPC[+57]FSALTPDETYVPK[+42]AFDE	SLVNRRPC[+57]FSALTPDETYVPK[+45]AFDE	523	739.364	740.119	precursor	3	E		precursor	0.00671191	0.0107393	0.00722388	0.0080451	0.00822504	0.00219244	0.266557		0.583464	0.581297	0.582518	0.582426	0.582426	0.0010862	0.00186495
P02769|ALBU_BOVIN	Serum albumin OS=Bos taurus GN=ALB PE=1 SV=4	SLVNRRPCFSALTPDETYVPKAFDE	SLVNRRPC[+57]FSALTPDETYVPK[+42]AFDE	SLVNRRPC[+57]FSALTPDETYVPK[+45]AFDE	523	739.364	740.119	precursor [M+1]	1	E		precursor [M+1]	0.00776974	0.00686899	0.00877056	0.00776442	0.0078031	0.000951224	0.121903		0.783274	0.77526	0.783426	0.780644	0.780653	0.00467148	0.00598407
P02769|ALBU_BOVIN	Serum albumin OS=Bos taurus GN=ALB PE=1 SV=4	SLVNRRPCFSALTPDETYVPKAFDE	SLVNRRPC[+57]FSALTPDETYVPK[+42]AFDE	SLVNRRPC[+57]FSALTPDETYVPK[+45]AFDE	523	739.364	740.119	precursor [M+2]	2	E		precursor [M+2]	0.158962	0.16377	0.163135	0.161941	0.161956	0.00261162	0.0161255		0.875429	0.869606	0.870461	0.871828	0.871832	0.0031442	0.00360644
P02769|ALBU_BOVIN	Serum albumin OS=Bos taurus GN=ALB PE=1 SV=4	TYVPKAFDE	TYVPK[+42]AFDE	TYVPK[+45]AFDE	523	556.269	557.778	precursor	1	E		precursor	0.00148698	0.00415574	0.00214626	0.00236708	0.00259633	0.00139014	0.535426		0.931208	0.936229	0.936859	0.934762	0.934765	0.00309679	0.00331291
P02769|ALBU_BOVIN	Serum albumin OS=Bos taurus GN=ALB PE=1 SV=4	TYVPKAFDE	TYVPK[+42]AFDE	TYVPK[+45]AFDE	523	556.269	557.778	precursor [M+1]	2	E		precursor [M+1]	0.0101698	0.0105117	0.00966276	0.0101087	0.0101147	0.000427124	0.0422279		0.962597	0.967008	0.965718	0.965106	0.965107	0.00226796	0.00234996
P02769|ALBU_BOVIN	Serum albumin OS=Bos taurus GN=ALB PE=1 SV=4	TYVPKAFDE	TYVPK[+42]AFDE	TYVPK[+45]AFDE	523	556.269	557.778	precursor [M+2]	3	E		precursor [M+2]	0.0877659	0.0869429	0.0892416	0.0879784	0.0879835	0.00116469	0.0132376		0.96854	0.969616	0.966732	0.968295	0.968296	0.00145778	0.00150551
P02769|ALBU_BOVIN	Serum albumin OS=Bos taurus GN=ALB PE=1 SV=4	KLFTFHADICTLPDTE	K[+42]LFTFHADIC[+57]TLPDTE	K[+45]LFTFHADIC[+57]TLPDTE	528	975.469	976.979	precursor	2	E		precursor	0.00114485	0.00390869	0.0188072	0.0043823	0.00795359	0.00950057	1.1945		0.725769	0.727357	0.718603	0.7239	0.72391	0.00466419	0.00644305
P02769|ALBU_BOVIN	Serum albumin OS=Bos taurus GN=ALB PE=1 SV=4	KLFTFHADICTLPDTE	K[+42]LFTFHADIC[+57]TLPDTE	K[+45]LFTFHADIC[+57]TLPDTE	528	975.469	976.979	precursor [M+1]	1	E		precursor [M+1]	0.00675442	0.00778888	0.0109049	0.00830923	0.00848272	0.00216046	0.254689		0.845579	0.834432	0.832645	0.837533	0.837552	0.00700867	0.00836804
P02769|ALBU_BOVIN	Serum albumin OS=Bos taurus GN=ALB PE=1 SV=4	KLFTFHADICTLPDTE	K[+42]LFTFHADIC[+57]TLPDTE	K[+45]LFTFHADIC[+57]TLPDTE	528	975.469	976.979	precursor [M+2]	3	E		precursor [M+2]	0.0321452	0.0398065	0.0362438	0.0359281	0.0360651	0.00383376	0.106301		0.888086	0.890172	0.884894	0.887715	0.887717	0.00265801	0.00299421
P02769|ALBU_BOVIN	Serum albumin OS=Bos taurus GN=ALB PE=1 SV=4	KLFTFHADICTLPDTE	K[+42]LFTFHADIC[+57]TLPDTE	K[+45]LFTFHADIC[+57]TLPDTE	528	650.649	651.655	precursor	2	E		precursor	0.00328644	0.00809052	0.00834918	0.00605501	0.00657538	0.00285124	0.433624		0.739592	0.749199	0.746822	0.745193	0.745204	0.00500383	0.00671471
P02769|ALBU_BOVIN	Serum albumin OS=Bos taurus GN=ALB PE=1 SV=4	KLFTFHADICTLPDTE	K[+42]LFTFHADIC[+57]TLPDTE	K[+45]LFTFHADIC[+57]TLPDTE	528	650.649	651.655	precursor [M+1]	1	E		precursor [M+1]	0.00843047	0.00791725	0.00773728	0.00802303	0.00802833	0.0003597	0.0448038		0.843563	0.856478	0.836146	0.845354	0.845396	0.0102892	0.0121709
P02769|ALBU_BOVIN	Serum albumin OS=Bos taurus GN=ALB PE=1 SV=4	KLFTFHADICTLPDTE	K[+42]LFTFHADIC[+57]TLPDTE	K[+45]LFTFHADIC[+57]TLPDTE	528	650.649	651.655	precursor [M+2]	3	E		precursor [M+2]	0.051056	0.0461701	0.0191564	0.0356101	0.0387941	0.0171813	0.442885		0.876717	0.889663	0.881422	0.882585	0.882601	0.00655265	0.00742426
P02769|ALBU_BOVIN	Serum albumin OS=Bos taurus GN=ALB PE=1 SV=4	EQLKTVME	EQLK[+42]TVME	EQLK[+45]TVME	568	510.258	511.767	precursor	1	E		precursor	0.00303773	0.0318328	0.00595009	0.0083173	0.0136069	0.0158512	1.16494		0.930838	0.935252	0.938254	0.934776	0.934781	0.00373046	0.00399073
P02769|ALBU_BOVIN	Serum albumin OS=Bos taurus GN=ALB PE=1 SV=4	EQLKTVME	EQLK[+42]TVME	EQLK[+45]TVME	568	510.258	511.767	precursor [M+1]	2	E		precursor [M+1]	0.0137834	0.0249805	0.00427766	0.0113777	0.0143472	0.0103629	0.722296		0.93803	0.940025	0.936471	0.938174	0.938175	0.00178115	0.00189853
P02769|ALBU_BOVIN	Serum albumin OS=Bos taurus GN=ALB PE=1 SV=4	EQLKTVME	EQLK[+42]TVME	EQLK[+45]TVME	568	510.258	511.767	precursor [M+2]	3	E		precursor [M+2]	0.0984678	0.0925569	0.0862217	0.0922798	0.0924155	0.00612423	0.0662685		0.974014	0.966266	0.972179	0.970814	0.97082	0.00404853	0.00417022
P02769|ALBU_BOVIN	Serum albumin OS=Bos taurus GN=ALB PE=1 SV=4	ACFAVEGPKLVVSTQTALA	AC[+57]FAVEGPK[+42]LVVSTQTALA	AC[+57]FAVEGPK[+45]LVVSTQTALA	597	1002.53	1004.04	precursor	2	A		precursor	0.0126843	0.120533	0.123313	0.0573404	0.0855102	0.0630844	0.737741		0.768966	0.784971	0.791386	0.781717	0.781775	0.011547	0.0147703
P02769|ALBU_BOVIN	Serum albumin OS=Bos taurus GN=ALB PE=1 SV=4	ACFAVEGPKLVVSTQTALA	AC[+57]FAVEGPK[+42]LVVSTQTALA	AC[+57]FAVEGPK[+45]LVVSTQTALA	597	1002.53	1004.04	precursor [M+1]	1	A		precursor [M+1]	0.001424	0.0189913	0.0116477	0.00680406	0.0106877	0.00882289	0.825522		0.888154	0.896045	0.878903	0.887673	0.887701	0.00858022	0.00966567
P02769|ALBU_BOVIN	Serum albumin OS=Bos taurus GN=ALB PE=1 SV=4	ACFAVEGPKLVVSTQTALA	AC[+57]FAVEGPK[+42]LVVSTQTALA	AC[+57]FAVEGPK[+45]LVVSTQTALA	597	1002.53	1004.04	precursor [M+2]	3	A		precursor [M+2]	0.135842	0.243747	0.23113	0.197065	0.203573	0.0589952	0.289799		0.929446	0.886062	0.920691	0.911872	0.912066	0.0229419	0.0251538
P02769|ALBU_BOVIN	Serum albumin OS=Bos taurus GN=ALB PE=1 SV=4	ACFAVEGPKLVVSTQTALA	AC[+57]FAVEGPK[+42]LVVSTQTALA	AC[+57]FAVEGPK[+45]LVVSTQTALA	597	668.687	669.693	precursor	2	A		precursor	0.00595793	0.0111454	0.00133789	0.00446208	0.00614708	0.00490651	0.798185		0.784871	0.762906	0.786588	0.778047	0.778122	0.0132049	0.0169702
P02769|ALBU_BOVIN	Serum albumin OS=Bos taurus GN=ALB PE=1 SV=4	ACFAVEGPKLVVSTQTALA	AC[+57]FAVEGPK[+42]LVVSTQTALA	AC[+57]FAVEGPK[+45]LVVSTQTALA	597	668.687	669.693	precursor [M+1]	1	A		precursor [M+1]	0.00143306	0.0146332	0.0025842	0.00378422	0.00621682	0.0073115	1.17608		0.8845	0.895917	0.884215	0.888194	0.888211	0.0066757	0.0075159
P02769|ALBU_BOVIN	Serum albumin OS=Bos taurus GN=ALB PE=1 SV=4	ACFAVEGPKLVVSTQTALA	AC[+57]FAVEGPK[+42]LVVSTQTALA	AC[+57]FAVEGPK[+45]LVVSTQTALA	597	668.687	669.693	precursor [M+2]	3	A		precursor [M+2]	0.186941	0.261305	0.221983	0.221338	0.223409	0.0372026	0.166522		0.918034	0.915198	0.906917	0.913371	0.913383	0.0057765	0.00632429
P02769|ALBU_BOVIN	Serum albumin OS=Bos taurus GN=ALB PE=1 SV=4	GPKLVVSTQTALA	GPK[+42]LVVSTQTALA	GPK[+45]LVVSTQTALA	597	663.885	665.394	precursor	1	A		precursor	0.0185597	0.0217966	0.0297906	0.0229269	0.0233823	0.00578092	0.247235		0.896139	0.895244	0.896866	0.896083	0.896083	0.000812008	0.000906175
P02769|ALBU_BOVIN	Serum albumin OS=Bos taurus GN=ALB PE=1 SV=4	GPKLVVSTQTALA	GPK[+42]LVVSTQTALA	GPK[+45]LVVSTQTALA	597	663.885	665.394	precursor [M+1]	2	A		precursor [M+1]	0.00976515	0.0132886	0.0134146	0.0120294	0.0121561	0.0020716	0.170416		0.947939	0.945381	0.945873	0.946397	0.946398	0.00135723	0.0014341
P02769|ALBU_BOVIN	Serum albumin OS=Bos taurus GN=ALB PE=1 SV=4	GPKLVVSTQTALA	GPK[+42]LVVSTQTALA	GPK[+45]LVVSTQTALA	597	663.885	665.394	precursor [M+2]	3	A		precursor [M+2]	0.276897	0.284757	0.320758	0.293533	0.294138	0.0233867	0.0795095		0.966992	0.969667	0.957565	0.964727	0.964741	0.00635712	0.00658946
P02769|ALBU_BOVIN	Serum albumin OS=Bos taurus GN=ALB PE=1 SV=4	GPKLVVSTQTALA	GPK[+42]LVVSTQTALA	GPK[+45]LVVSTQTALA	597	442.926	443.932	precursor	1	A		precursor	0.0553839	0.0429895	0.0230011	0.0379751	0.0404582	0.0163391	0.403853		0.910488	0.89228	0.90518	0.902617	0.902649	0.00936366	0.0103735
P02769|ALBU_BOVIN	Serum albumin OS=Bos taurus GN=ALB PE=1 SV=4	GPKLVVSTQTALA	GPK[+42]LVVSTQTALA	GPK[+45]LVVSTQTALA	597	442.926	443.932	precursor [M+1]	2	A		precursor [M+1]	0.0986388	0.0648437	0.0483672	0.0676325	0.0706166	0.0256281	0.36292		0.915764	0.915256	0.933269	0.921392	0.92143	0.0102563	0.0111308
P02769|ALBU_BOVIN	Serum albumin OS=Bos taurus GN=ALB PE=1 SV=4	GPKLVVSTQTALA	GPK[+42]LVVSTQTALA	GPK[+45]LVVSTQTALA	597	442.926	443.932	precursor [M+2]	3	A		precursor [M+2]	0.300539	0.299017	0.298201	0.299251	0.299252	0.00118671	0.00396557		0.947932	0.956584	0.951953	0.95215	0.952156	0.00432948	0.00454703

## Sheet: S3-B. Kac fragment occupancy
Supplementary Table S3B. Kac Stoichiometry calculations for non-acetylated and acetylated BSA based on the fragment ion level (for spectral library ranked fragment ions)
	3 individual measurements listed
													in %	in %	in %	in %	in %	in %	in %	in %	in %	in %	in %	in %
													rep1	rep2	rep3	average					rep1	rep2	rep3	average
													occupancy	occupancy	occupancy	occupancy					occupancy	occupancy	occupancy	occupancy
						Light	Heavy	Fragment					BSA_SW1	BSA_SW2	BSA_SW3	BSA average	BSA	BSA	BSA		acBSA_SW1	acBSA_SW2	acBSA_SW3	acBSA average	acBSA	acBSA	acBSA
Protein Name	Protein Description	Peptide Sequence	Light Modified Sequence	Heavy Modified Sequence	Acetyl Site	Precursor Mz	Precursor Mz	Ion	Library Rank	Cleavage Aa		Fragment Ion	L/L+H	L/L+H	L/L+H	Log 2 Avg	Avg	Std Dev	CV		L/L+H	L/L+H	L/L+H	Log 2 Avg	Avg	Std Dev	CV
P02769|ALBU_BOVIN	Serum albumin OS=Bos taurus GN=ALB PE=1 SV=4	IAHRFKDLGEE	IAHRFK[+42]DLGEE	IAHRFK[+45]DLGEE	36	678.849	680.358	y10	9	A		y10	0.00619472	0.00902303	0.00683787	0.00725713	0.00735187	0.00148256	0.201658		0.918824	0.906071	0.900129	0.908308	0.908341	0.0095519	0.0105158
P02769|ALBU_BOVIN	Serum albumin OS=Bos taurus GN=ALB PE=1 SV=4	IAHRFKDLGEE	IAHRFK[+42]DLGEE	IAHRFK[+45]DLGEE	36	678.849	680.358	y9	6	H		y9	0.00185342	0.000865161	0.00290003	0.00166913	0.00187287	0.00101757	0.543324		0.916317	0.916575	0.922014	0.918298	0.918302	0.00321745	0.00350369
P02769|ALBU_BOVIN	Serum albumin OS=Bos taurus GN=ALB PE=1 SV=4	IAHRFKDLGEE	IAHRFK[+42]DLGEE	IAHRFK[+45]DLGEE	36	678.849	680.358	y8	8	R		y8	0.00777338	0.00568375	0.00653738	0.00661022	0.00666484	0.00105063	0.157638		0.914869	0.914725	0.910911	0.9135	0.913502	0.00224478	0.00245733
P02769|ALBU_BOVIN	Serum albumin OS=Bos taurus GN=ALB PE=1 SV=4	IAHRFKDLGEE	IAHRFK[+42]DLGEE	IAHRFK[+45]DLGEE	36	678.849	680.358	b6	7	K		b6	0.0150755	0.0162921	0.00991311	0.013453	0.0137603	0.00338681	0.24613		0.804546	0.842776	0.837739	0.828178	0.828354	0.0207709	0.0250749
P02769|ALBU_BOVIN	Serum albumin OS=Bos taurus GN=ALB PE=1 SV=4	IAHRFKDLGEE	IAHRFK[+42]DLGEE	IAHRFK[+45]DLGEE	36	678.849	680.358	b7	1	D		b7	0.00898002	0.0104808	0.00663749	0.00854854	0.00869944	0.00193695	0.222653		0.941119	0.937518	0.944977	0.941199	0.941204	0.00373027	0.0039633
P02769|ALBU_BOVIN	Serum albumin OS=Bos taurus GN=ALB PE=1 SV=4	IAHRFKDLGEE	IAHRFK[+42]DLGEE	IAHRFK[+45]DLGEE	36	678.849	680.358	b8	3	L		b8	0.0206148	0.019386	0.0180979	0.0193389	0.0193662	0.00125855	0.0649869		0.83388	0.84357	0.839553	0.838992	0.839001	0.0048688	0.00580309
P02769|ALBU_BOVIN	Serum albumin OS=Bos taurus GN=ALB PE=1 SV=4	IAHRFKDLGEE	IAHRFK[+42]DLGEE	IAHRFK[+45]DLGEE	36	678.849	680.358	b9	2	G		b9	0.00503225	0.00446006	0.00340015	0.00424164	0.00429749	0.000828106	0.192695		0.916336	0.929215	0.91586	0.92045	0.92047	0.00757674	0.00823137
P02769|ALBU_BOVIN	Serum albumin OS=Bos taurus GN=ALB PE=1 SV=4	IAHRFKDLGEE	IAHRFK[+42]DLGEE	IAHRFK[+45]DLGEE	36	678.849	680.358	b10	4	E		b10	0.0426097	0.0500001	0.0481049	0.0467975	0.0469049	0.00383856	0.0818372		0.904905	0.90809	0.913698	0.90889	0.908897	0.00445181	0.00489804
P02769|ALBU_BOVIN	Serum albumin OS=Bos taurus GN=ALB PE=1 SV=4	HVKLVNE	HVK[+42]LVNE	HVK[+45]LVNE	65	440.748	442.257	b3	3	K		b3	0.00364674	0.00305216	0.00247968	0.00302206	0.00305953	0.000583566	0.190737		0.975685	0.973993	0.97505	0.974909	0.974909	0.000854851	0.000876852
P02769|ALBU_BOVIN	Serum albumin OS=Bos taurus GN=ALB PE=1 SV=4	HVKLVNE	HVK[+42]LVNE	HVK[+45]LVNE	65	440.748	442.257	b4	1	L		b4	0.00212566	0.0031099	0.00189215	0.0023213	0.0023759	0.000646292	0.27202		0.977007	0.975303	0.973646	0.975318	0.975319	0.00168045	0.00172298
P02769|ALBU_BOVIN	Serum albumin OS=Bos taurus GN=ALB PE=1 SV=4	HVKLVNE	HVK[+42]LVNE	HVK[+45]LVNE	65	440.748	442.257	b5	2	V		b5	0.00244657	0.00286294	0.00306301	0.00277868	0.00279084	0.000314483	0.112684		0.966991	0.967957	0.970177	0.968374	0.968375	0.00163362	0.00168697
P02769|ALBU_BOVIN	Serum albumin OS=Bos taurus GN=ALB PE=1 SV=4	HVKLVNE	HVK[+42]LVNE	HVK[+45]LVNE	65	440.748	442.257	b6	4	N		b6	0.0026583	0.00261456	0.00322021	0.00281814	0.00283103	0.000337755	0.119305		0.879319	0.873426	0.841325	0.864528	0.86469	0.0204481	0.0236478
P02769|ALBU_BOVIN	Serum albumin OS=Bos taurus GN=ALB PE=1 SV=4	HVKLVNELTE	HVK[+42]LVNELTE	HVK[+45]LVNELTE	65	612.335	613.845	b3	7	K		b3	0.010156	0.00585313	0.00558801	0.00692557	0.00719903	0.0025642	0.356187		0.955699	0.955867	0.960859	0.957472	0.957475	0.00293192	0.00306214
P02769|ALBU_BOVIN	Serum albumin OS=Bos taurus GN=ALB PE=1 SV=4	HVKLVNELTE	HVK[+42]LVNELTE	HVK[+45]LVNELTE	65	612.335	613.845	b4	5	L		b4	0.00731645	0.00511212	0.0059343	0.00605467	0.00612096	0.00111396	0.181991		0.962449	0.961075	0.966231	0.963249	0.963251	0.00266991	0.00277177
P02769|ALBU_BOVIN	Serum albumin OS=Bos taurus GN=ALB PE=1 SV=4	HVKLVNELTE	HVK[+42]LVNELTE	HVK[+45]LVNELTE	65	612.335	613.845	b5	3	V		b5	0.00569777	0.0042707	0.00403118	0.00461188	0.00466655	0.000901058	0.193089		0.969799	0.971145	0.96812	0.969687	0.969688	0.00151536	0.00156273
P02769|ALBU_BOVIN	Serum albumin OS=Bos taurus GN=ALB PE=1 SV=4	HVKLVNELTE	HVK[+42]LVNELTE	HVK[+45]LVNELTE	65	612.335	613.845	b6	6	N		b6	0.0151272	0.0168141	0.013787	0.0151927	0.0152428	0.00151687	0.0995142		0.952085	0.952304	0.956016	0.953467	0.953468	0.00220929	0.0023171
P02769|ALBU_BOVIN	Serum albumin OS=Bos taurus GN=ALB PE=1 SV=4	HVKLVNELTE	HVK[+42]LVNELTE	HVK[+45]LVNELTE	65	612.335	613.845	b7	1	E		b7	0.0120455	0.0114121	0.0114692	0.0116388	0.0116423	0.000350412	0.0300983		0.963005	0.958804	0.968806	0.96353	0.963539	0.00502238	0.00521244
P02769|ALBU_BOVIN	Serum albumin OS=Bos taurus GN=ALB PE=1 SV=4	HVKLVNELTE	HVK[+42]LVNELTE	HVK[+45]LVNELTE	65	612.335	613.845	b8	2	L		b8	0.0114367	0.0103916	0.0125999	0.0114406	0.0114761	0.0011047	0.0962613		0.955975	0.960696	0.955937	0.957533	0.957536	0.00273667	0.00285804
P02769|ALBU_BOVIN	Serum albumin OS=Bos taurus GN=ALB PE=1 SV=4	HVKLVNELTE	HVK[+42]LVNELTE	HVK[+45]LVNELTE	65	612.335	613.845	b9	4	T		b9	0.0339013	0.0336112	0.0246761	0.0304083	0.0307295	0.00524443	0.170664		0.925786	0.909707	0.93525	0.923521	0.923581	0.0129132	0.0139817
P02769|ALBU_BOVIN	Serum albumin OS=Bos taurus GN=ALB PE=1 SV=4	HVKLVNELTE	HVK[+42]LVNELTE	HVK[+45]LVNELTE	65	612.335	613.845	b7	9	E		b7	0.00673033	0.00512534	0.00543754	0.00572428	0.0057644	0.000850961	0.147623		0.956661	0.972899	0.972132	0.967202	0.967231	0.00916169	0.00947208
P02769|ALBU_BOVIN	Serum albumin OS=Bos taurus GN=ALB PE=1 SV=4	HVKLVNELTE	HVK[+42]LVNELTE	HVK[+45]LVNELTE	65	612.335	613.845	b9	8	T		b9	0.00760786	0.0106988	0.00672458	0.00818002	0.00834374	0.00208681	0.250104		0.941806	0.933436	0.940466	0.938562	0.938569	0.00449596	0.00479023
P02769|ALBU_BOVIN	Serum albumin OS=Bos taurus GN=ALB PE=1 SV=4	FAKTCVADE	FAK[+42]TC[+57]VADE	FAK[+45]TC[+57]VADE	75	541.745	543.254	y8	9	A		y8	0.0050649	0.00591243	0.00575474	0.00556486	0.00557736	0.000450745	0.080817		0.905079	0.898971	0.91343	0.905807	0.905827	0.00725854	0.00801317
P02769|ALBU_BOVIN	Serum albumin OS=Bos taurus GN=ALB PE=1 SV=4	FAKTCVADE	FAK[+42]TC[+57]VADE	FAK[+45]TC[+57]VADE	75	541.745	543.254	b3	2	K		b3	0.0277424	0.0239367	0.0208651	0.0240184	0.0241814	0.0034452	0.142473		0.98432	0.986257	0.98516	0.985245	0.985246	0.000971537	0.000986086
P02769|ALBU_BOVIN	Serum albumin OS=Bos taurus GN=ALB PE=1 SV=4	FAKTCVADE	FAK[+42]TC[+57]VADE	FAK[+45]TC[+57]VADE	75	541.745	543.254	b4	4	T		b4	0.0254177	0.0226362	0.0186113	0.0220414	0.0222217	0.00342206	0.153996		0.965523	0.965715	0.968625	0.96662	0.966621	0.00173829	0.00179832
P02769|ALBU_BOVIN	Serum albumin OS=Bos taurus GN=ALB PE=1 SV=4	FAKTCVADE	FAK[+42]TC[+57]VADE	FAK[+45]TC[+57]VADE	75	541.745	543.254	b5	1	C		b5	0.0565295	0.0568187	0.058073	0.0571365	0.0571404	0.000820528	0.0143598		0.961424	0.967998	0.968035	0.965814	0.965819	0.00380592	0.00394061
P02769|ALBU_BOVIN	Serum albumin OS=Bos taurus GN=ALB PE=1 SV=4	FAKTCVADE	FAK[+42]TC[+57]VADE	FAK[+45]TC[+57]VADE	75	541.745	543.254	b6	3	V		b6	0.00633629	0.00576738	0.00563273	0.00590442	0.00591213	0.000373445	0.0631659		0.934819	0.932444	0.931849	0.933036	0.933037	0.00157167	0.00168446
P02769|ALBU_BOVIN	Serum albumin OS=Bos taurus GN=ALB PE=1 SV=4	FAKTCVADE	FAK[+42]TC[+57]VADE	FAK[+45]TC[+57]VADE	75	541.745	543.254	b7	5	A		b7	0.00281118	0.00343216	0.00438731	0.00348512	0.00354355	0.000793942	0.224053		0.912123	0.912898	0.91289	0.912637	0.912637	0.000445411	0.000488048
P02769|ALBU_BOVIN	Serum albumin OS=Bos taurus GN=ALB PE=1 SV=4	FAKTCVADESHAGCE	FAK[+42]TC[+57]VADESHAGC[+57]E	FAK[+45]TC[+57]VADESHAGC[+57]E	75	862.356	863.866	b3	4	K		b3	0.0143341	0.0135853	0.0136761	0.0138612	0.0138652	0.000408658	0.0294737		0.988195	0.990016	0.989804	0.989338	0.989338	0.0009958	0.00100653
P02769|ALBU_BOVIN	Serum albumin OS=Bos taurus GN=ALB PE=1 SV=4	SHAGCEKSLHTLFGDE	SHAGC[+57]EK[+42]SLHTLFGDE	SHAGC[+57]EK[+45]SLHTLFGDE	88	610.609	611.615	y11	5	E		y11	0.687855	0.652764	0.65411	0.664714	0.66491	0.0198822	0.0299022		0.836722	0.8097	0.819089	0.821761	0.821837	0.0137192	0.0166933
P02769|ALBU_BOVIN	Serum albumin OS=Bos taurus GN=ALB PE=1 SV=4	SHAGCEKSLHTLFGDE	SHAGC[+57]EK[+42]SLHTLFGDE	SHAGC[+57]EK[+45]SLHTLFGDE	88	610.609	611.615	b8	9	S		b8	0.299108	0.334037	0.341092	0.324214	0.324746	0.0224814	0.0692276		0.919945	0.927811	0.900518	0.916019	0.916092	0.0140488	0.0153355
P02769|ALBU_BOVIN	Serum albumin OS=Bos taurus GN=ALB PE=1 SV=4	SHAGCEKSLHTLFGDE	SHAGC[+57]EK[+42]SLHTLFGDE	SHAGC[+57]EK[+45]SLHTLFGDE	88	610.609	611.615	b9	6	L		b9	0.15453	0.158464	0.166232	0.159668	0.159742	0.00595449	0.0372757		0.940073	0.930834	0.925985	0.932279	0.932297	0.00715704	0.00767678
P02769|ALBU_BOVIN	Serum albumin OS=Bos taurus GN=ALB PE=1 SV=4	SHAGCEKSLHTLFGDE	SHAGC[+57]EK[+42]SLHTLFGDE	SHAGC[+57]EK[+45]SLHTLFGDE	88	610.609	611.615	b10	4	H		b10	0.0249829	0.0285247	0.0229397	0.0253796	0.0254825	0.00282581	0.110892		0.737601	0.699085	0.696831	0.710929	0.711173	0.0229156	0.0322223
P02769|ALBU_BOVIN	Serum albumin OS=Bos taurus GN=ALB PE=1 SV=4	SHAGCEKSLHTLFGDE	SHAGC[+57]EK[+42]SLHTLFGDE	SHAGC[+57]EK[+45]SLHTLFGDE	88	610.609	611.615	b11	2	T		b11	0.0346161	0.0570997	0.0761476	0.0531932	0.0559545	0.0207894	0.371541		0.664837	0.690192	0.619282	0.657443	0.658104	0.0359315	0.0545985
P02769|ALBU_BOVIN	Serum albumin OS=Bos taurus GN=ALB PE=1 SV=4	SHAGCEKSLHTLFGDE	SHAGC[+57]EK[+42]SLHTLFGDE	SHAGC[+57]EK[+45]SLHTLFGDE	88	610.609	611.615	b12	7	L		b12	0.0290813	0.0316613	0.032498	0.0310456	0.0310802	0.00178092	0.0573008		0.933243	0.935233	0.936619	0.935031	0.935032	0.001697	0.00181492
P02769|ALBU_BOVIN	Serum albumin OS=Bos taurus GN=ALB PE=1 SV=4	SHAGCEKSLHTLFGDE	SHAGC[+57]EK[+42]SLHTLFGDE	SHAGC[+57]EK[+45]SLHTLFGDE	88	610.609	611.615	b15	1	D		b15	0.00382126	0.00388381	0.00405049	0.00391734	0.00391852	0.000118493	0.0302391		0.937902	0.929085	0.935035	0.934	0.934007	0.00449731	0.00481507
P02769|ALBU_BOVIN	Serum albumin OS=Bos taurus GN=ALB PE=1 SV=4	KSLHTLFGD	K[+42]SLHTLFGD	K[+45]SLHTLFGD	88	530.277	531.787	b3	8	L		b3	0.101249	0.0288401	0.330224	0.0987944	0.153438	0.157324	1.02533		0.982893	0.989112	0.987489	0.986495	0.986498	0.00322571	0.00326986
P02769|ALBU_BOVIN	Serum albumin OS=Bos taurus GN=ALB PE=1 SV=4	KSLHTLFGD	K[+42]SLHTLFGD	K[+45]SLHTLFGD	88	530.277	531.787	b4	6	H		b4	0.107366	0.170975	0.123461	0.131354	0.133934	0.0330723	0.24693		0.983081	0.987705	0.987716	0.986165	0.986167	0.00267274	0.00271023
P02769|ALBU_BOVIN	Serum albumin OS=Bos taurus GN=ALB PE=1 SV=4	KSLHTLFGD	K[+42]SLHTLFGD	K[+45]SLHTLFGD	88	530.277	531.787	b5	2	T		b5	0.0121267	0.0297926	0.0497409	0.0261932	0.0305534	0.0188186	0.615927		0.954298	0.956071	0.956733	0.9557	0.955701	0.00125917	0.00131754
P02769|ALBU_BOVIN	Serum albumin OS=Bos taurus GN=ALB PE=1 SV=4	KSLHTLFGD	K[+42]SLHTLFGD	K[+45]SLHTLFGD	88	530.277	531.787	b6	1	L		b6	0.016361	0.0179953	0.0237791	0.0191303	0.0193785	0.0038977	0.201136		0.981177	0.981881	0.980656	0.981238	0.981238	0.000614776	0.000626531
P02769|ALBU_BOVIN	Serum albumin OS=Bos taurus GN=ALB PE=1 SV=4	KSLHTLFGD	K[+42]SLHTLFGD	K[+45]SLHTLFGD	88	530.277	531.787	b7	3	F		b7	0.0161286	0.0326711	0.0202744	0.0220243	0.0230247	0.00860737	0.373832		0.958878	0.959229	0.963899	0.960666	0.960669	0.00280286	0.00291761
P02769|ALBU_BOVIN	Serum albumin OS=Bos taurus GN=ALB PE=1 SV=4	KSLHTLFGD	K[+42]SLHTLFGD	K[+45]SLHTLFGD	88	530.277	531.787	b8	5	G		b8	0.0325787	0.0422353	0.0486081	0.0405919	0.0411407	0.00807056	0.19617		0.964	0.968792	0.963563	0.965449	0.965452	0.00290065	0.00300445
P02769|ALBU_BOVIN	Serum albumin OS=Bos taurus GN=ALB PE=1 SV=4	KSLHTLFGDE	K[+42]SLHTLFGDE	K[+45]SLHTLFGDE	88	594.798	596.308	y9	10	S		y9	0.349131	0.348681	0.351175	0.34966	0.349662	0.00132921	0.00380142		0.514518	0.525993	0.512784	0.517732	0.517765	0.00717815	0.0138637
P02769|ALBU_BOVIN	Serum albumin OS=Bos taurus GN=ALB PE=1 SV=4	KSLHTLFGDE	K[+42]SLHTLFGDE	K[+45]SLHTLFGDE	88	594.798	596.308	y4	7	F		y4	0.286867	0.282053	0.277114	0.281983	0.282012	0.00487669	0.0172925		0.502855	0.506	0.502462	0.50377	0.503772	0.00193918	0.00384931
P02769|ALBU_BOVIN	Serum albumin OS=Bos taurus GN=ALB PE=1 SV=4	KSLHTLFGDE	K[+42]SLHTLFGDE	K[+45]SLHTLFGDE	88	594.798	596.308	y3	5	G		y3	0.242276	0.232342	0.229442	0.234623	0.234687	0.00673055	0.0286789		0.476827	0.492592	0.479879	0.483052	0.483099	0.00836135	0.0173077
P02769|ALBU_BOVIN	Serum albumin OS=Bos taurus GN=ALB PE=1 SV=4	KSLHTLFGDE	K[+42]SLHTLFGDE	K[+45]SLHTLFGDE	88	594.798	596.308	b4	8	H		b4	0.00757686	0.00678921	0.0066082	0.00697907	0.00699142	0.000515018	0.0736642		0.995074	0.993679	0.994785	0.994513	0.994513	0.000736232	0.000740294
P02769|ALBU_BOVIN	Serum albumin OS=Bos taurus GN=ALB PE=1 SV=4	KSLHTLFGDE	K[+42]SLHTLFGDE	K[+45]SLHTLFGDE	88	594.798	596.308	b5	4	T		b5	0.00241924	0.0023669	0.00236231	0.00238268	0.00238282	3.16e-05	0.0132709		0.955996	0.956797	0.956715	0.956503	0.956503	0.000440668	0.000460708
P02769|ALBU_BOVIN	Serum albumin OS=Bos taurus GN=ALB PE=1 SV=4	KSLHTLFGDE	K[+42]SLHTLFGDE	K[+45]SLHTLFGDE	88	594.798	596.308	b6	3	L		b6	0.00247749	0.00260744	0.0026693	0.0025835	0.00258474	9.79e-05	0.037877		0.969484	0.971503	0.967323	0.969435	0.969437	0.0020901	0.00215599
P02769|ALBU_BOVIN	Serum albumin OS=Bos taurus GN=ALB PE=1 SV=4	KSLHTLFGDE	K[+42]SLHTLFGDE	K[+45]SLHTLFGDE	88	594.798	596.308	b7	1	F		b7	0.00332622	0.00383647	0.00452315	0.00386463	0.00389528	0.000600626	0.154193		0.920342	0.926761	0.919356	0.922147	0.922153	0.00402057	0.00435999
P02769|ALBU_BOVIN	Serum albumin OS=Bos taurus GN=ALB PE=1 SV=4	KSLHTLFGDE	K[+42]SLHTLFGDE	K[+45]SLHTLFGDE	88	594.798	596.308	b8	6	G		b8	0.00398466	0.00369206	0.00437257	0.00400681	0.00401643	0.000341366	0.0849924		0.955923	0.957911	0.954226	0.956019	0.95602	0.00184468	0.00192954
P02769|ALBU_BOVIN	Serum albumin OS=Bos taurus GN=ALB PE=1 SV=4	KSLHTLFGDE	K[+42]SLHTLFGDE	K[+45]SLHTLFGDE	88	594.798	596.308	b9	2	D		b9	0.00234066	0.00273952	0.00229277	0.00244976	0.00245765	0.000245275	0.0998005		0.932789	0.936016	0.933761	0.934188	0.934189	0.00165539	0.00177201
P02769|ALBU_BOVIN	Serum albumin OS=Bos taurus GN=ALB PE=1 SV=4	LCKVASLRE	LC[+57]K[+42]VASLRE	LC[+57]K[+45]VASLRE	100	559.305	560.815	y8	4	C		y8	0.00109315	0.00220967	0.00174201	0.00161443	0.00168161	0.000560703	0.333433		0.956619	0.9558	0.938213	0.950172	0.95021	0.0103983	0.0109431
P02769|ALBU_BOVIN	Serum albumin OS=Bos taurus GN=ALB PE=1 SV=4	LCKVASLRE	LC[+57]K[+42]VASLRE	LC[+57]K[+45]VASLRE	100	559.305	560.815	y7	1	K		y7	0.00174925	0.00234064	0.00156114	0.00185585	0.00188368	0.000406762	0.215941		0.959176	0.961974	0.960642	0.960597	0.960597	0.00139928	0.00145667
P02769|ALBU_BOVIN	Serum albumin OS=Bos taurus GN=ALB PE=1 SV=4	LCKVASLRE	LC[+57]K[+42]VASLRE	LC[+57]K[+45]VASLRE	100	559.305	560.815	b3	5	K		b3	0.00539829	0.00672975	0.00488201	0.00561847	0.00567002	0.000953368	0.168142		0.956971	0.957206	0.955549	0.956575	0.956575	0.000896451	0.000937146
P02769|ALBU_BOVIN	Serum albumin OS=Bos taurus GN=ALB PE=1 SV=4	LCKVASLRE	LC[+57]K[+42]VASLRE	LC[+57]K[+45]VASLRE	100	559.305	560.815	b4	8	V		b4	0.0705405	0.0696427	0.069342	0.0698399	0.0698417	0.000623576	0.00892841		0.844002	0.851405	0.848322	0.847904	0.847909	0.00371871	0.00438574
P02769|ALBU_BOVIN	Serum albumin OS=Bos taurus GN=ALB PE=1 SV=4	LCKVASLRE	LC[+57]K[+42]VASLRE	LC[+57]K[+45]VASLRE	100	559.305	560.815	b8	7	R		b8	0.0726142	0.106129	0.120024	0.0974333	0.099589	0.024372	0.244726		0.879971	0.886118	0.891475	0.885842	0.885855	0.00575674	0.00649852
P02769|ALBU_BOVIN	Serum albumin OS=Bos taurus GN=ALB PE=1 SV=4	LCKVASLRETYGDMADCCE	LC[+57]K[+42]VASLRETYGDMADC[+57]C[+57]E	LC[+57]K[+45]VASLRETYGDMADC[+57]C[+57]E	100	1160.49	1162	b3	1	K		b3	0.0350586	0.0284314	0.0419878	0.0347194	0.0351593	0.0067788	0.192803		0.807119	0.77893	0.794966	0.793587	0.793671	0.0141386	0.0178142
P02769|ALBU_BOVIN	Serum albumin OS=Bos taurus GN=ALB PE=1 SV=4	LCKVASLRETYGDMADCCE	LC[+57]K[+42]VASLRETYGDMADC[+57]C[+57]E	LC[+57]K[+45]VASLRETYGDMADC[+57]C[+57]E	100	1160.49	1162	b4	3	V		b4	0.131985	0.0714674	0.136529	0.108797	0.113327	0.0363225	0.320511		0.776594	0.768913	0.754971	0.766774	0.766826	0.0109617	0.0142949
P02769|ALBU_BOVIN	Serum albumin OS=Bos taurus GN=ALB PE=1 SV=4	LCKVASLRETYGDMADCCE	LC[+57]K[+42]VASLRETYGDMADC[+57]C[+57]E	LC[+57]K[+45]VASLRETYGDMADC[+57]C[+57]E	100	1160.49	1162	b5	8	A		b5	0.685193	0.672035	0.670018	0.675715	0.675749	0.00824103	0.0121954		0.743589	0.724954	0.71578	0.728016	0.728108	0.0141703	0.0194619
P02769|ALBU_BOVIN	Serum albumin OS=Bos taurus GN=ALB PE=1 SV=4	LCKVASLRETYGDMADCCE	LC[+57]K[+42]VASLRETYGDMADC[+57]C[+57]E	LC[+57]K[+45]VASLRETYGDMADC[+57]C[+57]E	100	1160.49	1162	b10	7	T		b10	0.0944168	0.117654	0.144983	0.117217	0.119018	0.0253105	0.212661		0.696006	0.716115	0.787179	0.732076	0.7331	0.0479007	0.0653399
P02769|ALBU_BOVIN	Serum albumin OS=Bos taurus GN=ALB PE=1 SV=4	LCKVASLRETYGDMADCCE	LC[+57]K[+42]VASLRETYGDMADC[+57]C[+57]E	LC[+57]K[+45]VASLRETYGDMADC[+57]C[+57]E	100	1160.49	1162	b12	10	G		b12	0.0639774	0.093922	0.135557	0.0933911	0.0978189	0.0359487	0.367503		0.756333	0.800465	0.772211	0.776123	0.776336	0.0223535	0.0287936
P02769|ALBU_BOVIN	Serum albumin OS=Bos taurus GN=ALB PE=1 SV=4	TYGDMADCCEKQEPERNE	TYGDMADC[+57]C[+57]EK[+42]QEPERNE	TYGDMADC[+57]C[+57]EK[+45]QEPERNE	117	758.63	759.636	y8	4	K		y8	0.0177879	0.0145676	0.0290124	0.0195899	0.0204559	0.00758302	0.3707		0.931761	0.93982	0.940241	0.937266	0.937274	0.00477909	0.00509893
P02769|ALBU_BOVIN	Serum albumin OS=Bos taurus GN=ALB PE=1 SV=4	TYGDMADCCEKQEPERNE	TYGDMADC[+57]C[+57]EK[+42]QEPERNE	TYGDMADC[+57]C[+57]EK[+45]QEPERNE	117	758.63	759.636	b11	7	K		b11	0.0970248	0.0946932	0.0582686	0.081198	0.0833289	0.0217341	0.260823		0.8423	0.884191	0.886987	0.870917	0.871159	0.0250318	0.0287339
P02769|ALBU_BOVIN	Serum albumin OS=Bos taurus GN=ALB PE=1 SV=4	MADCCEKQEPERNE	MADC[+57]C[+57]EK[+42]QEPERNE	MADC[+57]C[+57]EK[+45]QEPERNE	117	613.243	614.249	y8	9	K		y8	0.0288336	0.114094	0	#NUM!	0.0476425	0.059327	1.24525		0.900262	0.777293	1	0.887806	0.892518	0.111555	0.12499
P02769|ALBU_BOVIN	Serum albumin OS=Bos taurus GN=ALB PE=1 SV=4	MADCCEKQEPERNE	MADC[+57]C[+57]EK[+42]QEPERNE	MADC[+57]C[+57]EK[+45]QEPERNE	117	613.243	614.249	b9	10	E		b9	0.0438871	0.169379	0.0690877	0.0800815	0.0941178	0.0663846	0.705335		0.425957	0.45425	0.499636	0.458956	0.459948	0.0371685	0.0808103
P02769|ALBU_BOVIN	Serum albumin OS=Bos taurus GN=ALB PE=1 SV=4	KQEPERNE	K[+42]QEPERNE	K[+45]QEPERNE	117	536.257	537.766	b3	3	E		b3	0.0374661	0.0305326	0.0416349	0.0362482	0.0365445	0.00560825	0.153463		0.940528	0.966535	0.964792	0.957211	0.957285	0.0145379	0.0151866
P02769|ALBU_BOVIN	Serum albumin OS=Bos taurus GN=ALB PE=1 SV=4	KQEPERNE	K[+42]QEPERNE	K[+45]QEPERNE	117	536.257	537.766	b6	7	R		b6	0.0353512	0.0233307	0.0376847	0.0314412	0.0321222	0.00770258	0.23979		0.965377	0.925318	0.931696	0.940634	0.940797	0.0215242	0.0228787
P02769|ALBU_BOVIN	Serum albumin OS=Bos taurus GN=ALB PE=1 SV=4	KQEPERNE	K[+42]QEPERNE	K[+45]QEPERNE	117	536.257	537.766	b7	5	N		b7	0.531684	0.642245	0.356247	0.495491	0.510059	0.14422	0.282752		0.916689	0.925114	0.889759	0.910395	0.910521	0.0184673	0.0202821
P02769|ALBU_BOVIN	Serum albumin OS=Bos taurus GN=ALB PE=1 SV=4	LLYYANKYNGVFQE	LLYYANK[+42]YNGVFQE	LLYYANK[+45]YNGVFQE	183	882.436	883.945	y8	10	K		y8	0.0682956	0.0367524	0.0595049	0.0530571	0.0548509	0.0162784	0.296776		0.817082	0.841404	0.81002	0.822726	0.822835	0.0164645	0.0200095
P02769|ALBU_BOVIN	Serum albumin OS=Bos taurus GN=ALB PE=1 SV=4	LLYYANKYNGVFQE	LLYYANK[+42]YNGVFQE	LLYYANK[+45]YNGVFQE	183	882.436	883.945	b7	3	K		b7	0.00479381	0.00406351	0.0096924	0.00573682	0.00618324	0.00306088	0.495029		0.956116	0.949513	0.944661	0.950085	0.950097	0.00574953	0.00605152
P02769|ALBU_BOVIN	Serum albumin OS=Bos taurus GN=ALB PE=1 SV=4	LLYYANKYNGVFQE	LLYYANK[+42]YNGVFQE	LLYYANK[+45]YNGVFQE	183	882.436	883.945	b8	9	Y		b8	0.0119978	0.00715763	0.0136538	0.0105449	0.0109364	0.00337563	0.30866		0.896237	0.907716	0.905687	0.9032	0.903214	0.0061263	0.00678278
P02769|ALBU_BOVIN	Serum albumin OS=Bos taurus GN=ALB PE=1 SV=4	LLYYANKYNGVFQE	LLYYANK[+42]YNGVFQE	LLYYANK[+45]YNGVFQE	183	882.436	883.945	b10	2	G		b10	0.0468761	0.0401461	0.0404748	0.0423896	0.042499	0.00379424	0.0892785		0.71618	0.726913	0.732381	0.725127	0.725158	0.00824153	0.0113652
P02769|ALBU_BOVIN	Serum albumin OS=Bos taurus GN=ALB PE=1 SV=4	LLYYANKYNGVFQE	LLYYANK[+42]YNGVFQE	LLYYANK[+45]YNGVFQE	183	882.436	883.945	b11	4	V		b11	0.00789382	0.00458669	0.0128671	0.00775215	0.00844919	0.00416803	0.493305		0.657099	0.653012	0.633384	0.647748	0.647832	0.0126775	0.0195691
P02769|ALBU_BOVIN	Serum albumin OS=Bos taurus GN=ALB PE=1 SV=4	LLYYANKYNGVFQE	LLYYANK[+42]YNGVFQE	LLYYANK[+45]YNGVFQE	183	588.626	589.632	y3	4	F		y3	0.0105056	0.0111284	0.0136114	0.0116749	0.0117485	0.00164313	0.13986		0.29404	0.290247	0.276601	0.286864	0.286963	0.00917154	0.0319607
P02769|ALBU_BOVIN	Serum albumin OS=Bos taurus GN=ALB PE=1 SV=4	LLYYANKYNGVFQE	LLYYANK[+42]YNGVFQE	LLYYANK[+45]YNGVFQE	183	588.626	589.632	b3	1	Y		b3	0.0106871	0.00933253	0.0126909	0.0108173	0.0109035	0.0016896	0.154959		0.267717	0.2738	0.267918	0.269797	0.269812	0.00345506	0.0128054
P02769|ALBU_BOVIN	Serum albumin OS=Bos taurus GN=ALB PE=1 SV=4	LLYYANKYNGVFQE	LLYYANK[+42]YNGVFQE	LLYYANK[+45]YNGVFQE	183	588.626	589.632	b4	5	Y		b4	0.0265008	0.0258454	0.0195765	0.023757	0.0239742	0.00382262	0.159447		0.294143	0.31969	0.304947	0.306081	0.30626	0.0128238	0.0418722
P02769|ALBU_BOVIN	Serum albumin OS=Bos taurus GN=ALB PE=1 SV=4	LLYYANKYNGVFQE	LLYYANK[+42]YNGVFQE	LLYYANK[+45]YNGVFQE	183	588.626	589.632	b5	6	A		b5	0.0121586	0.0135879	0.0137748	0.0131535	0.0131738	0.000884093	0.0671101		0.283847	0.29524	0.304431	0.294385	0.294506	0.0103115	0.0350129
P02769|ALBU_BOVIN	Serum albumin OS=Bos taurus GN=ALB PE=1 SV=4	LLYYANKYNGVFQE	LLYYANK[+42]YNGVFQE	LLYYANK[+45]YNGVFQE	183	588.626	589.632	b7	2	K		b7	0.00337703	0.00269745	0.00384088	0.00327069	0.00330512	0.000575094	0.174001		0.87457	0.866704	0.86764	0.869631	0.869638	0.00429708	0.00494123
P02769|ALBU_BOVIN	Serum albumin OS=Bos taurus GN=ALB PE=1 SV=4	LLYYANKYNGVFQE	LLYYANK[+42]YNGVFQE	LLYYANK[+45]YNGVFQE	183	588.626	589.632	b10	3	G		b10	0.00292038	0.00294554	0.00549291	0.00361523	0.00378628	0.00147804	0.390368		0.596007	0.574858	0.582746	0.584472	0.584537	0.0106878	0.0182842
P02769|ALBU_BOVIN	Serum albumin OS=Bos taurus GN=ALB PE=1 SV=4	VTKLVTD	VTK[+42]LVTD	VTK[+45]LVTD	256	409.237	410.746	b3	2	K		b3	0.0418184	0.0415508	0.0428424	0.0420669	0.0420705	0.000681731	0.0162045		0.980381	0.98019	0.982579	0.981049	0.98105	0.00132773	0.00135338
P02769|ALBU_BOVIN	Serum albumin OS=Bos taurus GN=ALB PE=1 SV=4	VTKLVTD	VTK[+42]LVTD	VTK[+45]LVTD	256	409.237	410.746	b4	1	L		b4	0.00488487	0.00441884	0.00432183	0.00453534	0.00454185	0.000300999	0.0662724		0.977583	0.980024	0.978468	0.978691	0.978692	0.00123564	0.00126254
P02769|ALBU_BOVIN	Serum albumin OS=Bos taurus GN=ALB PE=1 SV=4	VTKLVTD	VTK[+42]LVTD	VTK[+45]LVTD	256	409.237	410.746	b5	3	V		b5	0.00218862	0.00273228	0.00310149	0.00264701	0.00267413	0.0004592	0.17172		0.922949	0.924213	0.932116	0.926417	0.926426	0.00496794	0.00536248
P02769|ALBU_BOVIN	Serum albumin OS=Bos taurus GN=ALB PE=1 SV=4	VTKLVTD	VTK[+42]LVTD	VTK[+45]LVTD	256	409.237	410.746	b6	4	T		b6	0.00332905	0.00388654	0.00327735	0.00348714	0.00349765	0.000337784	0.0965746		0.958349	0.9566	0.958652	0.957866	0.957867	0.00110777	0.00115649
P02769|ALBU_BOVIN	Serum albumin OS=Bos taurus GN=ALB PE=1 SV=4	CADDRADLAKYICD	C[+57]ADDRADLAK[+42]YIC[+57]D	C[+57]ADDRADLAK[+45]YIC[+57]D	285	864.372	865.881	y5	9	K		y5	0.359413	0.272714	0.35983	0.327944	0.330652	0.0501762	0.151749		0.745933	0.727397	0.791844	0.754577	0.755058	0.0331787	0.0439419
P02769|ALBU_BOVIN	Serum albumin OS=Bos taurus GN=ALB PE=1 SV=4	CADDRADLAKYICD	C[+57]ADDRADLAK[+42]YIC[+57]D	C[+57]ADDRADLAK[+45]YIC[+57]D	285	864.372	865.881	b10	1	K		b10	0.0422632	0.0194356	0.0598859	0.0366405	0.0405282	0.0202809	0.500414		0.933915	0.95169	0.923723	0.936372	0.936443	0.014154	0.0151146
P02769|ALBU_BOVIN	Serum albumin OS=Bos taurus GN=ALB PE=1 SV=4	CADDRADLAKYICD	C[+57]ADDRADLAK[+42]YIC[+57]D	C[+57]ADDRADLAK[+45]YIC[+57]D	285	864.372	865.881	b11	3	Y		b11	0.0281577	0.0294452	0.0428991	0.0328866	0.0335006	0.00816471	0.243718		0.914933	0.919264	0.892392	0.908786	0.908863	0.0144277	0.0158744
P02769|ALBU_BOVIN	Serum albumin OS=Bos taurus GN=ALB PE=1 SV=4	CADDRADLAKYICD	C[+57]ADDRADLAK[+42]YIC[+57]D	C[+57]ADDRADLAK[+45]YIC[+57]D	285	864.372	865.881	b12	2	I		b12	0.0573058	0.0117512	0.0417756	0.0304136	0.0369442	0.0231584	0.626848		0.931108	0.916034	0.903202	0.916711	0.916781	0.0139684	0.0152363
P02769|ALBU_BOVIN	Serum albumin OS=Bos taurus GN=ALB PE=1 SV=4	CADDRADLAKYICD	C[+57]ADDRADLAK[+42]YIC[+57]D	C[+57]ADDRADLAK[+45]YIC[+57]D	285	864.372	865.881	b10	10	K		b10	0.0355269	0.0315278	0.0293902	0.0320493	0.0321483	0.00311505	0.0968962		0.608848	0.506445	0.424933	0.507911	0.513409	0.0921551	0.179497
P02769|ALBU_BOVIN	Serum albumin OS=Bos taurus GN=ALB PE=1 SV=4	CCDKPLLE	C[+57]C[+57]DK[+42]PLLE	C[+57]C[+57]DK[+45]PLLE	304	538.741	540.251	y4	8	P		y4	0.49361	0.445626	0.417982	0.45134	0.452406	0.038267	0.0845856		0.528106	0.560176	0.598089	0.561398	0.562124	0.0350321	0.0623209
P02769|ALBU_BOVIN	Serum albumin OS=Bos taurus GN=ALB PE=1 SV=4	CCDKPLLE	C[+57]C[+57]DK[+42]PLLE	C[+57]C[+57]DK[+45]PLLE	304	538.741	540.251	y5	5	K		y5	0.764791	0.715318	0.352082	0.577513	0.610731	0.225358	0.368998		0.885378	0.897674	0.906839	0.896587	0.89663	0.0107688	0.0120103
P02769|ALBU_BOVIN	Serum albumin OS=Bos taurus GN=ALB PE=1 SV=4	CCDKPLLE	C[+57]C[+57]DK[+42]PLLE	C[+57]C[+57]DK[+45]PLLE	304	538.741	540.251	b3	4	D		b3	0.500588	0.413349	0.380117	0.428455	0.431351	0.0622203	0.144245		0.516419	0.539123	0.57022	0.541474	0.54192	0.0270093	0.04984
P02769|ALBU_BOVIN	Serum albumin OS=Bos taurus GN=ALB PE=1 SV=4	CCDKPLLE	C[+57]C[+57]DK[+42]PLLE	C[+57]C[+57]DK[+45]PLLE	304	538.741	540.251	b4	1	K		b4	0.00243781	0.00358088	0.00284616	0.00291798	0.00295495	0.000579247	0.196026		0.969218	0.958951	0.950608	0.959562	0.959592	0.00932192	0.00971446
P02769|ALBU_BOVIN	Serum albumin OS=Bos taurus GN=ALB PE=1 SV=4	CCDKPLLE	C[+57]C[+57]DK[+42]PLLE	C[+57]C[+57]DK[+45]PLLE	304	538.741	540.251	b5	3	P		b5	0.00283451	0.00294941	0.00243252	0.00272954	0.00273881	0.000271409	0.0990975		0.968259	0.958112	0.94863	0.9583	0.958334	0.0098164	0.0102432
P02769|ALBU_BOVIN	Serum albumin OS=Bos taurus GN=ALB PE=1 SV=4	CCDKPLLE	C[+57]C[+57]DK[+42]PLLE	C[+57]C[+57]DK[+45]PLLE	304	538.741	540.251	b6	2	L		b6	0.0039021	0.00482619	0.00469344	0.00445449	0.00447391	0.000499632	0.111677		0.929535	0.912491	0.902025	0.914613	0.914683	0.0138853	0.0151805
P02769|ALBU_BOVIN	Serum albumin OS=Bos taurus GN=ALB PE=1 SV=4	CCDKPLLE	C[+57]C[+57]DK[+42]PLLE	C[+57]C[+57]DK[+45]PLLE	304	538.741	540.251	b7	6	L		b7	0.00898066	0.00707976	0.00802211	0.00798985	0.00802751	0.000950465	0.118401		0.930322	0.919199	0.907033	0.918802	0.918851	0.0116486	0.0126774
P02769|ALBU_BOVIN	Serum albumin OS=Bos taurus GN=ALB PE=1 SV=4	CCDKPLLE	C[+57]C[+57]DK[+42]PLLE	C[+57]C[+57]DK[+45]PLLE	304	538.741	540.251	b4	7	K		b4	0.00869135	0.00694078	0.0049071	0.00666459	0.00684641	0.00189389	0.276625		0.939138	0.945468	0.947971	0.944185	0.944192	0.00455231	0.00482138
P02769|ALBU_BOVIN	Serum albumin OS=Bos taurus GN=ALB PE=1 SV=4	KSHCIAE	K[+42]SHC[+57]IAE	K[+45]SHC[+57]IAE	309	443.708	445.217	y6	5	S		y6	0.167398	0.137168	0.157323	0.153438	0.153963	0.0153926	0.0999756		0.670462	0.609635	0.588574	0.62194	0.62289	0.0425225	0.0682665
P02769|ALBU_BOVIN	Serum albumin OS=Bos taurus GN=ALB PE=1 SV=4	KSHCIAE	K[+42]SHC[+57]IAE	K[+45]SHC[+57]IAE	309	443.708	445.217	b3	4	H		b3	0.00340166	0.00251194	0.0064372	0.00380306	0.00411694	0.00205807	0.499902		0.962946	0.959593	0.965728	0.962753	0.962756	0.00307198	0.00319082
P02769|ALBU_BOVIN	Serum albumin OS=Bos taurus GN=ALB PE=1 SV=4	KSHCIAE	K[+42]SHC[+57]IAE	K[+45]SHC[+57]IAE	309	443.708	445.217	b4	3	C		b4	0.00310678	0.00265937	0.00157779	0.00235349	0.00244798	0.00078611	0.321126		0.959146	0.963516	0.971515	0.964712	0.964726	0.00627236	0.0065017
P02769|ALBU_BOVIN	Serum albumin OS=Bos taurus GN=ALB PE=1 SV=4	KSHCIAE	K[+42]SHC[+57]IAE	K[+45]SHC[+57]IAE	309	443.708	445.217	b5	2	I		b5	0.00274256	0.00270607	0.00152816	0.00224675	0.0023256	0.000690845	0.297062		0.952301	0.946622	0.940293	0.946393	0.946406	0.00600704	0.00634722
P02769|ALBU_BOVIN	Serum albumin OS=Bos taurus GN=ALB PE=1 SV=4	KSHCIAE	K[+42]SHC[+57]IAE	K[+45]SHC[+57]IAE	309	443.708	445.217	b6	1	A		b6	0.00392992	0.00202452	0.00167964	0.00237305	0.00254469	0.00121197	0.476275		0.950554	0.943659	0.952204	0.948798	0.948806	0.0045331	0.00477769
P02769|ALBU_BOVIN	Serum albumin OS=Bos taurus GN=ALB PE=1 SV=4	KSHCIAEVE	K[+42]SHC[+57]IAEVE	K[+45]SHC[+57]IAEVE	309	557.764	559.273	b3	6	H		b3	0.0381119	0.0159003	0.21582	0.0507597	0.0899441	0.109576	1.21827		0.991745	0.985391	0.966164	0.98104	0.9811	0.0133192	0.0135758
P02769|ALBU_BOVIN	Serum albumin OS=Bos taurus GN=ALB PE=1 SV=4	KSHCIAEVE	K[+42]SHC[+57]IAEVE	K[+45]SHC[+57]IAEVE	309	557.764	559.273	b4	5	C		b4	0.0193499	0.0231237	0.0514876	0.0284542	0.0313204	0.0175669	0.560878		0.598978	0.59242	0.573605	0.588235	0.588334	0.0131707	0.0223864
P02769|ALBU_BOVIN	Serum albumin OS=Bos taurus GN=ALB PE=1 SV=4	KSHCIAEVE	K[+42]SHC[+57]IAEVE	K[+45]SHC[+57]IAEVE	309	557.764	559.273	b5	4	I		b5	0.0161032	0.0104495	0.0482332	0.0200964	0.0249287	0.0203793	0.817507		0.954964	0.961756	0.946204	0.954287	0.954308	0.00779645	0.00816974
P02769|ALBU_BOVIN	Serum albumin OS=Bos taurus GN=ALB PE=1 SV=4	KSHCIAEVE	K[+42]SHC[+57]IAEVE	K[+45]SHC[+57]IAEVE	309	557.764	559.273	b6	2	A		b6	0.00598256	0.00845778	0.0224325	0.0104313	0.0122909	0.00886962	0.721638		0.963265	0.956494	0.952481	0.957403	0.957414	0.00545045	0.00569289
P02769|ALBU_BOVIN	Serum albumin OS=Bos taurus GN=ALB PE=1 SV=4	KSHCIAEVE	K[+42]SHC[+57]IAEVE	K[+45]SHC[+57]IAEVE	309	557.764	559.273	b7	1	E		b7	0.00389016	0.00273789	0.0151904	0.005449	0.00727281	0.00688097	0.946124		0.944083	0.939439	0.937894	0.940468	0.940472	0.00322115	0.00342504
P02769|ALBU_BOVIN	Serum albumin OS=Bos taurus GN=ALB PE=1 SV=4	KSHCIAEVE	K[+42]SHC[+57]IAEVE	K[+45]SHC[+57]IAEVE	309	557.764	559.273	b8	3	V		b8	0.0078343	0.0112671	0.0146933	0.0109055	0.0112649	0.00342951	0.304442		0.93676	0.93109	0.9328	0.933547	0.93355	0.00290851	0.00311554
P02769|ALBU_BOVIN	Serum albumin OS=Bos taurus GN=ALB PE=1 SV=4	AKDAFLGSFLYE	AK[+42]DAFLGSFLYE	AK[+45]DAFLGSFLYE	346	468.234	469.241	b3	2	D		b3	0.0124292	0.0145093	0.0131792	0.0133452	0.0133726	0.00105343	0.0787758		0.900911	0.916406	0.908776	0.908676	0.908698	0.00774778	0.00852624
P02769|ALBU_BOVIN	Serum albumin OS=Bos taurus GN=ALB PE=1 SV=4	AKDAFLGSFLYE	AK[+42]DAFLGSFLYE	AK[+45]DAFLGSFLYE	346	468.234	469.241	b4	3	A		b4	0.034459	0.0417628	0.0488429	0.0412697	0.0416882	0.00719222	0.172524		0.947082	0.943552	0.941649	0.944092	0.944094	0.00275657	0.00291981
P02769|ALBU_BOVIN	Serum albumin OS=Bos taurus GN=ALB PE=1 SV=4	AKDAFLGSFLYE	AK[+42]DAFLGSFLYE	AK[+45]DAFLGSFLYE	346	468.234	469.241	b5	1	F		b5	0.0210196	0.0145177	0.0175917	0.0175096	0.0177097	0.00325257	0.183661		0.964	0.962379	0.960596	0.962324	0.962325	0.00170271	0.00176937
P02769|ALBU_BOVIN	Serum albumin OS=Bos taurus GN=ALB PE=1 SV=4	AKDAFLGSFLYE	AK[+42]DAFLGSFLYE	AK[+45]DAFLGSFLYE	346	468.234	469.241	b6	6	L		b6	0.0403971	0.0539851	0.0493503	0.0475669	0.0479108	0.00690743	0.144173		0.952788	0.944398	0.937238	0.944786	0.944808	0.0077836	0.00823829
P02769|ALBU_BOVIN	Serum albumin OS=Bos taurus GN=ALB PE=1 SV=4	AKDAFLGSFLYE	AK[+42]DAFLGSFLYE	AK[+45]DAFLGSFLYE	346	468.234	469.241	b7	5	G		b7	0.0227482	0.0305544	0.0403644	0.0303859	0.0312223	0.0088271	0.282718		0.93108	0.934726	0.963339	0.942939	0.943048	0.0176663	0.0187332
P02769|ALBU_BOVIN	Serum albumin OS=Bos taurus GN=ALB PE=1 SV=4	AKDAFLGSFLYE	AK[+42]DAFLGSFLYE	AK[+45]DAFLGSFLYE	346	468.234	469.241	b8	4	S		b8	0.0126632	0.0111974	0.0140698	0.0125888	0.0126435	0.00143629	0.1136		0.921253	0.900288	0.929587	0.916959	0.917043	0.0150965	0.0164622
P02769|ALBU_BOVIN	Serum albumin OS=Bos taurus GN=ALB PE=1 SV=4	AKDAFLGSFLYE	AK[+42]DAFLGSFLYE	AK[+45]DAFLGSFLYE	346	468.234	469.241	b9	7	F		b9	0.0110171	0.00935867	0.0131797	0.0110763	0.0111852	0.00191606	0.171303		0.950856	0.93163	0.927624	0.936649	0.936703	0.0124193	0.0132586
P02769|ALBU_BOVIN	Serum albumin OS=Bos taurus GN=ALB PE=1 SV=4	AKDAFLGSFLYE	AK[+42]DAFLGSFLYE	AK[+45]DAFLGSFLYE	346	468.234	469.241	b10	8	L		b10	0.00422956	0.00222308	0.00712427	0.00406129	0.00452564	0.00246397	0.544448		0.930961	0.929531	0.928416	0.929636	0.929636	0.00127587	0.00137244
P02769|ALBU_BOVIN	Serum albumin OS=Bos taurus GN=ALB PE=1 SV=4	AKDAFLGSFLYE	AK[+42]DAFLGSFLYE	AK[+45]DAFLGSFLYE	346	468.234	469.241	b6	9	L		b6	0.00147073	0.00678987	0.00158404	0.00251027	0.00328155	0.00303883	0.926035		0.899371	0.911016	0.927228	0.912467	0.912539	0.0139908	0.0153317
P02769|ALBU_BOVIN	Serum albumin OS=Bos taurus GN=ALB PE=1 SV=4	YAVSVLLRLAKE	YAVSVLLRLAK[+42]E	YAVSVLLRLAK[+45]E	374	702.416	703.926	y10	6	V		y10	0.00568202	0.0141399	0.0128243	0.0101001	0.0108821	0.00455116	0.418226		0.900214	0.901064	0.887357	0.89619	0.896212	0.00767999	0.00856939
P02769|ALBU_BOVIN	Serum albumin OS=Bos taurus GN=ALB PE=1 SV=4	YAVSVLLRLAKE	YAVSVLLRLAK[+42]E	YAVSVLLRLAK[+45]E	374	702.416	703.926	y9	1	S		y9	0.00691219	0.0157578	0.0142462	0.0115772	0.0123054	0.00473143	0.384499		0.908999	0.914208	0.910296	0.911165	0.911168	0.00271183	0.00297621
P02769|ALBU_BOVIN	Serum albumin OS=Bos taurus GN=ALB PE=1 SV=4	YAVSVLLRLAKE	YAVSVLLRLAK[+42]E	YAVSVLLRLAK[+45]E	374	702.416	703.926	y8	5	V		y8	0.0122717	0.018777	0.0241643	0.0177243	0.0184043	0.00595505	0.323568		0.915996	0.916267	0.906462	0.912897	0.912908	0.00558459	0.00611736
P02769|ALBU_BOVIN	Serum albumin OS=Bos taurus GN=ALB PE=1 SV=4	YAVSVLLRLAKE	YAVSVLLRLAK[+42]E	YAVSVLLRLAK[+45]E	374	702.416	703.926	y7	2	L		y7	0.00895061	0.0152671	0.014439	0.0125424	0.0128856	0.00343283	0.266409		0.931775	0.931082	0.9185	0.927099	0.927119	0.0074723	0.0080597
P02769|ALBU_BOVIN	Serum albumin OS=Bos taurus GN=ALB PE=1 SV=4	YAVSVLLRLAKE	YAVSVLLRLAK[+42]E	YAVSVLLRLAK[+45]E	374	702.416	703.926	y6	4	L		y6	0.0226045	0.0310792	0.0333531	0.0286154	0.0290123	0.00566455	0.195247		0.934082	0.930457	0.927945	0.930825	0.930828	0.00308532	0.00331459
P02769|ALBU_BOVIN	Serum albumin OS=Bos taurus GN=ALB PE=1 SV=4	YAVSVLLRLAKE	YAVSVLLRLAK[+42]E	YAVSVLLRLAK[+45]E	374	702.416	703.926	y5	7	R		y5	0.00876699	0.016953	0.0195221	0.0142629	0.0150807	0.00561668	0.372442		0.940168	0.932908	0.920217	0.931061	0.931098	0.0100979	0.0108451
P02769|ALBU_BOVIN	Serum albumin OS=Bos taurus GN=ALB PE=1 SV=4	YAVSVLLRLAKEYE	YAVSVLLRLAK[+42]EYE	YAVSVLLRLAK[+45]EYE	374	848.469	849.979	y11	4	S		y11	0.0340218	0.0345007	0.0303313	0.0328972	0.0329513	0.00228158	0.0692409		0.781845	0.799178	0.719651	0.766118	0.766892	0.041819	0.0545306
P02769|ALBU_BOVIN	Serum albumin OS=Bos taurus GN=ALB PE=1 SV=4	YAVSVLLRLAKEYE	YAVSVLLRLAK[+42]EYE	YAVSVLLRLAK[+45]EYE	374	848.469	849.979	y10	10	V		y10	0.0338753	0.0406922	0.0362526	0.0368336	0.03694	0.00346005	0.0936666		0.723113	0.668161	0.861953	0.746776	0.751076	0.0998763	0.132978
P02769|ALBU_BOVIN	Serum albumin OS=Bos taurus GN=ALB PE=1 SV=4	YAVSVLLRLAKEYE	YAVSVLLRLAK[+42]EYE	YAVSVLLRLAK[+45]EYE	374	848.469	849.979	y9	5	L		y9	0.00790469	0.0275217	0.0124797	0.0139505	0.0159687	0.0102633	0.642716		0.810374	0.758687	0.767492	0.778528	0.778851	0.0276526	0.0355043
P02769|ALBU_BOVIN	Serum albumin OS=Bos taurus GN=ALB PE=1 SV=4	YAVSVLLRLAKEYE	YAVSVLLRLAK[+42]EYE	YAVSVLLRLAK[+45]EYE	374	848.469	849.979	y8	6	L		y8	0.0240761	0.0479984	0.0242501	0.0303745	0.0321082	0.0137616	0.428601		0.780859	0.792011	0.823694	0.79865	0.798855	0.0222225	0.027818
P02769|ALBU_BOVIN	Serum albumin OS=Bos taurus GN=ALB PE=1 SV=4	YAVSVLLRLAKEYE	YAVSVLLRLAK[+42]EYE	YAVSVLLRLAK[+45]EYE	374	848.469	849.979	y7	8	R		y7	0.0684091	0.0406133	0.0787418	0.0602554	0.0625881	0.0197195	0.315068		0.735042	0.824974	0.702542	0.752445	0.754186	0.0634215	0.0840927
P02769|ALBU_BOVIN	Serum albumin OS=Bos taurus GN=ALB PE=1 SV=4	YAVSVLLRLAKEYE	YAVSVLLRLAK[+42]EYE	YAVSVLLRLAK[+45]EYE	374	848.469	849.979	y4	9	K		y4	0.00882969	0.0582057	0.0574353	0.0309051	0.0414902	0.0282875	0.681786		0.864781	0.803577	0.815567	0.827557	0.827975	0.0324339	0.0391726
P02769|ALBU_BOVIN	Serum albumin OS=Bos taurus GN=ALB PE=1 SV=4	YAVSVLLRLAKEYE	YAVSVLLRLAK[+42]EYE	YAVSVLLRLAK[+45]EYE	374	848.469	849.979	b8	7	R		b8	0.160754	0.191022	0.190302	0.18012	0.180693	0.0172714	0.0955846		0.572767	0.637508	0.571818	0.593254	0.594031	0.0376551	0.0633891
P02769|ALBU_BOVIN	Serum albumin OS=Bos taurus GN=ALB PE=1 SV=4	YAVSVLLRLAKEYE	YAVSVLLRLAK[+42]EYE	YAVSVLLRLAK[+45]EYE	374	848.469	849.979	b10	1	A		b10	0.224113	0.19714	0.249835	0.222654	0.223696	0.0263499	0.117793		0.608672	0.633986	0.591734	0.611218	0.611464	0.0212636	0.0347749
P02769|ALBU_BOVIN	Serum albumin OS=Bos taurus GN=ALB PE=1 SV=4	YAVSVLLRLAKEYE	YAVSVLLRLAK[+42]EYE	YAVSVLLRLAK[+45]EYE	374	848.469	849.979	b11	3	K		b11	0.0117933	0.00153513	0.0151093	0.00649146	0.00947927	0.00707679	0.746555		0.781423	0.786502	0.747434	0.771589	0.771786	0.021242	0.0275232
P02769|ALBU_BOVIN	Serum albumin OS=Bos taurus GN=ALB PE=1 SV=4	YAVSVLLRLAKEYE	YAVSVLLRLAK[+42]EYE	YAVSVLLRLAK[+45]EYE	374	848.469	849.979	b12	2	E		b12	0.00558708	0.0106906	0.00419671	0.00630519	0.00682479	0.00341929	0.50101		0.81012	0.743047	0.727391	0.759354	0.760186	0.0439469	0.0578107
P02769|ALBU_BOVIN	Serum albumin OS=Bos taurus GN=ALB PE=1 SV=4	DYLSLILNRLCVLHEKTPVSE	DYLSLILNRLC[+57]VLHEK[+42]TPVSE	DYLSLILNRLC[+57]VLHEK[+45]TPVSE	489	847.784	848.791	y6	8	K		y6	0.029467	0.0265753	0.0361913	0.0304887	0.0307445	0.00493366	0.160473		0.0750629	0.0624303	0.0585801	0.0649916	0.0653578	0.00862251	0.131928
P02769|ALBU_BOVIN	Serum albumin OS=Bos taurus GN=ALB PE=1 SV=4	DYLSLILNRLCVLHEKTPVSE	DYLSLILNRLC[+57]VLHEK[+42]TPVSE	DYLSLILNRLC[+57]VLHEK[+45]TPVSE	489	847.784	848.791	y16	7	I		y16	0.170177	0.11308	0.221595	0.162162	0.168284	0.0542819	0.322561		0.847756	0.868418	0.876923	0.864278	0.864366	0.0149997	0.0173534
P02769|ALBU_BOVIN	Serum albumin OS=Bos taurus GN=ALB PE=1 SV=4	DYLSLILNRLCVLHEKTPVSE	DYLSLILNRLC[+57]VLHEK[+42]TPVSE	DYLSLILNRLC[+57]VLHEK[+45]TPVSE	489	847.784	848.791	y15	9	L		y15	0.133999	0.152277	0.133507	0.139663	0.139928	0.0106976	0.0764508		0.317886	0.32881	0.298315	0.314748	0.315003	0.0154504	0.0490484
P02769|ALBU_BOVIN	Serum albumin OS=Bos taurus GN=ALB PE=1 SV=4	DYLSLILNRLCVLHEKTPVSE	DYLSLILNRLC[+57]VLHEK[+42]TPVSE	DYLSLILNRLC[+57]VLHEK[+45]TPVSE	489	847.784	848.791	b17	2	T		b17	0.00462607	0.00469672	0.00423875	0.00451594	0.00452052	0.00024656	0.0545424		0.867515	0.870092	0.879578	0.87238	0.872395	0.00635307	0.00728233
P02769|ALBU_BOVIN	Serum albumin OS=Bos taurus GN=ALB PE=1 SV=4	DYLSLILNRLCVLHEKTPVSE	DYLSLILNRLC[+57]VLHEK[+42]TPVSE	DYLSLILNRLC[+57]VLHEK[+45]TPVSE	489	847.784	848.791	b19	1	V		b19	0.00287266	0.00517321	0.00638449	0.00456097	0.00481012	0.00178385	0.370853		0.762386	0.797578	0.786256	0.781935	0.782073	0.0179648	0.0229707
P02769|ALBU_BOVIN	Serum albumin OS=Bos taurus GN=ALB PE=1 SV=4	SLVNRRPCFSALTPDETYVPKAFD	SLVNRRPC[+57]FSALTPDETYVPK[+42]AFD	SLVNRRPC[+57]FSALTPDETYVPK[+45]AFD	523	942.469	943.475	y6	4	V		y6	0.320712	0.313844	0.311608	0.315364	0.315388	0.00474464	0.0150438		0.688121	0.673003	0.707892	0.689524	0.689672	0.017496	0.0253685
P02769|ALBU_BOVIN	Serum albumin OS=Bos taurus GN=ALB PE=1 SV=4	SLVNRRPCFSALTPDETYVPKAFD	SLVNRRPC[+57]FSALTPDETYVPK[+42]AFD	SLVNRRPC[+57]FSALTPDETYVPK[+45]AFD	523	942.469	943.475	y5	1	P		y5	0.109645	0.110283	0.113055	0.110985	0.110994	0.00181272	0.0163316		0.959159	0.952412	0.959849	0.957134	0.95714	0.00410923	0.00429324
P02769|ALBU_BOVIN	Serum albumin OS=Bos taurus GN=ALB PE=1 SV=4	SLVNRRPCFSALTPDETYVPKAFDE	SLVNRRPC[+57]FSALTPDETYVPK[+42]AFDE	SLVNRRPC[+57]FSALTPDETYVPK[+45]AFDE	523	985.483	986.49	y12	6	P		y12	0.242491	0.301832	0.198701	0.244092	0.247674	0.0517604	0.208986		0.889053	0.869672	0.878188	0.878935	0.878971	0.0097144	0.011052
P02769|ALBU_BOVIN	Serum albumin OS=Bos taurus GN=ALB PE=1 SV=4	SLVNRRPCFSALTPDETYVPKAFDE	SLVNRRPC[+57]FSALTPDETYVPK[+42]AFDE	SLVNRRPC[+57]FSALTPDETYVPK[+45]AFDE	523	985.483	986.49	y7	4	V		y7	0.00768137	0.00561777	0.00569721	0.00626453	0.00633212	0.00116916	0.18464		0.832383	0.841972	0.892914	0.855349	0.855756	0.0325349	0.0380189
P02769|ALBU_BOVIN	Serum albumin OS=Bos taurus GN=ALB PE=1 SV=4	SLVNRRPCFSALTPDETYVPKAFDE	SLVNRRPC[+57]FSALTPDETYVPK[+42]AFDE	SLVNRRPC[+57]FSALTPDETYVPK[+45]AFDE	523	985.483	986.49	y6	1	P		y6	0.00293977	0.00296768	0.00236251	0.0027418	0.00275666	0.000341624	0.123927		0.956455	0.952503	0.957398	0.95545	0.955452	0.00259716	0.00271825
P02769|ALBU_BOVIN	Serum albumin OS=Bos taurus GN=ALB PE=1 SV=4	SLVNRRPCFSALTPDETYVPKAFDE	SLVNRRPC[+57]FSALTPDETYVPK[+42]AFDE	SLVNRRPC[+57]FSALTPDETYVPK[+45]AFDE	523	985.483	986.49	y5	9	K		y5	0.110368	0.146976	0.132842	0.129164	0.130062	0.0184618	0.141946		0.811391	0.813113	0.811039	0.811847	0.811848	0.00110978	0.00136698
P02769|ALBU_BOVIN	Serum albumin OS=Bos taurus GN=ALB PE=1 SV=4	SLVNRRPCFSALTPDETYVPKAFDE	SLVNRRPC[+57]FSALTPDETYVPK[+42]AFDE	SLVNRRPC[+57]FSALTPDETYVPK[+45]AFDE	523	985.483	986.49	y12	5	P		y12	0.323959	0.449581	0.570479	0.436361	0.448006	0.123267	0.275146		0.149541	0.0541487	0.148901	0.106434	0.11753	0.054891	0.467037
P02769|ALBU_BOVIN	Serum albumin OS=Bos taurus GN=ALB PE=1 SV=4	SLVNRRPCFSALTPDETYVPKAFDE	SLVNRRPC[+57]FSALTPDETYVPK[+42]AFDE	SLVNRRPC[+57]FSALTPDETYVPK[+45]AFDE	523	739.364	740.119	y8	9	Y		y8	0.279765	0.246911	0.257914	0.261178	0.26153	0.0167225	0.063941		0.906202	0.880748	0.874366	0.886999	0.887105	0.016843	0.0189865
P02769|ALBU_BOVIN	Serum albumin OS=Bos taurus GN=ALB PE=1 SV=4	SLVNRRPCFSALTPDETYVPKAFDE	SLVNRRPC[+57]FSALTPDETYVPK[+42]AFDE	SLVNRRPC[+57]FSALTPDETYVPK[+45]AFDE	523	739.364	740.119	y7	3	V		y7	0.0136042	0.0133088	0.0173069	0.0146334	0.01474	0.0022279	0.151147		0.861574	0.841602	0.858006	0.853682	0.853727	0.0106514	0.0124764
P02769|ALBU_BOVIN	Serum albumin OS=Bos taurus GN=ALB PE=1 SV=4	SLVNRRPCFSALTPDETYVPKAFDE	SLVNRRPC[+57]FSALTPDETYVPK[+42]AFDE	SLVNRRPC[+57]FSALTPDETYVPK[+45]AFDE	523	739.364	740.119	y6	1	P		y6	0.00601484	0.00353248	0.00412074	0.00444044	0.00455602	0.00129716	0.284714		0.945488	0.948063	0.95037	0.947971	0.947973	0.00244231	0.00257634
P02769|ALBU_BOVIN	Serum albumin OS=Bos taurus GN=ALB PE=1 SV=4	TYVPKAFDE	TYVPK[+42]AFDE	TYVPK[+45]AFDE	523	556.269	557.778	y7	5	V		y7	0.0035796	0.0228142	0.0148044	0.0106531	0.0137327	0.00966196	0.703572		0.525914	0.512892	0.515656	0.518124	0.518154	0.00686062	0.0132405
P02769|ALBU_BOVIN	Serum albumin OS=Bos taurus GN=ALB PE=1 SV=4	TYVPKAFDE	TYVPK[+42]AFDE	TYVPK[+45]AFDE	523	556.269	557.778	y6	1	P		y6	0.00138704	0.00226965	0.00165241	0.00173269	0.0017697	0.000452843	0.255887		0.920932	0.919249	0.918689	0.919623	0.919623	0.00116704	0.00126904
P02769|ALBU_BOVIN	Serum albumin OS=Bos taurus GN=ALB PE=1 SV=4	TYVPKAFDE	TYVPK[+42]AFDE	TYVPK[+45]AFDE	523	556.269	557.778	b5	6	K		b5	0.0139031	0.0114176	0.0153148	0.0134462	0.0135452	0.00197309	0.145667		0.973084	0.969839	0.961044	0.967976	0.967989	0.00622925	0.00643525
P02769|ALBU_BOVIN	Serum albumin OS=Bos taurus GN=ALB PE=1 SV=4	TYVPKAFDE	TYVPK[+42]AFDE	TYVPK[+45]AFDE	523	556.269	557.778	b6	2	A		b6	0.00638734	0.00698854	0.00964267	0.00755036	0.00767285	0.00173219	0.225756		0.953712	0.953576	0.947999	0.951758	0.951762	0.00325995	0.00342517
P02769|ALBU_BOVIN	Serum albumin OS=Bos taurus GN=ALB PE=1 SV=4	TYVPKAFDE	TYVPK[+42]AFDE	TYVPK[+45]AFDE	523	556.269	557.778	b7	7	F		b7	0.0170391	0.0203011	0.0222715	0.0197502	0.0198706	0.00264264	0.132993		0.948849	0.953076	0.944104	0.948669	0.948677	0.00448841	0.00473124
P02769|ALBU_BOVIN	Serum albumin OS=Bos taurus GN=ALB PE=1 SV=4	KLFTFHADICTLPDTE	K[+42]LFTFHADIC[+57]TLPDTE	K[+45]LFTFHADIC[+57]TLPDTE	528	975.469	976.979	b6	7	H		b6	0.0263937	0.0415295	0.0395565	0.0351311	0.0358266	0.00822845	0.229675		0.911454	0.901467	0.901871	0.904919	0.90493	0.00565281	0.00624668
P02769|ALBU_BOVIN	Serum albumin OS=Bos taurus GN=ALB PE=1 SV=4	KLFTFHADICTLPDTE	K[+42]LFTFHADIC[+57]TLPDTE	K[+45]LFTFHADIC[+57]TLPDTE	528	975.469	976.979	b7	8	A		b7	0.0501041	0.0466512	0.066215	0.0536905	0.0543234	0.0104421	0.192221		0.945846	0.895963	0.888042	0.909595	0.909951	0.0313377	0.0344389
P02769|ALBU_BOVIN	Serum albumin OS=Bos taurus GN=ALB PE=1 SV=4	KLFTFHADICTLPDTE	K[+42]LFTFHADIC[+57]TLPDTE	K[+45]LFTFHADIC[+57]TLPDTE	528	975.469	976.979	b8	6	D		b8	0.00408968	0.0178037	0.0302565	0.0130119	0.0173833	0.0130885	0.752934		0.772916	0.778355	0.747526	0.766147	0.766266	0.0164554	0.0214748
P02769|ALBU_BOVIN	Serum albumin OS=Bos taurus GN=ALB PE=1 SV=4	KLFTFHADICTLPDTE	K[+42]LFTFHADIC[+57]TLPDTE	K[+45]LFTFHADIC[+57]TLPDTE	528	975.469	976.979	b9	3	I		b9	0.0150581	0.00888985	0.0264725	0.0152459	0.0168068	0.00892082	0.530786		0.871122	0.854119	0.857009	0.860718	0.86075	0.00909807	0.0105699
P02769|ALBU_BOVIN	Serum albumin OS=Bos taurus GN=ALB PE=1 SV=4	KLFTFHADICTLPDTE	K[+42]LFTFHADIC[+57]TLPDTE	K[+45]LFTFHADIC[+57]TLPDTE	528	975.469	976.979	b10	5	C		b10	0.0252418	0.0149348	0.0250349	0.0211327	0.0217372	0.00589193	0.271053		0.838176	0.817815	0.782835	0.812619	0.812942	0.0279907	0.0344314
P02769|ALBU_BOVIN	Serum albumin OS=Bos taurus GN=ALB PE=1 SV=4	KLFTFHADICTLPDTE	K[+42]LFTFHADIC[+57]TLPDTE	K[+45]LFTFHADIC[+57]TLPDTE	528	975.469	976.979	b11	4	T		b11	0.00613851	0.00718014	0.00487959	0.00599138	0.00606608	0.00115198	0.189906		0.848166	0.839814	0.813699	0.833763	0.833893	0.0179801	0.0215616
P02769|ALBU_BOVIN	Serum albumin OS=Bos taurus GN=ALB PE=1 SV=4	KLFTFHADICTLPDTE	K[+42]LFTFHADIC[+57]TLPDTE	K[+45]LFTFHADIC[+57]TLPDTE	528	650.649	651.655	b3	5	F		b3	0.00597819	0.00926069	0.0066745	0.00717592	0.00730446	0.00172955	0.23678		0.954499	0.942358	0.916233	0.93756	0.937697	0.0195545	0.0208538
P02769|ALBU_BOVIN	Serum albumin OS=Bos taurus GN=ALB PE=1 SV=4	KLFTFHADICTLPDTE	K[+42]LFTFHADIC[+57]TLPDTE	K[+45]LFTFHADIC[+57]TLPDTE	528	650.649	651.655	b6	4	H		b6	0.0734432	0.0940187	0.0762936	0.080764	0.0812518	0.0111479	0.137202		0.910889	0.910219	0.907583	0.909563	0.909564	0.00174814	0.00192195
P02769|ALBU_BOVIN	Serum albumin OS=Bos taurus GN=ALB PE=1 SV=4	KLFTFHADICTLPDTE	K[+42]LFTFHADIC[+57]TLPDTE	K[+45]LFTFHADIC[+57]TLPDTE	528	650.649	651.655	b7	6	A		b7	0.0599336	0.0856373	0.0846832	0.075749	0.0767514	0.0145724	0.189865		0.915224	0.895151	0.899521	0.903258	0.903299	0.0105567	0.0116868
P02769|ALBU_BOVIN	Serum albumin OS=Bos taurus GN=ALB PE=1 SV=4	KLFTFHADICTLPDTE	K[+42]LFTFHADIC[+57]TLPDTE	K[+45]LFTFHADIC[+57]TLPDTE	528	650.649	651.655	b8	1	D		b8	0.0635169	0.0646218	0.0722406	0.0666832	0.0667931	0.00474995	0.0711144		0.897659	0.895245	0.885558	0.892805	0.89282	0.00640457	0.00717342
P02769|ALBU_BOVIN	Serum albumin OS=Bos taurus GN=ALB PE=1 SV=4	KLFTFHADICTLPDTE	K[+42]LFTFHADIC[+57]TLPDTE	K[+45]LFTFHADIC[+57]TLPDTE	528	650.649	651.655	b9	2	I		b9	0.0337248	0.0403155	0.0287136	0.0339237	0.0342513	0.00581884	0.169887		0.889315	0.882173	0.873594	0.881671	0.881694	0.00787136	0.00892755
P02769|ALBU_BOVIN	Serum albumin OS=Bos taurus GN=ALB PE=1 SV=4	KLFTFHADICTLPDTE	K[+42]LFTFHADIC[+57]TLPDTE	K[+45]LFTFHADIC[+57]TLPDTE	528	650.649	651.655	b10	7	C		b10	0.0385908	0.042828	0.0406941	0.0406675	0.0407043	0.0021186	0.0520485		0.840741	0.843994	0.838497	0.841074	0.841078	0.00276365	0.00328585
P02769|ALBU_BOVIN	Serum albumin OS=Bos taurus GN=ALB PE=1 SV=4	KLFTFHADICTLPDTE	K[+42]LFTFHADIC[+57]TLPDTE	K[+45]LFTFHADIC[+57]TLPDTE	528	650.649	651.655	b11	8	T		b11	0.00331191	0.00379194	0.00418336	0.00374531	0.0037624	0.000436474	0.116009		0.851891	0.830241	0.819241	0.833681	0.833791	0.0166119	0.0199233
P02769|ALBU_BOVIN	Serum albumin OS=Bos taurus GN=ALB PE=1 SV=4	EQLKTVME	EQLK[+42]TVME	EQLK[+45]TVME	568	510.258	511.767	y5	5	K		y5	0.968056	0.94979	0.991741	0.96971	0.969862	0.0210336	0.0216872		0.978064	0.981147	0.982665	0.980624	0.980626	0.00234447	0.00239078
P02769|ALBU_BOVIN	Serum albumin OS=Bos taurus GN=ALB PE=1 SV=4	EQLKTVME	EQLK[+42]TVME	EQLK[+45]TVME	568	510.258	511.767	b3	3	L		b3	0.115384	0.105756	0.374485	0.165944	0.198542	0.152448	0.767838		0.43716	0.449058	0.440801	0.442312	0.44234	0.00609672	0.0137829
P02769|ALBU_BOVIN	Serum albumin OS=Bos taurus GN=ALB PE=1 SV=4	EQLKTVME	EQLK[+42]TVME	EQLK[+45]TVME	568	510.258	511.767	b4	4	K		b4	0.0175996	0.00341316	0.0319262	0.0124242	0.0176463	0.0142566	0.807906		0.955518	0.957875	0.949021	0.954131	0.954138	0.00458517	0.00480556
P02769|ALBU_BOVIN	Serum albumin OS=Bos taurus GN=ALB PE=1 SV=4	EQLKTVME	EQLK[+42]TVME	EQLK[+45]TVME	568	510.258	511.767	b5	2	T		b5	0.017139	0.00773369	0.014718	0.0124951	0.0131969	0.00488367	0.370062		0.957587	0.948875	0.953278	0.95324	0.953247	0.00435645	0.00457012
P02769|ALBU_BOVIN	Serum albumin OS=Bos taurus GN=ALB PE=1 SV=4	EQLKTVME	EQLK[+42]TVME	EQLK[+45]TVME	568	510.258	511.767	b6	1	V		b6	0.00522445	0.00790524	0.00255497	0.00472549	0.00522822	0.00267514	0.511673		0.932334	0.933859	0.938481	0.934888	0.934892	0.00320074	0.00342365
P02769|ALBU_BOVIN	Serum albumin OS=Bos taurus GN=ALB PE=1 SV=4	EQLKTVME	EQLK[+42]TVME	EQLK[+45]TVME	568	510.258	511.767	b7	6	M		b7	0.000342329	0.238619	0.0370348	0.0144628	0.0919987	0.128295	1.39454		0.91762	0.91127	0.918803	0.915892	0.915897	0.00405096	0.00442294
P02769|ALBU_BOVIN	Serum albumin OS=Bos taurus GN=ALB PE=1 SV=4	ACFAVEGPKLVVSTQTALA	AC[+57]FAVEGPK[+42]LVVSTQTALA	AC[+57]FAVEGPK[+45]LVVSTQTALA	597	1002.53	1004.04	y13	9	G		y13	0.522918	0.574756	0.567248	0.554494	0.554974	0.0280138	0.0504777		0.817908	0.604858	0.738658	0.714936	0.720475	0.107682	0.14946
P02769|ALBU_BOVIN	Serum albumin OS=Bos taurus GN=ALB PE=1 SV=4	ACFAVEGPKLVVSTQTALA	AC[+57]FAVEGPK[+42]LVVSTQTALA	AC[+57]FAVEGPK[+45]LVVSTQTALA	597	1002.53	1004.04	b10	4	L		b10	0.0942577	0.0974873	0.120933	0.103579	0.104226	0.0145586	0.139683		0.741925	0.721629	0.744136	0.735826	0.735897	0.0124054	0.0168576
P02769|ALBU_BOVIN	Serum albumin OS=Bos taurus GN=ALB PE=1 SV=4	ACFAVEGPKLVVSTQTALA	AC[+57]FAVEGPK[+42]LVVSTQTALA	AC[+57]FAVEGPK[+45]LVVSTQTALA	597	1002.53	1004.04	b11	3	V		b11	0.0408056	0.0161885	0.046503	0.0313186	0.034499	0.0161112	0.467006		0.804767	0.832149	0.784191	0.806797	0.807036	0.0240595	0.0298122
P02769|ALBU_BOVIN	Serum albumin OS=Bos taurus GN=ALB PE=1 SV=4	ACFAVEGPKLVVSTQTALA	AC[+57]FAVEGPK[+42]LVVSTQTALA	AC[+57]FAVEGPK[+45]LVVSTQTALA	597	1002.53	1004.04	b12	1	V		b12	0.0788191	0.121622	0.122687	0.105555	0.107709	0.0250254	0.232342		0.850689	0.782749	0.837634	0.823157	0.823691	0.0360528	0.0437698
P02769|ALBU_BOVIN	Serum albumin OS=Bos taurus GN=ALB PE=1 SV=4	ACFAVEGPKLVVSTQTALA	AC[+57]FAVEGPK[+42]LVVSTQTALA	AC[+57]FAVEGPK[+45]LVVSTQTALA	597	1002.53	1004.04	b13	10	S		b13	0.161504	0.00628432	0.140422	0.0522347	0.102737	0.0841928	0.819499		0.635587	0.579125	0.659357	0.623767	0.62469	0.041211	0.0659703
P02769|ALBU_BOVIN	Serum albumin OS=Bos taurus GN=ALB PE=1 SV=4	ACFAVEGPKLVVSTQTALA	AC[+57]FAVEGPK[+42]LVVSTQTALA	AC[+57]FAVEGPK[+45]LVVSTQTALA	597	668.687	669.693	b10	5	L		b10	0.00536236	0.0333023	0.0194715	0.0151499	0.0193787	0.0139702	0.720904		0.919565	0.922894	0.895234	0.91248	0.912564	0.0151006	0.0165474
P02769|ALBU_BOVIN	Serum albumin OS=Bos taurus GN=ALB PE=1 SV=4	ACFAVEGPKLVVSTQTALA	AC[+57]FAVEGPK[+42]LVVSTQTALA	AC[+57]FAVEGPK[+45]LVVSTQTALA	597	668.687	669.693	b11	8	V		b11	0.0132046	0.0129778	0.0349996	0.0181689	0.020394	0.0126493	0.620248		0.857667	0.835596	0.862312	0.851778	0.851859	0.0142736	0.0167559
P02769|ALBU_BOVIN	Serum albumin OS=Bos taurus GN=ALB PE=1 SV=4	GPKLVVSTQTALA	GPK[+42]LVVSTQTALA	GPK[+45]LVVSTQTALA	597	663.885	665.394	b3	3	K		b3	0.0106935	0.0119551	0.0111744	0.0112624	0.0112743	0.000636705	0.0564738		0.96998	0.972679	0.972319	0.971659	0.971659	0.00146528	0.00150802
P02769|ALBU_BOVIN	Serum albumin OS=Bos taurus GN=ALB PE=1 SV=4	GPKLVVSTQTALA	GPK[+42]LVVSTQTALA	GPK[+45]LVVSTQTALA	597	663.885	665.394	b4	4	L		b4	0.0244322	0.0205674	0.0232555	0.0226928	0.0227517	0.00198108	0.0870738		0.96624	0.967066	0.968694	0.967333	0.967333	0.00124836	0.00129051
P02769|ALBU_BOVIN	Serum albumin OS=Bos taurus GN=ALB PE=1 SV=4	GPKLVVSTQTALA	GPK[+42]LVVSTQTALA	GPK[+45]LVVSTQTALA	597	663.885	665.394	b5	2	V		b5	0.0136706	0.0137423	0.0143537	0.0139188	0.0139222	0.000375394	0.0269638		0.957344	0.964495	0.961312	0.961046	0.96105	0.00358262	0.00372782
P02769|ALBU_BOVIN	Serum albumin OS=Bos taurus GN=ALB PE=1 SV=4	GPKLVVSTQTALA	GPK[+42]LVVSTQTALA	GPK[+45]LVVSTQTALA	597	663.885	665.394	b6	1	V		b6	0.00596505	0.00804326	0.00805756	0.00728478	0.00735529	0.001204	0.163692		0.962815	0.961789	0.965832	0.963477	0.963479	0.00210164	0.0021813
P02769|ALBU_BOVIN	Serum albumin OS=Bos taurus GN=ALB PE=1 SV=4	GPKLVVSTQTALA	GPK[+42]LVVSTQTALA	GPK[+45]LVVSTQTALA	597	663.885	665.394	b7	5	S		b7	0.0384902	0.0453457	0.0467928	0.0433865	0.0435429	0.00443518	0.101858		0.942322	0.939305	0.93421	0.938606	0.938612	0.00410019	0.00436835
P02769|ALBU_BOVIN	Serum albumin OS=Bos taurus GN=ALB PE=1 SV=4	GPKLVVSTQTALA	GPK[+42]LVVSTQTALA	GPK[+45]LVVSTQTALA	597	663.885	665.394	b8	9	T		b8	0.0850565	0.0786604	0.0691498	0.0773425	0.0776223	0.00800398	0.103115		0.947215	0.928244	0.946964	0.940766	0.940808	0.0108817	0.0115663
P02769|ALBU_BOVIN	Serum albumin OS=Bos taurus GN=ALB PE=1 SV=4	GPKLVVSTQTALA	GPK[+42]LVVSTQTALA	GPK[+45]LVVSTQTALA	597	663.885	665.394	b9	8	Q		b9	0.0114431	0.0122563	0.0155909	0.0129795	0.0130968	0.0021979	0.167821		0.919933	0.913338	0.911197	0.914815	0.914823	0.00455321	0.00497715
P02769|ALBU_BOVIN	Serum albumin OS=Bos taurus GN=ALB PE=1 SV=4	GPKLVVSTQTALA	GPK[+42]LVVSTQTALA	GPK[+45]LVVSTQTALA	597	663.885	665.394	b10	6	T		b10	0.024536	0.0298518	0.0255324	0.0265433	0.0266401	0.00282575	0.106071		0.925564	0.922393	0.934567	0.927493	0.927508	0.00631561	0.00680923
P02769|ALBU_BOVIN	Serum albumin OS=Bos taurus GN=ALB PE=1 SV=4	GPKLVVSTQTALA	GPK[+42]LVVSTQTALA	GPK[+45]LVVSTQTALA	597	663.885	665.394	b11	7	A		b11	0.00838028	0.00878992	0.0062503	0.00772173	0.00780683	0.00136347	0.17465		0.907672	0.890134	0.92314	0.906882	0.906982	0.0165139	0.0182075
P02769|ALBU_BOVIN	Serum albumin OS=Bos taurus GN=ALB PE=1 SV=4	GPKLVVSTQTALA	GPK[+42]LVVSTQTALA	GPK[+45]LVVSTQTALA	597	442.926	443.932	b3	2	K		b3	0.0161905	0.00964219	0.0128563	0.012614	0.0128963	0.00327435	0.253897		0.973323	0.976492	0.977964	0.975924	0.975926	0.00237176	0.00243026
P02769|ALBU_BOVIN	Serum albumin OS=Bos taurus GN=ALB PE=1 SV=4	GPKLVVSTQTALA	GPK[+42]LVVSTQTALA	GPK[+45]LVVSTQTALA	597	442.926	443.932	b4	4	L		b4	0.119107	0.0759915	0.0914872	0.0939048	0.0955287	0.0218402	0.228624		0.971091	0.958657	0.962684	0.96413	0.964144	0.00634436	0.0065803
P02769|ALBU_BOVIN	Serum albumin OS=Bos taurus GN=ALB PE=1 SV=4	GPKLVVSTQTALA	GPK[+42]LVVSTQTALA	GPK[+45]LVVSTQTALA	597	442.926	443.932	b5	1	V		b5	0.0442031	0.0429809	0.0452961	0.0441499	0.0441601	0.00115818	0.0262268		0.97488	0.962076	0.972758	0.969889	0.969905	0.00686215	0.00707508
P02769|ALBU_BOVIN	Serum albumin OS=Bos taurus GN=ALB PE=1 SV=4	GPKLVVSTQTALA	GPK[+42]LVVSTQTALA	GPK[+45]LVVSTQTALA	597	442.926	443.932	b6	3	V		b6	0.00769503	0.00968628	0.00900597	0.00875587	0.00879576	0.00101213	0.11507		0.96121	0.966198	0.961734	0.963045	0.963048	0.00274095	0.00284612
P02769|ALBU_BOVIN	Serum albumin OS=Bos taurus GN=ALB PE=1 SV=4	GPKLVVSTQTALA	GPK[+42]LVVSTQTALA	GPK[+45]LVVSTQTALA	597	442.926	443.932	b7	6	S		b7	0.0445282	0.0380164	0.0251991	0.0349406	0.0359146	0.00983447	0.273829		0.922936	0.969551	0.908018	0.933137	0.933502	0.0320986	0.0343852
P02769|ALBU_BOVIN	Serum albumin OS=Bos taurus GN=ALB PE=1 SV=4	GPKLVVSTQTALA	GPK[+42]LVVSTQTALA	GPK[+45]LVVSTQTALA	597	442.926	443.932	b10	5	T		b10	0.0586653	0.0459753	0.0581943	0.0539422	0.0542783	0.00719448	0.132548		0.915466	0.898835	0.922258	0.912133	0.912186	0.0120509	0.013211
P02769|ALBU_BOVIN	Serum albumin OS=Bos taurus GN=ALB PE=1 SV=4	GPKLVVSTQTALA	GPK[+42]LVVSTQTALA	GPK[+45]LVVSTQTALA	597	442.926	443.932	b11	7	A		b11	0.00531285	0.0115294	0.0119227	0.00900541	0.00958833	0.00370789	0.386709		0.928562	0.918025	0.942164	0.929531	0.929584	0.0121019	0.0130186

## Sheet: S3-C. Kac precursor occupancy
Supplementary Table S3C. Average Kac Stoichiometry calculations for non-acetylated BSA based on the precursor ion level (for differently ranked isotopes)
		average over 3 measurements
				in %
				BSA - average
Light Precursor		Isotope	BSA	occupancy in %
Mz	Light Modified Sequence	Distribution Rank	Log 2 Avg	L/(L+H)
678.849	IAHRFK[+42]DLGEE	1	0.00191553	0.191553
678.849	IAHRFK[+42]DLGEE	2	0.0069029	0.69029
678.849	IAHRFK[+42]DLGEE	3	0.0816542	8.16542
440.748	HVK[+42]LVNE	1	0.00223685	0.223685
440.748	HVK[+42]LVNE	2	0.0204028	2.04028
440.748	HVK[+42]LVNE	3	0.142635	14.2635
612.335	HVK[+42]LVNELTE	1	0.0467988	4.67988
612.335	HVK[+42]LVNELTE	2	0.0838884	8.38884
612.335	HVK[+42]LVNELTE	3	0.919369	91.9369
862.356	FAK[+42]TC[+57]VADESHAGC[+57]E	1	0.00383906	0.383906
862.356	FAK[+42]TC[+57]VADESHAGC[+57]E	2	0.00839124	0.839124
862.356	FAK[+42]TC[+57]VADESHAGC[+57]E	3	0.0633652	6.33652
530.277	K[+42]SLHTLFGD	1	0.0429497	4.29497
530.277	K[+42]SLHTLFGD	2	0.0228861	2.28861
530.277	K[+42]SLHTLFGD	3	0.233289	23.3289
594.798	K[+42]SLHTLFGDE	1	0.00174048	0.174048
594.798	K[+42]SLHTLFGDE	2	0.00613659	0.613659
594.798	K[+42]SLHTLFGDE	3	0.0860732	8.60732
559.305	LC[+57]K[+42]VASLRE	1	0.00207784	0.207784
559.305	LC[+57]K[+42]VASLRE	2	0.00744591	0.744591
559.305	LC[+57]K[+42]VASLRE	3	0.0876024	8.76024
758.63	TYGDMADC[+57]C[+57]EK[+42]QEPERNE	2	0.0501125	5.01125
758.63	TYGDMADC[+57]C[+57]EK[+42]QEPERNE	1	0.00597817	0.597817
758.63	TYGDMADC[+57]C[+57]EK[+42]QEPERNE	3	0.719498	71.9498
613.243	MADC[+57]C[+57]EK[+42]QEPERNE	1	0.116596	11.6596
613.243	MADC[+57]C[+57]EK[+42]QEPERNE	2	0.1211	12.11
613.243	MADC[+57]C[+57]EK[+42]QEPERNE	3	0.722782	72.2782
536.257	K[+42]QEPERNE	1	0.142022	14.2022
536.257	K[+42]QEPERNE	2	0.118488	11.8488
536.257	K[+42]QEPERNE	3	0.301766	30.1766
588.626	LLYYANK[+42]YNGVFQE	2	0.00394317	0.394317
588.626	LLYYANK[+42]YNGVFQE	1	0.00436432	0.436432
588.626	LLYYANK[+42]YNGVFQE	3	0.0223703	2.23703
538.741	C[+57]C[+57]DK[+42]PLLE	1	0.00249132	0.249132
538.741	C[+57]C[+57]DK[+42]PLLE	2	0.00869167	0.869167
538.741	C[+57]C[+57]DK[+42]PLLE	3	0.0780526	7.80526
443.708	K[+42]SHC[+57]IAE	1	0.00317065	0.317065
443.708	K[+42]SHC[+57]IAE	2	0.0104013	1.04013
443.708	K[+42]SHC[+57]IAE	3	0.110014	11.0014
557.764	K[+42]SHC[+57]IAEVE	1	0.00567592	0.567592
557.764	K[+42]SHC[+57]IAEVE	2	0.0206185	2.06185
557.764	K[+42]SHC[+57]IAEVE	3	0.120908	12.0908
468.234	AK[+42]DAFLGSFLYE	1	0.00673365	0.673365
468.234	AK[+42]DAFLGSFLYE	2	0.00322647	0.322647
468.234	AK[+42]DAFLGSFLYE	3	0.055267	5.5267
702.416	YAVSVLLRLAK[+42]E	1	0.0146457	1.46457
702.416	YAVSVLLRLAK[+42]E	2	0.014925	1.4925
702.416	YAVSVLLRLAK[+42]E	3	0.0830369	8.30369
847.784	DYLSLILNRLC[+57]VLHEK[+42]TPVSE	3	0.00821	0.821
847.784	DYLSLILNRLC[+57]VLHEK[+42]TPVSE	1	0.0364449	3.64449
847.784	DYLSLILNRLC[+57]VLHEK[+42]TPVSE	2	0.695871	69.5871
985.483	SLVNRRPC[+57]FSALTPDETYVPK[+42]AFDE	3	0.00216728	0.216728
985.483	SLVNRRPC[+57]FSALTPDETYVPK[+42]AFDE	1	0.013661	1.3661
985.483	SLVNRRPC[+57]FSALTPDETYVPK[+42]AFDE	2	0.184327	18.4327
739.364	SLVNRRPC[+57]FSALTPDETYVPK[+42]AFDE	3	0.0080451	0.80451
739.364	SLVNRRPC[+57]FSALTPDETYVPK[+42]AFDE	1	0.00776442	0.776442
739.364	SLVNRRPC[+57]FSALTPDETYVPK[+42]AFDE	2	0.161941	16.1941
556.269	TYVPK[+42]AFDE	1	0.00236708	0.236708
556.269	TYVPK[+42]AFDE	2	0.0101087	1.01087
556.269	TYVPK[+42]AFDE	3	0.0879784	8.79784
510.258	EQLK[+42]TVME	1	0.0083173	0.83173
510.258	EQLK[+42]TVME	2	0.0113777	1.13777
510.258	EQLK[+42]TVME	3	0.0922798	9.22798
663.885	GPK[+42]LVVSTQTALA	1	0.0229269	2.29269
663.885	GPK[+42]LVVSTQTALA	2	0.0120294	1.20294
663.885	GPK[+42]LVVSTQTALA	3	0.293533	29.3533

## Sheet: S3-D. Kac fragment occupancy
Supplementary Table S3D. Average Stoichiometry calculations for non-acetylated and acetylated BSA based on the fragment ion level (for spectral library ranked fragment ions)
		average over 3 measurements
				in %		in %
				BSA		acetylBSA
				average		average
				ratio L/(L+H)		ratio L/(L+H)
Light Precursor Mz	Light Modified Sequence	Fragment Ion	Library Rank	in %		in %
678.849	IAHRFK[+42]DLGEE	y10	9	0.725713		90.8308
678.849	IAHRFK[+42]DLGEE	y9	6	0.166913		91.8298
678.849	IAHRFK[+42]DLGEE	y8	8	0.661022		91.35
678.849	IAHRFK[+42]DLGEE	b6	7	1.3453		82.8178
678.849	IAHRFK[+42]DLGEE	b7	1	0.854854		94.1199
678.849	IAHRFK[+42]DLGEE	b8	3	1.93389		83.8992
678.849	IAHRFK[+42]DLGEE	b9	2	0.424164		92.045
678.849	IAHRFK[+42]DLGEE	b10	4	4.67975		90.889
440.748	HVK[+42]LVNE	b3	3	0.302206		97.4909
440.748	HVK[+42]LVNE	b4	1	0.23213		97.5318
440.748	HVK[+42]LVNE	b5	2	0.277868		96.8374
440.748	HVK[+42]LVNE	b6	4	0.281814		86.4528
612.335	HVK[+42]LVNELTE	b3	7	0.692557		95.7472
612.335	HVK[+42]LVNELTE	b4	5	0.605467		96.3249
612.335	HVK[+42]LVNELTE	b5	3	0.461188		96.9687
612.335	HVK[+42]LVNELTE	b6	6	1.51927		95.3467
612.335	HVK[+42]LVNELTE	b7	1	1.16388		96.353
612.335	HVK[+42]LVNELTE	b8	2	1.14406		95.7533
612.335	HVK[+42]LVNELTE	b9	4	3.04083		92.3521
612.335	HVK[+42]LVNELTE	b7	9	0.572427		96.7202
612.335	HVK[+42]LVNELTE	b9	8	0.818002		93.8562
862.356	FAK[+42]TC[+57]VADESHAGC[+57]E	b3	4	1.38612		98.9338
530.277	K[+42]SLHTLFGD	b3	8	9.87944		98.6495
530.277	K[+42]SLHTLFGD	b4	6	13.1354		98.6165
530.277	K[+42]SLHTLFGD	b5	2	2.61932		95.57
530.277	K[+42]SLHTLFGD	b6	1	1.91303		98.1238
530.277	K[+42]SLHTLFGD	b7	3	2.20243		96.0666
530.277	K[+42]SLHTLFGD	b8	5	4.05919		96.5449
594.798	K[+42]SLHTLFGDE	y9	10	34.966		51.7732
594.798	K[+42]SLHTLFGDE	y4	7	28.1983		50.377
594.798	K[+42]SLHTLFGDE	y3	5	23.4623		48.3052
594.798	K[+42]SLHTLFGDE	b4	8	0.697907		99.4513
594.798	K[+42]SLHTLFGDE	b5	4	0.238268		95.6503
594.798	K[+42]SLHTLFGDE	b6	3	0.25835		96.9435
594.798	K[+42]SLHTLFGDE	b7	1	0.386463		92.2147
594.798	K[+42]SLHTLFGDE	b8	6	0.400681		95.6019
594.798	K[+42]SLHTLFGDE	b9	2	0.244976		93.4188
559.305	LC[+57]K[+42]VASLRE	y8	4	0.161443		95.0172
559.305	LC[+57]K[+42]VASLRE	y7	1	0.185585		96.0597
559.305	LC[+57]K[+42]VASLRE	b3	5	0.561847		95.6575
559.305	LC[+57]K[+42]VASLRE	b4	8	6.98399		84.7904
559.305	LC[+57]K[+42]VASLRE	b8	7	9.74333		88.5842
758.63	TYGDMADC[+57]C[+57]EK[+42]QEPERNE	y8	4	1.95899		93.7266
758.63	TYGDMADC[+57]C[+57]EK[+42]QEPERNE	b11	7	8.1198		87.0917
613.243	MADC[+57]C[+57]EK[+42]QEPERNE	b9	10	8.00815		45.8956
536.257	K[+42]QEPERNE	b3	3	3.62482		95.7211
536.257	K[+42]QEPERNE	b6	7	3.14412		94.0634
536.257	K[+42]QEPERNE	b7	5	49.5491		91.0395
588.626	LLYYANK[+42]YNGVFQE	y3	4	1.16749		28.6864
588.626	LLYYANK[+42]YNGVFQE	b3	1	1.08173		26.9797
588.626	LLYYANK[+42]YNGVFQE	b4	5	2.3757		30.6081
588.626	LLYYANK[+42]YNGVFQE	b5	6	1.31535		29.4385
588.626	LLYYANK[+42]YNGVFQE	b7	2	0.327069		86.9631
588.626	LLYYANK[+42]YNGVFQE	b10	3	0.361523		58.4472
538.741	C[+57]C[+57]DK[+42]PLLE	y4	8	45.134		56.1398
538.741	C[+57]C[+57]DK[+42]PLLE	y5	5	57.7513		89.6587
538.741	C[+57]C[+57]DK[+42]PLLE	b3	4	42.8455		54.1474
538.741	C[+57]C[+57]DK[+42]PLLE	b4	1	0.291798		95.9562
538.741	C[+57]C[+57]DK[+42]PLLE	b5	3	0.272954		95.83
538.741	C[+57]C[+57]DK[+42]PLLE	b6	2	0.445449		91.4613
538.741	C[+57]C[+57]DK[+42]PLLE	b7	6	0.798985		91.8802
538.741	C[+57]C[+57]DK[+42]PLLE	b4	7	0.666459		94.4185
443.708	K[+42]SHC[+57]IAE	y6	5	15.3438		62.194
443.708	K[+42]SHC[+57]IAE	b3	4	0.380306		96.2753
443.708	K[+42]SHC[+57]IAE	b4	3	0.235349		96.4712
443.708	K[+42]SHC[+57]IAE	b5	2	0.224675		94.6393
443.708	K[+42]SHC[+57]IAE	b6	1	0.237305		94.8798
557.764	K[+42]SHC[+57]IAEVE	b3	6	5.07597		98.104
557.764	K[+42]SHC[+57]IAEVE	b4	5	2.84542		58.8235
557.764	K[+42]SHC[+57]IAEVE	b5	4	2.00964		95.4287
557.764	K[+42]SHC[+57]IAEVE	b6	2	1.04313		95.7403
557.764	K[+42]SHC[+57]IAEVE	b7	1	0.544901		94.0468
557.764	K[+42]SHC[+57]IAEVE	b8	3	1.09055		93.3547
468.234	AK[+42]DAFLGSFLYE	b3	2	1.33452		90.8676
468.234	AK[+42]DAFLGSFLYE	b4	3	4.12697		94.4092
468.234	AK[+42]DAFLGSFLYE	b5	1	1.75096		96.2324
468.234	AK[+42]DAFLGSFLYE	b6	6	4.75669		94.4786
468.234	AK[+42]DAFLGSFLYE	b7	5	3.03859		94.2939
468.234	AK[+42]DAFLGSFLYE	b8	4	1.25888		91.6959
468.234	AK[+42]DAFLGSFLYE	b9	7	1.10763		93.6649
468.234	AK[+42]DAFLGSFLYE	b10	8	0.406129		92.9636
468.234	AK[+42]DAFLGSFLYE	b6	9	0.251027		91.2467
702.416	YAVSVLLRLAK[+42]E	y10	6	1.01001		89.619
702.416	YAVSVLLRLAK[+42]E	y9	1	1.15772		91.1165
702.416	YAVSVLLRLAK[+42]E	y8	5	1.77243		91.2897
702.416	YAVSVLLRLAK[+42]E	y7	2	1.25424		92.7099
702.416	YAVSVLLRLAK[+42]E	y6	4	2.86154		93.0825
702.416	YAVSVLLRLAK[+42]E	y5	7	1.42629		93.1061
847.784	DYLSLILNRLC[+57]VLHEK[+42]TPVSE	y6	8	3.04887		6.49916
847.784	DYLSLILNRLC[+57]VLHEK[+42]TPVSE	y16	7	16.2162		86.4278
847.784	DYLSLILNRLC[+57]VLHEK[+42]TPVSE	y15	9	13.9663		31.4748
847.784	DYLSLILNRLC[+57]VLHEK[+42]TPVSE	b17	2	0.451594		87.238
847.784	DYLSLILNRLC[+57]VLHEK[+42]TPVSE	b19	1	0.456097		78.1935
985.483	SLVNRRPC[+57]FSALTPDETYVPK[+42]AFDE	y12	6	24.4092		87.8935
985.483	SLVNRRPC[+57]FSALTPDETYVPK[+42]AFDE	y7	4	0.626453		85.5349
985.483	SLVNRRPC[+57]FSALTPDETYVPK[+42]AFDE	y6	1	0.27418		95.545
985.483	SLVNRRPC[+57]FSALTPDETYVPK[+42]AFDE	y5	9	12.9164		81.1847
985.483	SLVNRRPC[+57]FSALTPDETYVPK[+42]AFDE	y12	5	43.6361		10.6434
739.364	SLVNRRPC[+57]FSALTPDETYVPK[+42]AFDE	y8	9	26.1178		88.6999
739.364	SLVNRRPC[+57]FSALTPDETYVPK[+42]AFDE	y7	3	1.46334		85.3682
739.364	SLVNRRPC[+57]FSALTPDETYVPK[+42]AFDE	y6	1	0.444044		94.7971
556.269	TYVPK[+42]AFDE	y7	5	1.06531		51.8124
556.269	TYVPK[+42]AFDE	y6	1	0.173269		91.9623
556.269	TYVPK[+42]AFDE	b5	6	1.34462		96.7976
556.269	TYVPK[+42]AFDE	b6	2	0.755036		95.1758
556.269	TYVPK[+42]AFDE	b7	7	1.97502		94.8669
975.469	K[+42]LFTFHADIC[+57]TLPDTE	b6	7	3.51311		90.4919
975.469	K[+42]LFTFHADIC[+57]TLPDTE	b7	8	5.36905		90.9595
975.469	K[+42]LFTFHADIC[+57]TLPDTE	b8	6	1.30119		76.6147
975.469	K[+42]LFTFHADIC[+57]TLPDTE	b9	3	1.52459		86.0718
975.469	K[+42]LFTFHADIC[+57]TLPDTE	b10	5	2.11327		81.2619
975.469	K[+42]LFTFHADIC[+57]TLPDTE	b11	4	0.599138		83.3763
510.258	EQLK[+42]TVME	y5	5	96.971		98.0624
510.258	EQLK[+42]TVME	b3	3	16.5944		44.2312
510.258	EQLK[+42]TVME	b4	4	1.24242		95.4131
510.258	EQLK[+42]TVME	b5	2	1.24951		95.324
510.258	EQLK[+42]TVME	b6	1	0.472549		93.4888
510.258	EQLK[+42]TVME	b7	6	1.44628		91.5892
663.885	GPK[+42]LVVSTQTALA	b3	3	1.12624		97.1659
663.885	GPK[+42]LVVSTQTALA	b4	4	2.26928		96.7333
663.885	GPK[+42]LVVSTQTALA	b5	2	1.39188		96.1046
663.885	GPK[+42]LVVSTQTALA	b6	1	0.728478		96.3477
663.885	GPK[+42]LVVSTQTALA	b7	5	4.33865		93.8606
663.885	GPK[+42]LVVSTQTALA	b8	9	7.73425		94.0766
663.885	GPK[+42]LVVSTQTALA	b9	8	1.29795		91.4815
663.885	GPK[+42]LVVSTQTALA	b10	6	2.65433		92.7493
663.885	GPK[+42]LVVSTQTALA	b11	7	0.772173		90.6882

## Sheet: S3-E_Ksucc fragment occupancy
Supplementary Table S3E. Stoichiometry calculations for succinylated BSA (predefined succinylation levels at ~0, 1, 10, 50, and 100%) based on the highest ranked, differentiating fragment ion per peptide (spectral library ranking)
							highest ranked differentiating fragment ion for occupancy calculations						5 conditions of pre-succinylated BSA
													~0	0.01	0.1	0.5	1
					Light	Heavy	Fragment	Library			Differentiating		0pct_light_sw1	1pct_light_sw1	10pct_light_sw1	50pct_light_sw1	100pct_light_sw1
Protein Name	Peptide Sequence	Light Modified Sequence	Heavy Modified Sequence	position in protein	Precursor Mz	Precursor Mz	Ion	Rank	fragment ion	Differentiating Rank	New Rank		L/L+H	L/L+H	L/L+H	L/L+H	L/L+H
ALBU_BOVIN	IAHRFKD	IAHRFK[+100]D	IAHRFK[+104]D	36	493.756	495.769	y5	1	differentiating	1	1		0.00163755	0.0165853	0.111485	0.5093	0.992259
ALBU_BOVIN	IAHRFKDLGEE	IAHRFK[+100]DLGEE	IAHRFK[+104]DLGEE	36	707.852	709.864	b7	1	differentiating	1	1		0.0119925	0.0225625	0.123374	0.494308	0.97615
ALBU_BOVIN	HVKLVNELTE	HVK[+100]LVNELTE	HVK[+104]LVNELTE	65	641.338	643.35	b7	1	differentiating	1	1		0.0286762	0.0379998	0.140257	0.485712	0.994899
ALBU_BOVIN	FAKTCVADESHAGCE	FAK[+100]TC[+57]VADESHAGC[+57]E	FAK[+104]TC[+57]VADESHAGC[+57]E	75	891.359	893.371	b3	2	differentiating	2	1		0.00544422	0.0183352	0.117454	0.508204	0.995364
ALBU_BOVIN	FAKTCVADESHAGCE	FAK[+100]TC[+57]VADESHAGC[+57]E	FAK[+104]TC[+57]VADESHAGC[+57]E	75	594.575	595.917	b5	4	differentiating	4	1		0.00214686	0.0165687	0.110721	0.482588	0.981893
ALBU_BOVIN	KSLHTLFGDE	K[+100]SLHTLFGDE	K[+104]SLHTLFGDE	88	623.801	625.814	b6	1	differentiating	1	1		0.00162863	0.0124638	0.110082	0.474635	0.960901
ALBU_BOVIN	LCKVASLRE	LC[+57]K[+100]VASLRE	LC[+57]K[+104]VASLRE	100	588.308	590.321	y7	1	differentiating	1	1		0.00252919	0.015764	0.12774	0.509825	0.992444
ALBU_BOVIN	TYGDMADCCEKQEPERNE	TYGDMADC[+57]C[+57]EK[+100]QEPERNE	TYGDMADC[+57]C[+57]EK[+104]QEPERNE	117	777.965	779.307	b11	2	differentiating	2	1		0.0367073	0.0516824	0.146879	0.518861	0.895164
ALBU_BOVIN	LLYYANKYNGVFQE	LLYYANK[+100]YNGVFQE	LLYYANK[+104]YNGVFQE	183	911.438	913.451	b11	2	differentiating	2	1		0.0145993	0.01797	0.125319	0.471987	0.911386
ALBU_BOVIN	LLYYANKYNGVFQE	LLYYANK[+100]YNGVFQE	LLYYANK[+104]YNGVFQE	183	607.961	609.303	b7	3	differentiating	3	1		0.00790543	0.0150467	0.112537	0.484168	0.967684
ALBU_BOVIN	VTKLVTD	VTK[+100]LVTD	VTK[+104]LVTD	256	438.24	440.252	b5	1	differentiating	1	1		0.0015195	0.0163055	0.1387	0.49713	0.989458
ALBU_BOVIN	CCDKPLLE	C[+57]C[+57]DK[+100]PLLE	C[+57]C[+57]DK[+104]PLLE	304	567.744	569.756	b4	1	differentiating	1	1		0.000770014	0.0112578	0.107411	0.481553	0.985608
ALBU_BOVIN	KSHCIAE	K[+100]SHC[+57]IAE	K[+104]SHC[+57]IAE	309	472.711	474.723	b5	1	differentiating	1	1		0.00163251	0.00903064	0.10315	0.494428	0.994462
ALBU_BOVIN	KSHCIAEVE	K[+100]SHC[+57]IAEVE	K[+104]SHC[+57]IAEVE	309	586.766	588.779	b7	1	differentiating	1	1		0.00481108	0.025393	0.171777	0.523281	0.974571
ALBU_BOVIN	VEKDAIPE	VEK[+100]DAIPE	VEK[+104]DAIPE	318	500.745	502.758	b6	1	differentiating	1	1		0.00105202	0.035404	0.208205	0.510332	0.98961
ALBU_BOVIN	AKDAFLGSFLYE	AK[+100]DAFLGSFLYE	AK[+104]DAFLGSFLYE	346	730.851	732.863	b10	1	differentiating	1	1		0.00252053	0.0185766	0.107072	0.495556	0.981813
ALBU_BOVIN	YAVSVLLRLAKEYE	YAVSVLLRLAK[+100]EYE	YAVSVLLRLAK[+104]EYE	374	877.472	879.485	y4	1	differentiating	1	1		0.019947	0.0173593	0.108515	0.476636	0.963025
ALBU_BOVIN	TYVPKAFDE	TYVPK[+100]AFDE	TYVPK[+104]AFDE	523	585.272	587.284	y6	1	differentiating	1	1		0.00346056	0.0117748	0.100245	0.529851	0.97969
ALBU_BOVIN	KLFTFHADICTLPDTE	K[+100]LFTFHADIC[+57]TLPDTE	K[+104]LFTFHADIC[+57]TLPDTE	528	1004.47	1006.48	b11	3	differentiating	3	1		0.0108601	0.0181695	0.12945	0.579	0.940646
ALBU_BOVIN	EQLKTVME	EQLK[+100]TVME	EQLK[+104]TVME	568	539.26	541.273	b6	1	differentiating	1	1		0.0017044	0.0140948	0.116346	0.486258	0.988168
													occupancy in %	occupancy in %	occupancy in %	occupancy in %	occupancy in %
									20 measurements		theoretical		endogenous	1	10	50	100
									18 peptides		average		0.807724	2.01172	12.5836	50.0681	97.276
									16 sites		StdDev		0.999269	1.04007	2.60723	2.48471	2.76381
