# Supplementary material for: Quantification of Lysine Acetylation and Succinylation Stoichiometry in Proteins Using Mass Spectrometric Data-Independent Acquisitions (SWATH)
Source: J Am Soc Mass Spectrom. 2016 Sep 2;27(11):1758–71. doi: 10.1007/s13361-016-1476-z (PMC5059418; doi:10.1007/s13361-016-1476-z)
Supplement: Supplementary file 5 — (XLSX 42 kb) [file 13361_2016_1476_MOESM5_ESM.xlsx]

## Sheet: S4_Ecoli_Kac
Supplementary Table S4. Acetyl Stoichiometry determined from E. coli lysate, based on MS2 and MS1 extraction, respectively.
						in %	in %	in %	in %		Standard Deviation		in %	in %	in %	in %		Standard Deviation
						MS2 SWATH	MS2 SWATH	MS2 SWATH	MS2 SWATH		MS2 SWATH		MS1 Signal	MS1 Signal	MS1 Signal	MS1 Signal		MS1 Signal
						% occupancy	% occupancy	% occupancy	% occupancy		% occupancy		% occupancy	% occupancy	% occupancy	% occupancy		% occupancy
						L/(L+H) in %	L/(L+H) in %	L/(L+H) in %	L/(L+H) in %		L/(L+H) in %		L/(L+H) in %	L/(L+H) in %	L/(L+H) in %	L/(L+H) in %		L/(L+H) in %
SwProt	Protein Name	Protein Description	Gene Name	Acetyl Site		Bio Rep 1	Bio Rep 2	Bio Rep 3	Mean MS2		SD MS2		Bio Rep 1	Bio Rep 2	Bio Rep 3	Mean MS1		SD MS1
C4ZRS7	ACCA_ECOBW	Acetyl-coenzyme A carboxylase carboxyl transferase subunit alpha	accA	259		1.57	0.34	0.5	0.803333		0.668755		5.22	0.37	1.32	2.30333		2.57018
P24182	ACCC_ECOLI	Biotin carboxylase	accC	4		8.83	0.91	0.63	3.45667		4.65555		10.85	8.45	14.26	11.1867		2.91959
P0A9G6	ACEA_ECOLI	Isocitrate lyase	aceA	2		4.18	1.88	3.03	3.03		1.15		2.98	1.1	1.15	1.74333		1.07128
P0A9G6	ACEA_ECOLI	Isocitrate lyase	aceA	376		0.8		1.1	0.95		0.212132		3.22		0.28	1.75		2.07889
P06959	ODP2_ECOLI	Dihydrolipoyllysine-residue acetyltransferase component of pyruvate dehydrogenase complex	aceF	207		1.53	1.44		1.485		0.0636396		2.82	12.26		7.54		6.67509
P06959	ODP2_ECOLI	Dihydrolipoyllysine-residue acetyltransferase component of pyruvate dehydrogenase complex	aceF	366		3.96			3.96				5.11			5.11
C4ZS34	ACP_ECOBW	Acyl carrier protein	acpP	62		5.33	5.45	6.58	5.78667		0.689662		0.27	1.51	7.99	3.25667		4.14581
P0A9Q7	ADHE_ECOLI	Aldehyde-alcohol dehydrogenase	adhE	855		0.23	0.2	0.07	0.166667		0.085049		1.71	0.37	0.3	0.793333		0.794628
C4ZUS8	KAD_ECOBW	Adenylate kinase	adk	40		0.23			0.23				0.41			0.41
C4ZUS8	KAD_ECOBW	Adenylate kinase	adk	57		11.58			11.58				0.16			0.16
C4ZUS8	KAD_ECOBW	Adenylate kinase	adk	69		1.45	1	1.05	1.16667		0.246644		1.38	0.53	1.51	1.14		0.532259
C4ZUS8	KAD_ECOBW	Adenylate kinase	adk	145		0.35			0.35				0.83			0.83
C4ZUS8	KAD_ECOBW	Adenylate kinase	adk	157		3.69	3.9	2.69	3.42667		0.646555		0.66	1.18	0.46	0.766667		0.371663
P25553	ALDA_ECOLI	Lactaldehyde dehydrogenase	aldA	48		0.73	1.3	0.59	0.873333		0.376076		2.05	0.83	1.4	1.42667		0.610437
P02924	ARAF_ECOLI	L-arabinose-binding periplasmic protein	araF	60		0.99			0.99				3			3
P0A9Q1	ARCA_ECOLI	Aerobic respiration control protein ArcA	arcA	103		0.77			0.77				4.38			4.38
P30860	ARTJ_ECOLI	ABC transporter arginine-binding protein 1	artJ	139		2.32	1.88		2.1		0.311127		0.4	0.54		0.47		0.0989949
P0A9Q9	DHAS_ECOLI	Aspartate-semialdehyde dehydrogenase	asd	303		0.75	1.95	0.49	1.06333		0.778802		46.17	4.84	12.73	21.2467		21.9418
P0AE52	BCP_ECOLI	Putative peroxiredoxin bcp	bcp	77		1.89			1.89				1.27			1.27
C4ZQD2	NQOR_ECOBW	NAD(P)H dehydrogenase (quinone)	BWG_0858	37		0.14	0.03	0.1	0.09		0.0556776		0.26	0.09	0.19	0.18		0.08544
P63284	CLPB_ECOLI	Chaperone protein ClpB	clpB	176		0.2	0.4	0.1	0.233333		0.152753		0.87	0.3	0.14	0.436667		0.38371
P63284	CLPB_ECOLI	Chaperone protein ClpB	clpB	250		0.15	0.12	0.17	0.146667		0.0251661		21.35	0.19	0.13	7.22333		12.2341
P63284	CLPB_ECOLI	Chaperone protein ClpB	clpB	354		0.65	0.06	0.3	0.336667		0.296704		0.82	0.38	0.45	0.55		0.236432
P63284	CLPB_ECOLI	Chaperone protein ClpB	clpB	842		0.67	0.39	0.4	0.486667		0.15885		1.35	0.1	0.14	0.53		0.710422
P69783	PTGA_ECOLI	Glucose-specific phosphotransferase enzyme IIA component	crr	105		0.5	0.24	0.17	0.303333		0.173877		0.3	0.24	0.15	0.23		0.0754983
P69783	PTGA_ECOLI	Glucose-specific phosphotransferase enzyme IIA component	crr	115		0.19	0.37	0.41	0.323333		0.117189		45.94	2.42	0.88	16.4133		25.5824
P0A9Y6	CSPC_ECOLI	Cold shock-like protein CspC	cspC	59		0.84			0.84				0.36			0.36
P0A972	CSPE_ECOLI	Cold shock-like protein CspE	cspE	15		0.22			0.22				0.12			0.12
P0ABK5	CYSK_ECOLI	Cysteine synthase A	cysK	137		1.44	1.4	1.5	1.44667		0.0503322		0.58	0.65	2.16	1.13		0.892693
Q46857	DKGA_ECOLI	2,5-diketo-D-gluconic acid reductase A	dkgA	36		2.45			2.45				1.04			1.04
P0ABS1	DKSA_ECOLI	RNA polymerase-binding transcription factor DksA	dksA	139		4.07			4.07				1.42			1.42
P0A6Y8	DNAK_ECOLI	Chaperone protein DnaK	dnaK	155		5.89	4.82	5.07	5.26		0.559732		0.68	1.8	2.21	1.56333		0.791981
P0A6Y8	DNAK_ECOLI	Chaperone protein DnaK	dnaK	514		0.99	0.08	0.24	0.436667		0.485833		5.93	2.66	2.41	3.66667		1.96409
P0A6Y8	DNAK_ECOLI	Chaperone protein DnaK	dnaK	528		0.56	0.31	0.4	0.423333		0.126623		0.34	0.05	0.14	0.176667		0.148436
P0A6Y8	DNAK_ECOLI	Chaperone protein DnaK	dnaK	548		2	0.4	0.5	0.966667		0.896289		0.39	0.26	0.3	0.316667		0.0665833
P0A6Y8	DNAK_ECOLI	Chaperone protein DnaK	dnaK	597		1.39	2.03	2.97	2.13		0.794733		0.22	0.17	0.9	0.43		0.407799
P0A955	ALKH_ECOLI	KHG/KDPG aldolase	eda	202			0.2	0.2	0.2		0			1.01	1.16	1.085		0.106066
C5A1D9	EFP_ECOBW	Elongation factor P	efp	175		0.38	0.12	0.21	0.236667		0.132035		0.16	0.39	0.2	0.25		0.122882
P0AEH5	ELAB_ECOLI	Protein ElaB	elaB	35		1.8	1.06	1.35	1.40333		0.372872		0.43	0.31	0.2	0.313333		0.115036
C4ZZT2	ENO_ECOBW	Enolase	eno	231		0.41	0.71	0.43	0.516667		0.16773		0.73	0.55	0.88	0.72		0.165227
C4ZZT2	ENO_ECOBW	Enolase	eno	282		1.48	1.2	0.85	1.17667		0.315647		0.67	0.26	1.49	0.806667		0.626285
P10378	ENTE_ECOLI	Enterobactin synthase component E	entE	502		0.73			0.73				2.26			2.26
P0AAI9	FABD_ECOLI	Malonyl CoA-acyl carrier protein transacylase	fabD	173			2	1.7	1.85		0.212132			0.26	0.09	0.175		0.120208
P0AEK2	FABG_ECOLI	3-oxoacyl-[acyl-carrier-protein] reductase FabG	fabG	99		1.07			1.07				1.66			1.66
P0AB71	ALF_ECOLI	Fructose-bisphosphate aldolase class 2	fbaA	167			1.3	1	1.15		0.212132			2.82	4.53	3.675		1.20915
P0AGD7	SRP54_ECOLI	Signal recognition particle protein	ffh	28		3.94	0.65	0.77	1.78667		1.86581		33.58	2.49	2.23	12.7667		18.0253
P0AGD7	SRP54_ECOLI	Signal recognition particle protein	ffh	56			1.2	0.7	0.95		0.353553			7.03	6.01	6.52		0.721249
P0A805	RRF_ECOLI	Ribosome-recycling factor	frr	15		0.5	0.2	0.3	0.333333		0.152753		0.72	1.08	1.72	1.17333		0.506491
B1XD41	RRF_ECODH	Ribosome-recycling factor	frr	115		0.66	1.96	0.51	1.04333		0.797392		0.44	0.93	0.31	0.56		0.326956
P0A805	RRF_ECOLI	Ribosome-recycling factor	frr	162		0.8	0.2	1.7	0.9		0.754983		0.47	4.61	0.26	1.78		2.4531
P05042	FUMC_ECOLI	Fumarate hydratase class II	fumC	385			3.8	1.6	2.7		1.55563			2.68	0.58	1.63		1.48492
C4ZUJ5	EFG_ECOBW	Elongation factor G	fusA	39			1.5	3.8	2.65		1.62635			3.16	11.27	7.215		5.73464
C4ZUJ5	EFG_ECOBW	Elongation factor G	fusA	389			2.1	2.4	2.25		0.212132			2.35	1.48	1.915		0.615183
C4ZUJ5	EFG_ECOBW	Elongation factor G	fusA	497		0.82	1.46	0.92	1.06667		0.344287		2	1.22	1.27	1.49667		0.436616
P0AAB6	GALF_ECOLI	UTP--glucose-1-phosphate uridylyltransferase	galF	180			2.6	1.8	2.2		0.565685			5.9	6.87	6.385		0.685894
P0A9B2	G3P1_ECOLI	Glyceraldehyde-3-phosphate dehydrogenase A	gapA	84		0.65	0.12	0.23	0.333333		0.279702		7.83	0.26	0.81	2.96667		4.22074
P0A9B2	G3P1_ECOLI	Glyceraldehyde-3-phosphate dehydrogenase A	gapA	269		1.43	0.25		0.84		0.834386		0.66	0.88		0.77		0.155563
P69828	PTKA_ECOLI	Galactitol-specific phosphotransferase enzyme IIA component	gatA	29		1.7	0.07	0.93	0.9		0.815414		4.31	0.34	0.15	1.6		2.34885
P00370	DHE4_ECOLI	NADP-specific glutamate dehydrogenase	gdhA	278		1.19			1.19				0.62			0.62
P0A9C5	GLNA_ECOLI	Glutamine synthetase	glnA	430		0.05			0.05				2.24			2.24
P0ABH7	CISY_ECOLI	Citrate synthase	gltA	283		1.11	0.2	1.1	0.803333		0.522526		0.34	0.32	1.58	0.746667		0.721757
P09832	GLTD_ECOLI	Glutamate synthase [NADPH] small chain	gltD	129			0.5	0.2	0.35		0.212132			34.98	21.29	28.135		9.68029
P09832	GLTD_ECOLI	Glutamate synthase [NADPH] small chain	gltD	343		6.31			6.31				5.36			5.36
P09832	GLTD_ECOLI	Glutamate synthase [NADPH] small chain	gltD	411		2	1.3	0.4	1.23333		0.802081		2	48.75	15.63	22.1267		24.0426
C4ZXC6	GLYA_ECOBW	Serine hydroxymethyltransferase	glyA	62		1.89	1.13	0.9	1.30667		0.518106		4.08	0.76	0.66	1.83333		1.94631
P60546	KGUA_ECOLI	Guanylate kinase	gmk	148		2.19			2.19				1.13			1.13
P00350	6PGD_ECOLI	6-phosphogluconate dehydrogenase, decarboxylating	gnd	158			0.5	2.1	1.3		1.13137			0.36	1.16	0.76		0.565685
P0AC92	GNSA_ECOLI	Protein GnsA	gnsA	21		0.5			0.5				0.38			0.38
C4ZXS6	GPMA_ECOBW	2,3-bisphosphoglycerate-dependent phosphoglycerate mutase	gpmA	100			6.54	6.49	6.515		0.0353553			8.81	7.71	8.26		0.777817
C4ZXS6	GPMA_ECOBW	2,3-bisphosphoglycerate-dependent phosphoglycerate mutase	gpmA	146		1.42	0.47	0.61	0.833333		0.512868		1.38	17.66	8.76	9.26667		8.15182
C4ZXS6	GPMA_ECOBW	2,3-bisphosphoglycerate-dependent phosphoglycerate mutase	gpmA	174		0.28	0.18	0.14	0.2		0.072111		0.72	0.28	0.13	0.376667		0.306649
C4ZYK2	GRCA_ECOBW	Autonomous glycyl radical cofactor	grcA	35		0.95	1.64	2.02	1.53667		0.542433		4.37	0.7	0.87	1.98		2.07155
C4ZYK2	GRCA_ECOBW	Autonomous glycyl radical cofactor	grcA	48		1.66	1.95	3.23	2.28		0.835404		10.24	7.34	39.1	18.8933		17.5595
C4ZYK2	GRCA_ECOBW	Autonomous glycyl radical cofactor	grcA	62		0.48	0.12	0.26	0.286667		0.181475		0.4	0.09	0.21	0.233333		0.156312
C4ZYK2	GRCA_ECOBW	Autonomous glycyl radical cofactor	grcA	88		0.83	1.43	1.4	1.22		0.338083		0.22	0.35	0.59	0.386667		0.187705
P0A6W5	GREA_ECOLI	Transcription elongation factor GreA	greA	68		0.27			0.27				0.1			0.1
C5A1D5	CH60_ECOBW	60 kDa chaperonin	groL	65		0.15			0.15				0.13			0.13
C5A1D5	CH60_ECOBW	60 kDa chaperonin	groL	132		1.37	0.5	0.8	0.89		0.441928		1.86	1.32	2.23	1.80333		0.457639
C5A1D5	CH60_ECOBW	60 kDa chaperonin	groL	142		2.15			2.15				0.86			0.86
C5A1D5	CH60_ECOBW	60 kDa chaperonin	groL	160		0.39	0.15	0.4	0.313333		0.141539		0.3	0.09	0.07	0.153333		0.12741
C5A1D5	CH60_ECOBW	60 kDa chaperonin	groL	207		0.22	0.11	0.19	0.173333		0.0568624		0	0.11	0.24	0.116667		0.120139
C5A1D5	CH60_ECOBW	60 kDa chaperonin	groL	364			0.5		0.5					0.28		0.28
C5A1D5	CH60_ECOBW	60 kDa chaperonin	groL	425			0.3	0.3	0.3		0			0.21	0.27	0.24		0.0424264
C5A1D5	CH60_ECOBW	60 kDa chaperonin	groL	441			1.2	0.9	1.05		0.212132			0.02	0.1	0.06		0.0565685
C5A1D5	CH60_ECOBW	60 kDa chaperonin	groL	526		1.73	2.36	1.95	2.01333		0.319739		0.37	2.7	0.53	1.2		1.3015
C4ZYN1	GRPE_ECOBW	Protein GrpE	grpE	66		0.28	0.59	0.01	0.293333		0.29023		3.29	0.18	0.73	1.4		1.65973
C4ZYN1	GRPE_ECOBW	Protein GrpE	grpE	128		1.17	0.1	0.38	0.55		0.554887		1.13	0.56	0.97	0.886667		0.293995
C4ZYN1	GRPE_ECOBW	Protein GrpE	grpE	136		0.74	0.6	0.37	0.57		0.186815		5.29	3.92	1.79	3.66667		1.7637
P0AC69	GLRX4_ECOLI	Glutaredoxin-4	grxD	7		0.26			0.26				0.98			0.98
P0ADG7	IMDH_ECOLI	Inosine-5'-monophosphate dehydrogenase	guaB	174			0.1	0.1	0.1		0			0.2	0.2	0.2		0
C4ZQN7	HCHA_ECOBW	Molecular chaperone Hsp31 and glyoxalase 3	hchA	115		1.39	0.09	0.44	0.64		0.672681		1.52	0.11	1.19	0.94		0.737496
P0AET2	HDEB_ECOLI	Acid stress chaperone HdeB	hdeB	35		0.74	0.01	0.08	0.276667		0.402782		0.05	0.36	0.36	0.256667		0.178979
P0AET2	HDEB_ECOLI	Acid stress chaperone HdeB	hdeB	65		4.29			4.29				0.23			0.23
P0AET2	HDEB_ECOLI	Acid stress chaperone HdeB	hdeB	82		0.17	0.63	2.24	1.01333		1.08694		0.22	0.37	1.02	0.536667		0.425245
P0ACF8	HNS_ECOLI	DNA-binding protein H-NS	hns	136		0.18	0.73	1.26	0.723333		0.540031		0.15	0.63	0.47	0.416667		0.244404
P0ACF0	DBHA_ECOLI	DNA-binding protein HU-alpha	hupA	3		0.82			0.82				0.07			0.07
P0ACF4	DBHB_ECOLI	DNA-binding protein HU-beta	hupB	18		1.45			1.45				0.42			0.42
P08200	IDH_ECOLI	Isocitrate dehydrogenase [NADP]	icd	242			1.6	1.3	1.45		0.212132			1.76	1.71	1.735		0.0353553
C4ZZ44	ILVC_ECOBW	Ketol-acid reductoisomerase	ilvC	485		0.6			0.6				0.19			0.19
P0A705	IF2_ECOLI	Translation initiation factor IF-2	infB	576			1	0.5	0.75		0.353553			19.28	19.02	19.15		0.183848
P0A705	IF2_ECOLI	Translation initiation factor IF-2	infB	593			1.9	5.1	3.5		2.26274			19.44	1.51	10.475		12.6784
P0A707	IF3_ECOLI	Translation initiation factor IF-3	infC	97		0.7	0.9	1.3	0.966667		0.305505		0.23	0.35	0.34	0.306667		0.0665833
C4ZYI0	IF3_ECOBW	Translation initiation factor IF-3	infC	149		0.75	0.42	0.24	0.47		0.25865		0.17	5.91	3.75	3.27667		2.89913
P0AD96	LIVJ_ECOLI	Leu/Ile/Val-binding protein	livJ	203		0.61			0.61				2.57			2.57
P0A722	LPXA_ECOLI	Acyl-[acyl-carrier-protein]--UDP-N-acetylglucosamine O-acyltransferase	lpxA	76			2.3	0.5	1.4		1.27279			1.39	0.01	0.7		0.975807
P0ACJ0	LRP_ECOLI	Leucine-responsive regulatory protein	lrp	25		5.48	4.62	4.6	4.9		0.502394		0.65	1.33	0.63	0.87		0.398497
C4ZYT7	LUXS_ECOBW	S-ribosylhomocysteine lyase	luxS	45		0.34	1.09	0.42	0.616667		0.411866		0.69	0.82	0.87	0.793333		0.0929157
C4ZYT7	LUXS_ECOBW	S-ribosylhomocysteine lyase	luxS	105		1.87			1.87				0.24			0.24
C4ZYT7	LUXS_ECOBW	S-ribosylhomocysteine lyase	luxS	113		1.7			1.7				1.05			1.05
C4ZSX4	MDH_ECOBW	Malate dehydrogenase	mdh	204		2.89	0.6	0.1	1.19667		1.48763		0.3	0.56	2.33	1.06333		1.10464
P61889	MDH_ECOLI	Malate dehydrogenase	mdh	279		0.6	0.4	0.4	0.466667		0.11547		0.16	0.25	0.13	0.18		0.06245
B1XBA4	METJ_ECODH	Met repressor	metJ	79		0.2	2.02	1.72	1.31333		0.975773		0.9	6.65	2.61	3.38667		2.95263
B1XGN8	MSRB_ECODH	Peptide methionine sulfoxide reductase MsrB	msrB	82		1.28	0.16	0.5	0.646667		0.574224		0.9	1.09	1.06	1.01667		0.102144
P0AF28	NARL_ECOLI	Nitrate/nitrite response regulator protein NarL	narL	73		1	0.68	0.32	0.666667		0.340196		0.94	0.46	0.18	0.526667		0.384361
P0AF28	NARL_ECOLI	Nitrate/nitrite response regulator protein NarL	narL	118		0.14			0.14				0.17			0.17
C4ZVW3	NFUA_ECOBW	Fe/S biogenesis protein NfuA	nfuA	14		0.73			0.73				0.69			0.69
C4ZVW3	NFUA_ECOBW	Fe/S biogenesis protein NfuA	nfuA	165		0.35			0.35				2.4			2.4
C4ZVW3	NFUA_ECOBW	Fe/S biogenesis protein NfuA	nfuA	175		1.16			1.16				28.15			28.15
P23843	OPPA_ECOLI	Periplasmic oligopeptide-binding protein	oppA	56		1.58	0.96	0.67	1.07		0.464866		7.57	8.83	2.64	6.34667		3.2713
C4ZXT8	6PGL_ECOBW	6-phosphogluconolactonase	pgl	206		14.92	6.71	12.11	11.2467		4.17253		31.19	0.27	0.18	10.5467		17.8777
C4ZXT8	6PGL_ECOBW	6-phosphogluconolactonase	pgl	267		0.09			0.09				4.71			4.71
P76002	PLIG_ECOLI	Inhibitor of g-type lysozyme	pliG	33		0.79			0.79				0.22			0.22
P76002	PLIG_ECOLI	Inhibitor of g-type lysozyme	pliG	106		0.89			0.89				0.06			0.06
P0A7A9	IPYR_ECOLI	Inorganic pyrophosphatase	ppa	30		0.06	0.54		0.3		0.339411		4.9	3.42		4.16		1.04652
P0A7A9	IPYR_ECOLI	Inorganic pyrophosphatase	ppa	122		1.01	0.23	0.43	0.556667		0.405134		2.87	0.73	0.03	1.21		1.47959
C5A0C2	CAPP_ECOBW	Phosphoenolpyruvate carboxylase	ppc	24		1.4			1.4				0.13			0.13
P23869	PPIB_ECOLI	Peptidyl-prolyl cis-trans isomerase B	ppiB	25		2.31	1.22	0.83	1.45333		0.767094		1.07	0.21	0.18	0.486667		0.505404
P0AA04	PTHP_ECOLI	Phosphocarrier protein HPr	ptsH	79		0.21	0.16	0.16	0.176667		0.0288675		0.7	0.37	0.44	0.503333		0.173877
P08839	PT1_ECOLI	Phosphoenolpyruvate-protein phosphotransferase	ptsI	238		1.37	0.24	0.43	0.68		0.605062		3.55	1.02	0.9	1.82333		1.49654
P0AD61	KPYK1_ECOLI	Pyruvate kinase I	pykF	286		1.03	0.63	0.55	0.736667		0.257164		0.36	0.94	1.89	1.06333		0.77242
P0AD61	KPYK1_ECOLI	Pyruvate kinase I	pykF	434		0.48	0.41	0.85	0.58		0.236432		1.42	0.51	0.17	0.7		0.646297
C4ZRB7	PYRI_ECOBW	Aspartate carbamoyltransferase regulatory chain	pyrI	143		1.37			1.37				2.62			2.62
P0AG30	RHO_ECOLI	Transcription termination factor Rho	rho	224		2.71	0.31	0.62	1.21333		1.30539		4.74	0.53	1.18	2.15		2.26643
P0AFW8	ROF_ECOLI	Protein rof	rof	67		1.11	1.75	1.26	1.37333		0.334714		0.54	0.93	0.17	0.546667		0.380044
B1XBY6	RL1_ECODH	50S ribosomal protein L1	rplA	31		0.25	0.33		0.29		0.0565685		0.05	0.35		0.2		0.212132
B1X6G8	RL2_ECODH	50S ribosomal protein L2	rplB	125		1.95			1.95				2.52			2.52
B1X6H1	RL3_ECODH	50S ribosomal protein L3	rplC	70		1.04	1.32	1.19	1.18333		0.140119		0.28	0.23	0.25	0.253333		0.0251661
B1X6H0	RL4_ECODH	50S ribosomal protein L4	rplD	194		1.01			1.01				0.33			0.33
B1XDV3	RL9_ECODH	50S ribosomal protein L9	rplI	83		1.02			1.02				0.29			0.29
B1XDV3	RL9_ECODH	50S ribosomal protein L9	rplI	89		1.16	5.3	1.15	2.53667		2.39312		26.18	3.98	12.67	14.2767		11.1869
C5A0S5	RL10_ECOBW	50S ribosomal protein L10	rplJ	73		0.89			0.89				1.69			1.69
C5A0S6	RL7_ECOBW	50S ribosomal protein L7/L12	rplL	96		0.57	0.65	0.5	0.573333		0.0750555		1.14	0.15	0.28	0.523333		0.53799
C5A0S6	RL7_ECOBW	50S ribosomal protein L7/L12	rplL	101		0.92			0.92				0.2			0.2
B1XHK4	RL13_ECODH	50S ribosomal protein L13	rplM	12		0.81	1.26	0.69	0.92		0.3005		0.51	1.45	1.64	1.2		0.605062
C4ZUF6	RL15_ECOBW	50S ribosomal protein L15	rplO	141		0.6			0.6				0.21			0.21
C4ZUE9	RL17_ECOBW	50S ribosomal protein L17	rplQ	121		0.37	0.16	0.13	0.22		0.130767		0.16	0.58	0.2	0.313333		0.231805
C4ZUF9	RL18_ECOBW	50S ribosomal protein L18	rplR	76		1.83			1.83				0.51			0.51
C4ZSS5	RL21_ECOBW	50S ribosomal protein L21	rplU	48		0.1			0.1				0.76			0.76
P0A7M6	RL29_ECOLI	50S ribosomal protein L29	rpmC	54		0.8	0.4	0.4	0.533333		0.23094		0.04	0.03	0.05	0.04		0.01
B1XBA2	RL31_ECODH	50S ribosomal protein L31	rpmE	8		0.3	0.73	0.32	0.45		0.242693		0.51	4.31	0.61	1.81		2.16564
P0A7Z4	RPOA_ECOLI	DNA-directed RNA polymerase subunit alpha	rpoA	10		1.03	0.6	0.8	0.81		0.215174		1.94	0.69	0.97	1.2		0.655973
P0A7Z4	RPOA_ECOLI	DNA-directed RNA polymerase subunit alpha	rpoA	125		0.08	0.36	0.31	0.25		0.149332		0.81	0.55	0.44	0.6		0.19
P0A7Z4	RPOA_ECOLI	DNA-directed RNA polymerase subunit alpha	rpoA	200		1.24	1.25	1.72	1.40333		0.274287		6.6	0.32	0.38	2.43333		3.60856
P0A7Z4	RPOA_ECOLI	DNA-directed RNA polymerase subunit alpha	rpoA	271		2.3	0.2	0.2	0.9		1.21244		58.71	0.18	0.28	19.7233		33.7635
P00579	RPOD_ECOLI	RNA polymerase sigma factor RpoD	rpoD	578		1.47	0.59	0.35	0.803333		0.589689		2.53	11.81	15.41	9.91667		6.64546
C4ZXP1	RPOZ_ECOBW	DNA-directed RNA polymerase subunit omega	rpoZ	12		1.75			1.75				0.06			0.06
C4ZRR1	RS2_ECOBW	30S ribosomal protein S2	rpsB	45		0.83			0.83				0.4			0.4
C4ZUG9	RS3_ECOBW	30S ribosomal protein S3	rpsC	49		3.39	11.08	0.18	4.88333		5.60134		0.86	0.49	1.55	0.966667		0.53799
C4ZUF1	RS4_ECOBW	30S ribosomal protein S4	rpsD	22		0.84			0.84				13.21			13.21
C4ZUF1	RS4_ECOBW	30S ribosomal protein S4	rpsD	83		0.47			0.47				0.38			0.38
P0A7W1	RS5_ECOLI	30S ribosomal protein S5	rpsE	6		0.14			0.14				0.1			0.1
P0A7W1	RS5_ECOLI	30S ribosomal protein S5	rpsE	62		0.1			0.1				0.46			0.46
C4ZUJ6	RS7_ECOBW	30S ribosomal protein S7	rpsG	56		0.14	0.24	0.41	0.263333		0.136504		0.21	0.14	1.14	0.496667		0.558241
B1XHK3	RS9_ECODH	30S ribosomal protein S9	rpsI	100		0.27	0.77	0.72	0.586667		0.275379		3.92	0.57	1.18	1.89		1.78429
C4ZSQ6	RS15_ECOBW	30S ribosomal protein S15	rpsO	10		0.38			0.38				0.25			0.25
C4ZYM7	RS16_ECOBW	30S ribosomal protein S16	rpsP	46		2.2	0.82	0.74	1.25333		0.820813		0.35	5.55	19.29	8.39667		9.78563
C4ZR79	RS18_ECOBW	30S ribosomal protein S18	rpsR	30		1.03			1.03				0.34			0.34
C4ZUH1	RS19_ECOBW	30S ribosomal protein S19	rpsS	70		0.62	1.42	0.79	0.943333		0.421466		0.04	0.73	0.39	0.386667		0.345012
P0AEU7	SKP_ECOLI	Chaperone protein Skp	skp	51		0.08	0.54		0.31		0.325269		0.04	0.08		0.06		0.0282843
C4ZYA5	SLYA_ECOBW	Transcriptional regulator SlyA	slyA	95		0.28			0.28				0.36			0.36
C4ZYA5	SLYA_ECOBW	Transcriptional regulator SlyA	slyA	109		0.39	1.36	0.92	0.89		0.485695		1.19	2.52	27.1	10.27		14.5904
P00448	SODM_ECOLI	Superoxide dismutase [Mn]	sodA	100		8.62			8.62				0.84			0.84
P00448	SODM_ECOLI	Superoxide dismutase [Mn]	sodA	114		0.5	0.27	0.58	0.45		0.160935		0.07	0.46	0.1	0.21		0.217025
P0ACG1	STPA_ECOLI	DNA-binding protein StpA	stpA	66		0.8			0.8				0.15			0.15
P0ACG1	STPA_ECOLI	DNA-binding protein StpA	stpA	127		0.2	0.92	0.43	0.516667		0.367741		0.17	1.51	0.88	0.853333		0.670398
P0AFG6	ODO2_ECOLI	Dihydrolipoyllysine-residue succinyltransferase component of 2-oxoglutarate dehydrogenase complex	sucB	218		0.01			0.01				6.64			6.64
B1X6Q8	SUCC_ECODH	Succinyl-CoA ligase [ADP-forming] subunit beta	sucC	106		0.83			0.83				0.58			0.58
P0A870	TALB_ECOLI	Transaldolase B	talB	87		1.06	0.81	1.14	1.00333		0.172143		0.37	0.11	0.12	0.2		0.147309
P0A870	TALB_ECOLI	Transaldolase B	talB	301		0.94	0.9	0.95	0.93		0.0264575		1.88	0.63	0.7	1.07		0.702353
B1XFM4	TIG_ECODH	Trigger factor	tig	83		0.74			0.74				1.1			1.1
P0A850	TIG_ECOLI	Trigger factor	tig	127		0.6			0.6				0.52			0.52
B1XFM4	TIG_ECODH	Trigger factor	tig	254		0.96	1.03	0.56	0.85		0.253574		1.37	0.8	0.8	0.99		0.32909
B1XFM4	TIG_ECODH	Trigger factor	tig	382		1.75			1.75				11.33			11.33
B1XB85	TPIS_ECODH	Triosephosphate isomerase	tpiA	28		0.25	0.18	0.09	0.173333		0.0802081		0.58	0.47	0.34	0.463333		0.120139
B1XB85	TPIS_ECODH	Triosephosphate isomerase	tpiA	84		1.43			1.43				0.06			0.06
B1XB85	TPIS_ECODH	Triosephosphate isomerase	tpiA	196		1.16	0.4	0.35	0.636667		0.453909		0.38	0.89	0.66	0.643333		0.255408
C4ZRR2	EFTS_ECOBW	Elongation factor Ts	tsf	10		0.35	0.72	2.72	1.26333		1.275		0.18	0.05	0.25	0.16		0.101489
C4ZRR2	EFTS_ECOBW	Elongation factor Ts	tsf	95		0.46	0.94	1.23	0.876667		0.388887		3.36	1.09	0.69	1.71333		1.44001
C4ZRR2	EFTS_ECOBW	Elongation factor Ts	tsf	112		0.09			0.09				0.18			0.18
C4ZRR2	EFTS_ECOBW	Elongation factor Ts	tsf	182		1.4	0.3		0.85		0.777817		1.11	0.43		0.77		0.480833
P0CE47	EFTU1_ECOLI	Elongation factor Tu 1	tufA	209		1.2	0.38	1.04	0.873333		0.434665		3.01	1.47	2.3	2.26		0.770779
P0CE47	EFTU1_ECOLI	Elongation factor Tu 1	tufA	238		0.45	0.25	0.25	0.316667		0.11547		0.15	0.32	0.51	0.326667		0.180093
P0CE47	EFTU1_ECOLI	Elongation factor Tu 1	tufA	253		0.53	0.21	0.46	0.4		0.168226		0.28	0.57	0.57	0.473333		0.167432
P0CE47	EFTU1_ECOLI	Elongation factor Tu 1	tufA	264		0.44	0.16	0.83	0.476667		0.336502		1.04	0.24	0.19	0.49		0.47697
P0CE47	EFTU1_ECOLI	Elongation factor Tu 1	tufA	314		0.72	0.27	0.11	0.366667		0.31628		0.54	0.38	0.62	0.513333		0.122202
P0CE48	EFTU2_ECOLI	Elongation factor Tu 2	tufB	391		0.6	0.4	0.4	0.466667		0.11547		0.64	0.15	0.14	0.31		0.285832
B1XD33	YAEH_ECODH	UPF0325 protein YaeH	yaeH	114		0.59			0.59				0.41			0.41
B1XD59	YAEP_ECODH	UPF0253 protein YaeP	yaeP	32		1.03			1.03				0.91			0.91
C4ZTI3	YAJQ_ECOBW	UPF0234 protein YajQ	yajQ	90		1.8	2.76	2.2	2.25333		0.482217		0.03	0.45	0.08	0.186667		0.22942
C4ZTI3	YAJQ_ECOBW	UPF0234 protein YajQ	yajQ	159		2.71			2.71				2.07			2.07
P0AAR3	YBAK_ECOLI	Cys-tRNA(Pro)/Cys-tRNA(Cys) deacylase YbaK	ybaK	146		1.2	0.81	1.12	1.04333		0.205994		0.32	2.86	8.59	3.92333		4.2363
P0AAS7	YBCJ_ECOLI	Uncharacterized protein YbcJ	ybcJ	19		0.96	0.3		0.63		0.46669		1.19	1.24		1.215		0.0353553
P0AFR4	YCIO_ECOLI	Uncharacterized protein YciO	yciO	203		1.34			1.34				0.5			0.5
P0A8A0	YEBC_ECOLI	Probable transcriptional regulatory protein YebC	yebC	192		0.93			0.93				1.72			1.72
C4ZQR6	YEEX_ECOBW	UPF0265 protein YeeX	yeeX	5		1.82			1.82				2.31			2.31
C4ZQR6	YEEX_ECOBW	UPF0265 protein YeeX	yeeX	40		3.08			3.08				4.4			4.4
P0A8M6	YEEX_ECOLI	UPF0265 protein YeeX	yeeX	82		0.5			0.5				0.42			0.42
P76402	YEGP_ECOLI	UPF0339 protein YegP	yegP	41		1.05	0.22	0.35	0.54		0.44643		0.72	0.42	0.64	0.593333		0.155349
P76569	YFGD_ECOLI	Uncharacterized protein YfgD	yfgD	50		1.09	0.31	1.19	0.863333		0.481802		0.57	14.42	9.66	8.21667		7.03691
C5A0N1	FETP_ECOBW	Probable Fe(2+)-trafficking protein	yggX	28		0.71			0.71				0.55			0.55
P45470	YHBO_ECOLI	Protein YhbO	yhbO	147		12.11			12.11				5.24			5.24
P0ADN2	YIFE_ECOLI	UPF0438 protein YifE	yifE	49		0.91	0.45	0.59	0.65		0.235797		1.64	4.54	0.54	2.24		2.0664
P68206	YJBJ_ECOLI	UPF0337 protein YjbJ	yjbJ	51		0.75			0.75				0.34			0.34
P64581	YQJD_ECOLI	Uncharacterized protein YqjD	yqjD	15		0.13			0.13				0.12			0.12
P76344	ZINT_ECOLI	Metal-binding protein ZinT	zinT	99		0.29			0.29				0.15			0.15
P76344	ZINT_ECOLI	Metal-binding protein ZinT	zinT	127		0.11			0.11				0.04			0.04
