# Supplementary material for: Quantification of Lysine Acetylation and Succinylation Stoichiometry in Proteins Using Mass Spectrometric Data-Independent Acquisitions (SWATH)
Source: J Am Soc Mass Spectrom. 2016 Sep 2;27(11):1758–71. doi: 10.1007/s13361-016-1476-z (PMC5059418; doi:10.1007/s13361-016-1476-z)
Supplement: Supplementary file 6 — (XLSX 15 kb) [file 13361_2016_1476_MOESM6_ESM.xlsx]

## Sheet: S5_SW_PRM_GPMA_Kac-100
												SWATH	SWATH		PRM	PRM	PRM	PRM
												Glucose	no Glucose		Glucose	Glucose	no Glucose	no Glucose
Supplemental Table S5. Acetylation stoichiometry for E. coli K-100 of 2,3-bisphosphoglycerate-dependent phosphoglycerate mutase (GPMA)
	determined by SWATH MS2 and by parallel reaction monitoring (PRM) for conditions with Glucose and without Glucose
												in %	in %		in %	in %	in %	in %
												SWATH	SWATH		PRM	PRM	PRM	PRM
												with Glucose	no Glucose		with Glucose	with Glucose	no Glucose	no Glucose
												12hG_F8_SW_R1	12hnoG_F8_SW_R1		12hG_F8_MRMH_R1	12hG_F8_MRMH_R2	12hnoG_F8_MRMH_R1	12hnoG_F8_MRMH_R2
Protein Name	Protein Description	Gene Name	Peptide Sequence	charge z	Light Precursor Mz	Heavy Precursor Mz	Kac Site	Fragment Ion	Isotope Dist Rank	Library Rank		ratio L/L+H	ratio L/L+H		ratio L/L+H	ratio L/L+H	ratio L/L+H	ratio L/L+H		Light Modified Sequence	Heavy Modified Sequence
C4ZXS6|GPMA_ECOBW	2,3-bisphosphoglycerate-dependent phosphoglycerate mutase OS=Escherichia coli (strain K12 / MC4100 / BW2952) GN=gpmA PE=3 SV=1	gpmA	RHYGALQGLNKAE	2	749.892	751.401	100	precursor	1	#N/A		0.0869784	0.00180854		0.0932368	0.0884542	0.00227567	0.00105904		RHYGALQGLNK[+42]AE	RHYGALQGLNK[+45]AE
C4ZXS6|GPMA_ECOBW	2,3-bisphosphoglycerate-dependent phosphoglycerate mutase OS=Escherichia coli (strain K12 / MC4100 / BW2952) GN=gpmA PE=3 SV=1	gpmA	RHYGALQGLNKAE	2	749.892	751.401	100	precursor [M+1]	2	#N/A		0.0983234	0.00796873		0.0953957	0.0952955	0.00398737	0.00456878		RHYGALQGLNK[+42]AE	RHYGALQGLNK[+45]AE
C4ZXS6|GPMA_ECOBW	2,3-bisphosphoglycerate-dependent phosphoglycerate mutase OS=Escherichia coli (strain K12 / MC4100 / BW2952) GN=gpmA PE=3 SV=1	gpmA	RHYGALQGLNKAE	2	749.892	751.401	100	precursor [M+2]	3	#N/A		0.149196	0.0677843		0.152907	0.150752	0.0497739	0.0564905		RHYGALQGLNK[+42]AE	RHYGALQGLNK[+45]AE
C4ZXS6|GPMA_ECOBW	2,3-bisphosphoglycerate-dependent phosphoglycerate mutase OS=Escherichia coli (strain K12 / MC4100 / BW2952) GN=gpmA PE=3 SV=1	gpmA	RHYGALQGLNKAE	2	749.892	751.401	100	y3	#N/A	9		0.0913904	0.0134225		0.0787033	0.0726152	0.00211916	0.000884531		RHYGALQGLNK[+42]AE	RHYGALQGLNK[+45]AE
C4ZXS6|GPMA_ECOBW	2,3-bisphosphoglycerate-dependent phosphoglycerate mutase OS=Escherichia coli (strain K12 / MC4100 / BW2952) GN=gpmA PE=3 SV=1	gpmA	RHYGALQGLNKAE	2	749.892	751.401	100	b5	#N/A	8		common ion L&H	common ion L&H		0.0837583	0.0748207	0.00211482	0.00229788		RHYGALQGLNK[+42]AE	RHYGALQGLNK[+45]AE
C4ZXS6|GPMA_ECOBW	2,3-bisphosphoglycerate-dependent phosphoglycerate mutase OS=Escherichia coli (strain K12 / MC4100 / BW2952) GN=gpmA PE=3 SV=1	gpmA	RHYGALQGLNKAE	2	749.892	751.401	100	b6	#N/A	6		common ion L&H	common ion L&H		0.0779334	0.0763005	0.00286683	0.00193434		RHYGALQGLNK[+42]AE	RHYGALQGLNK[+45]AE
C4ZXS6|GPMA_ECOBW	2,3-bisphosphoglycerate-dependent phosphoglycerate mutase OS=Escherichia coli (strain K12 / MC4100 / BW2952) GN=gpmA PE=3 SV=1	gpmA	RHYGALQGLNKAE	2	749.892	751.401	100	b7	#N/A	3		common ion L&H	common ion L&H		0.0872451	0.0857108	0.00233921	0.00187797		RHYGALQGLNK[+42]AE	RHYGALQGLNK[+45]AE
C4ZXS6|GPMA_ECOBW	2,3-bisphosphoglycerate-dependent phosphoglycerate mutase OS=Escherichia coli (strain K12 / MC4100 / BW2952) GN=gpmA PE=3 SV=1	gpmA	RHYGALQGLNKAE	2	749.892	751.401	100	b8	#N/A	7		common ion L&H	common ion L&H		0.0808168	0.0925035	0.0016286	0.00268178		RHYGALQGLNK[+42]AE	RHYGALQGLNK[+45]AE
C4ZXS6|GPMA_ECOBW	2,3-bisphosphoglycerate-dependent phosphoglycerate mutase OS=Escherichia coli (strain K12 / MC4100 / BW2952) GN=gpmA PE=3 SV=1	gpmA	RHYGALQGLNKAE	2	749.892	751.401	100	b9	#N/A	5		common ion L&H	common ion L&H		0.0892434	0.0863324	0.0017246	0.00251101		RHYGALQGLNK[+42]AE	RHYGALQGLNK[+45]AE
C4ZXS6|GPMA_ECOBW	2,3-bisphosphoglycerate-dependent phosphoglycerate mutase OS=Escherichia coli (strain K12 / MC4100 / BW2952) GN=gpmA PE=3 SV=1	gpmA	RHYGALQGLNKAE	2	749.892	751.401	100	b10	#N/A	4		common ion L&H	common ion L&H		0.0871457	0.089277	0.0021663	0.00157097		RHYGALQGLNK[+42]AE	RHYGALQGLNK[+45]AE
C4ZXS6|GPMA_ECOBW	2,3-bisphosphoglycerate-dependent phosphoglycerate mutase OS=Escherichia coli (strain K12 / MC4100 / BW2952) GN=gpmA PE=3 SV=1	gpmA	RHYGALQGLNKAE	2	749.892	751.401	100	b11	#N/A	1		0.111153	0.0107468		0.0882078	0.0897867	0.00160532	0.00130576		RHYGALQGLNK[+42]AE	RHYGALQGLNK[+45]AE
C4ZXS6|GPMA_ECOBW	2,3-bisphosphoglycerate-dependent phosphoglycerate mutase OS=Escherichia coli (strain K12 / MC4100 / BW2952) GN=gpmA PE=3 SV=1	gpmA	RHYGALQGLNKAE	2	749.892	751.401	100	b11 (2+)	#N/A	10		0.0678761	0.00618081		0.0822287	0.0824584	0.000841463	0.000876197		RHYGALQGLNK[+42]AE	RHYGALQGLNK[+45]AE
C4ZXS6|GPMA_ECOBW	2,3-bisphosphoglycerate-dependent phosphoglycerate mutase OS=Escherichia coli (strain K12 / MC4100 / BW2952) GN=gpmA PE=3 SV=2	gpmA	RHYGALQGLNKAE	2	749.892	751.401	100	sum All fragments (for PRM only)							0.0839808	0.0834033	0.00166833	0.0015476		RHYGALQGLNK[+42]AE	RHYGALQGLNK[+45]AE
C4ZXS6|GPMA_ECOBW	2,3-bisphosphoglycerate-dependent phosphoglycerate mutase OS=Escherichia coli (strain K12 / MC4100 / BW2952) GN=gpmA PE=3 SV=1	gpmA	RHYGALQGLNKAE	3	500.264	501.27	100	precursor	1	#N/A		0.0895133	0.00606113		0.0810106	0.0771717	0.001376	0.000381411		RHYGALQGLNK[+42]AE	RHYGALQGLNK[+45]AE
C4ZXS6|GPMA_ECOBW	2,3-bisphosphoglycerate-dependent phosphoglycerate mutase OS=Escherichia coli (strain K12 / MC4100 / BW2952) GN=gpmA PE=3 SV=1	gpmA	RHYGALQGLNKAE	3	500.264	501.27	100	precursor [M+1]	2	#N/A		0.106316	0.00761265		0.110822	0.108703	0.00620875	0.0049411		RHYGALQGLNK[+42]AE	RHYGALQGLNK[+45]AE
C4ZXS6|GPMA_ECOBW	2,3-bisphosphoglycerate-dependent phosphoglycerate mutase OS=Escherichia coli (strain K12 / MC4100 / BW2952) GN=gpmA PE=3 SV=1	gpmA	RHYGALQGLNKAE	3	500.264	501.27	100	precursor [M+2]	3	#N/A		0.212542	0.118411		0.210403	0.207955	0.0995742	0.105624		RHYGALQGLNK[+42]AE	RHYGALQGLNK[+45]AE
C4ZXS6|GPMA_ECOBW	2,3-bisphosphoglycerate-dependent phosphoglycerate mutase OS=Escherichia coli (strain K12 / MC4100 / BW2952) GN=gpmA PE=3 SV=1	gpmA	RHYGALQGLNKAE	3	500.264	501.27	100	b4	#N/A	10		common ion L&H	common ion L&H		0.0953339	0.0959156	0.00346876	0.00260682		RHYGALQGLNK[+42]AE	RHYGALQGLNK[+45]AE
C4ZXS6|GPMA_ECOBW	2,3-bisphosphoglycerate-dependent phosphoglycerate mutase OS=Escherichia coli (strain K12 / MC4100 / BW2952) GN=gpmA PE=3 SV=1	gpmA	RHYGALQGLNKAE	3	500.264	501.27	100	b5	#N/A	3		common ion L&H	common ion L&H		0.0949641	0.0931132	0.00264465	0.00274107		RHYGALQGLNK[+42]AE	RHYGALQGLNK[+45]AE
C4ZXS6|GPMA_ECOBW	2,3-bisphosphoglycerate-dependent phosphoglycerate mutase OS=Escherichia coli (strain K12 / MC4100 / BW2952) GN=gpmA PE=3 SV=1	gpmA	RHYGALQGLNKAE	3	500.264	501.27	100	b6	#N/A	1		common ion L&H	common ion L&H		0.0940759	0.0949987	0.00298818	0.00257867		RHYGALQGLNK[+42]AE	RHYGALQGLNK[+45]AE
C4ZXS6|GPMA_ECOBW	2,3-bisphosphoglycerate-dependent phosphoglycerate mutase OS=Escherichia coli (strain K12 / MC4100 / BW2952) GN=gpmA PE=3 SV=1	gpmA	RHYGALQGLNKAE	3	500.264	501.27	100	b7	#N/A	8		common ion L&H	common ion L&H		0.0980362	0.09588	0.00267491	0.00249443		RHYGALQGLNK[+42]AE	RHYGALQGLNK[+45]AE
C4ZXS6|GPMA_ECOBW	2,3-bisphosphoglycerate-dependent phosphoglycerate mutase OS=Escherichia coli (strain K12 / MC4100 / BW2952) GN=gpmA PE=3 SV=1	gpmA	RHYGALQGLNKAE	3	500.264	501.27	100	b8	#N/A	2		common ion L&H	common ion L&H		0.0964802	0.0977648	0.00267471	0.00300287		RHYGALQGLNK[+42]AE	RHYGALQGLNK[+45]AE
C4ZXS6|GPMA_ECOBW	2,3-bisphosphoglycerate-dependent phosphoglycerate mutase OS=Escherichia coli (strain K12 / MC4100 / BW2952) GN=gpmA PE=3 SV=1	gpmA	RHYGALQGLNKAE	3	500.264	501.27	100	b9	#N/A	9		common ion L&H	common ion L&H		0.0989454	0.0993063	0.00307901	0.00319066		RHYGALQGLNK[+42]AE	RHYGALQGLNK[+45]AE
C4ZXS6|GPMA_ECOBW	2,3-bisphosphoglycerate-dependent phosphoglycerate mutase OS=Escherichia coli (strain K12 / MC4100 / BW2952) GN=gpmA PE=3 SV=1	gpmA	RHYGALQGLNKAE	3	500.264	501.27	100	b10	#N/A	6		common ion L&H	common ion L&H		0.0967497	0.0947936	0.00297306	0.0032342		RHYGALQGLNK[+42]AE	RHYGALQGLNK[+45]AE
C4ZXS6|GPMA_ECOBW	2,3-bisphosphoglycerate-dependent phosphoglycerate mutase OS=Escherichia coli (strain K12 / MC4100 / BW2952) GN=gpmA PE=3 SV=1	gpmA	RHYGALQGLNKAE	3	500.264	501.27	100	b8	#N/A	7		common ion L&H	common ion L&H		0.0989318	0.095658	0.00172173	0.00200069		RHYGALQGLNK[+42]AE	RHYGALQGLNK[+45]AE
C4ZXS6|GPMA_ECOBW	2,3-bisphosphoglycerate-dependent phosphoglycerate mutase OS=Escherichia coli (strain K12 / MC4100 / BW2952) GN=gpmA PE=3 SV=1	gpmA	RHYGALQGLNKAE	3	500.264	501.27	100	b10	#N/A	5		common ion L&H	common ion L&H		0.10221	0.0968604	0.00213066	0.00195209		RHYGALQGLNK[+42]AE	RHYGALQGLNK[+45]AE
C4ZXS6|GPMA_ECOBW	2,3-bisphosphoglycerate-dependent phosphoglycerate mutase OS=Escherichia coli (strain K12 / MC4100 / BW2952) GN=gpmA PE=3 SV=1	gpmA	RHYGALQGLNKAE	3	500.264	501.27	100	b11 (2+)	#N/A	4		0.0919952	0.00403992		0.0971778	0.097292	0.000867226	0.000725374		RHYGALQGLNK[+42]AE	RHYGALQGLNK[+45]AE
C4ZXS6|GPMA_ECOBW	2,3-bisphosphoglycerate-dependent phosphoglycerate mutase OS=Escherichia coli (strain K12 / MC4100 / BW2952) GN=gpmA PE=3 SV=2	gpmA	RHYGALQGLNKAE	3	500.264	501.27	100	sum All fragments (for PRM only)							0.0970148	0.095801	0.00236592	0.00232117		RHYGALQGLNK[+42]AE	RHYGALQGLNK[+45]AE
