# Supplementary material for: Quantification of Lysine Acetylation and Succinylation Stoichiometry in Proteins Using Mass Spectrometric Data-Independent Acquisitions (SWATH)
Source: J Am Soc Mass Spectrom. 2016 Sep 2;27(11):1758–71. doi: 10.1007/s13361-016-1476-z (PMC5059418; doi:10.1007/s13361-016-1476-z)
Supplement: Supplementary file 7 — (XLSX 24 kb) [file 13361_2016_1476_MOESM7_ESM.xlsx]

## Sheet: 20160323_succinateIPidents_sign
Supplementary Table S6. Succinyl Stoichiometry determined from E. coli lysate, based on MS1 and MS2 extraction, respectively.
											MS1 signal	MS1 signal				SWATH MS2	SWATH MS2
Protein Name	Protein Description	Gene Name	Succinyl Site	Light Modified Sequence	Light	Heavy	Succinate		Precursor	Isotope	unfract Succ	Succ fractionated		Fragment	Library	unfract. Succ	Succ fractionated
					Precursor Mz	Precursor Mz	Fraction		Ion	Dist Rank	precursor	precursor		Ion	Rank	fragment	fragment
											L/L+H	L/L+H				L/L+H	L/L+H		Light Peptide Sequence	Heavy Modified Sequence
B1X6J1|RS7_ECODH	30S ribosomal protein S7 OS=Escherichia coli (strain K12 / DH10B) GN=rpsG PE=3 SV=1	rpsG	56	TLAQRSGK[+100]SELE	709.86	711.872	6		precursor	1	0.0200942	0.00557089		b10	1	0	0.00226436		TLAQRSGKSELE	TLAQRSGK[+104]SELE
C4ZRS7|ACCA_ECOBW	Acetyl-coenzyme A carboxylase carboxyl transferase subunit alpha OS=Escherichia coli (strain K12 / MC4100 / BW2952) GN=accA PE=3 SV=1	accA	259	AMGIIAPRLK[+100]E	649.86	651.873	6		precursor	1	0.108594	0.00779771		y7	1	0.0174081	0.00603622		AMGIIAPRLKE	AMGIIAPRLK[+104]E
P76558|MAO2_ECOLI	NADP-dependent malic enzyme OS=Escherichia coli (strain K12) GN=maeB PE=1 SV=1	maeB	344	MK[+100]LAAVRAIAE	636.853	638.865	6		precursor	1	0.373603	0.340697		b2	2	0.0503597	0.00897666		MKLAAVRAIAE	MK[+104]LAAVRAIAE
P0A9G6|ACEA_ECOLI	Isocitrate lyase OS=Escherichia coli (strain K12) GN=aceA PE=1 SV=1	aceA	34	DVVK[+100]LRGSVNPE	706.873	708.885	1		precursor	1	0.0521617	0.00167566		b10	1	0.0453333	0.000365478		DVVKLRGSVNPE	DVVK[+104]LRGSVNPE
P0A9G6|ACEA_ECOLI	Isocitrate lyase OS=Escherichia coli (strain K12) GN=aceA PE=1 SV=1	aceA	34	VVK[+100]LRGSVNPE	649.359	651.372	3		precursor	1	0.00672597	0.00377447		b9	1	0	0.000912575		VVKLRGSVNPE	VVK[+104]LRGSVNPE
P0A9G6|ACEA_ECOLI	Isocitrate lyase OS=Escherichia coli (strain K12) GN=aceA PE=1 SV=1	aceA	376	GMK[+100]HYVE	482.216	484.228	6		precursor	1	0	0.000255249		b6	1	0.00189702	0.000481309		GMKHYVE	GMK[+104]HYVE
P0A9G6|ACEA_ECOLI	Isocitrate lyase OS=Escherichia coli (strain K12) GN=aceA PE=1 SV=1	aceA	391	FAAAK[+100]DGYTFVSHQQE	949.931	951.944	3		precursor [M+1]	1	0.00758335	0.00341845							FAAAKDGYTFVSHQQE	FAAAK[+104]DGYTFVSHQQE
P0A9G6|ACEA_ECOLI	Isocitrate lyase OS=Escherichia coli (strain K12) GN=aceA PE=1 SV=1	aceA	391	FAAAK[+100]DGYTFVSHQQE	633.623	634.965	3		precursor [M+1]	1	0.00468469	0.00091243		b11	1	0.0769231	0		FAAAKDGYTFVSHQQE	FAAAK[+104]DGYTFVSHQQE
C4ZS34|ACP_ECOBW	Acyl carrier protein OS=Escherichia coli (strain K12 / MC4100 / BW2952) GN=acpP PE=3 SV=1	acpP	62	AEK[+100]ITTVQAAIDYINGHQA	1072.04	1074.05	8		precursor [M+1]	1	0.0110101	0.0070011							AEKITTVQAAIDYINGHQA	AEK[+104]ITTVQAAIDYINGHQA
C4ZS34|ACP_ECOBW	Acyl carrier protein OS=Escherichia coli (strain K12 / MC4100 / BW2952) GN=acpP PE=3 SV=1	acpP	62	AEK[+100]ITTVQ[+1]AAIDYINGHQA	715.355	716.697	8		precursor [M+1]	1	0.00597126	0.0140815		b4	5	0.0446097	0.0223966		AEKITTVQAAIDYINGHQA	AEK[+104]ITTVQ[+1]AAIDYINGHQA
P25553|ALDA_ECOLI	Lactaldehyde dehydrogenase OS=Escherichia coli (strain K12) GN=aldA PE=1 SV=2	aldA	340	RVEQK[+100]VARAVEE	505.27	506.612	8		precursor	1	0.0840959	0.0193358		b11	1	0	0		RVEQKVARAVEE	RVEQK[+104]VARAVEE
P0A6E6|ATPE_ECOLI	ATP synthase epsilon chain OS=Escherichia coli (strain K12) GN=atpC PE=1 SV=2	atpC	124	LAK[+100]AIAQLRVIE	712.927	714.94	2		precursor	1	0.00140581	0.00100713		b4	2	0.0736196	0.0272727		LAKAIAQLRVIE	LAK[+104]AIAQLRVIE
C5A1D5|CH60_ECOBW	60 kDa chaperonin OS=Escherichia coli (strain K12 / MC4100 / BW2952) GN=groL PE=1 SV=1	groL	364	ATSDYDREK[+100]LQE	777.85	779.862	5		precursor	1	0.242512	0.0149959		b9	3	0.047619	0.0310078		ATSDYDREKLQE	ATSDYDREK[+104]LQE
P0ABH7|CISY_ECOLI	Citrate synthase OS=Escherichia coli (strain K12) GN=gltA PE=1 SV=1	gltA	283	ISSVK[+100]HIPE	555.295	557.308	8		precursor	1	0.00363345	0.0112616		b7	1	0.0137255	0.002456		ISSVKHIPE	ISSVK[+104]HIPE
C4ZUJ5|EFG_ECOBW	Elongation factor G OS=Escherichia coli (strain K12 / MC4100 / BW2952) GN=fusA PE=3 SV=1	fusA	39	RILFYTGVNHK[+100]IGE	582.977	584.319	8		precursor	1	0.000632644	0.00398729		y9	3	0.0588235	0.046875		RILFYTGVNHKIGE	RILFYTGVNHK[+104]IGE
C4ZUJ5|EFG_ECOBW	Elongation factor G OS=Escherichia coli (strain K12 / MC4100 / BW2952) GN=fusA PE=3 SV=1	fusA	485	ANVGK[+100]PQVAYRE	716.365	718.378	8		precursor	1	0.0323771	0.00496021		b5	2	0.00928074	0.00808679		ANVGKPQVAYRE	ANVGK[+104]PQVAYRE
C4ZUJ5|EFG_ECOBW	Elongation factor G OS=Escherichia coli (strain K12 / MC4100 / BW2952) GN=fusA PE=3 SV=1	fusA	497	TIRQK[+100]VTDVE	644.841	646.853	6		precursor	1	0.00306319	0.0378972		b8	1	0.0111789	0.00765176		TIRQKVTDVE	TIRQK[+104]VTDVE
C5A1D9|EFP_ECOBW	Elongation factor P OS=Escherichia coli (strain K12 / MC4100 / BW2952) GN=efp PE=3 SV=1	efp	175	VIK[+100]VDTRSGE	602.314	604.327	1		precursor	1	0.0831699	0.000192012		y8	1	0.00297177	0.00137067		VIKVDTRSGE	VIK[+104]VDTRSGE
C4ZRR2|EFTS_ECOBW	Elongation factor Ts OS=Escherichia coli (strain K12 / MC4100 / BW2952) GN=tsf PE=3 SV=1	tsf	125	RVALVAK[+100]IGE	578.34	580.353	4		precursor	1	0	0.0023689		b7	1	0.0384615	0.000799201		RVALVAKIGE	RVALVAK[+104]IGE
C4ZRR2|EFTS_ECOBW	Elongation factor Ts OS=Escherichia coli (strain K12 / MC4100 / BW2952) GN=tsf PE=3 SV=1	tsf	182	FIK[+100]PEDVSAE	617.796	619.808	8		precursor	1	0.248472	0		b6	3	0.281081	0.0215574		FIKPEDVSAE	FIK[+104]PEDVSAE
P0CE47|EFTU1_ECOLI	Elongation factor Tu 1 OS=Escherichia coli (strain K12) GN=tufA PE=1 SV=1	tufA	209	RAIDK[+100]PFLLPIED	813.941	815.953	5		precursor	1	0.00611636	0.00423163		b9	1	0.00216041	0.000381514		RAIDKPFLLPIED	RAIDK[+104]PFLLPIED
P0CE47|EFTU1_ECOLI	Elongation factor Tu 1 OS=Escherichia coli (strain K12) GN=tufA PE=1 SV=1	tufA	238	RGIIK[+100]VGEEVE	664.856	666.869	7		precursor	1	0.00830291	0.00650053		b9	1	0.00661578	0.00402035		RGIIKVGEEVE	RGIIK[+104]VGEEVE
P0CE47|EFTU1_ECOLI	Elongation factor Tu 1 OS=Escherichia coli (strain K12) GN=tufA PE=1 SV=1	tufA	253	TQK[+100]STC[+57]TGVE	605.766	607.779	5		precursor	1	0.000400842	0.000274615		b8	1	0	0.00351887		TQKSTCTGVE	TQK[+104]STC[+57]TGVE
P0CE47|EFTU1_ECOLI	Elongation factor Tu 1 OS=Escherichia coli (strain K12) GN=tufA PE=1 SV=1	tufA	283	NVGVLLRGIK[+100]REE	528.302	529.644	8		precursor	1	0.00941721	9.1e-05		y11	1	0.00374749	0.00298004		NVGVLLRGIKREE	NVGVLLRGIK[+104]REE
P0CE47|EFTU1_ECOLI	Elongation factor Tu 1 OS=Escherichia coli (strain K12) GN=tufA PE=1 SV=1	tufA	314	VYILSK[+100]DE	533.769	535.781	1		precursor	1	0.0447995	0.00127626		y4	2	0.0161725	0.00551452		VYILSKDE	VYILSK[+104]DE
P0CE47|EFTU1_ECOLI	Elongation factor Tu 1 OS=Escherichia coli (strain K12) GN=tufA PE=1 SV=1	tufA	391	GGRTVGAGVVAK[+100]VLG	720.912	722.925	7		precursor	1	0.00304459	8.99e-05		b13	4	0.017301	0.0173317		GGRTVGAGVVAKVLG	GGRTVGAGVVAK[+104]VLG
P0CE47|EFTU1_ECOLI	Elongation factor Tu 1 OS=Escherichia coli (strain K12) GN=tufA PE=1 SV=1	tufA	391	GGRTVGAGVVAK[+100]VLG	480.944	482.286	7		precursor	1	0.0019478	0.000161961		b13	4	0.00444444	0.00230947		GGRTVGAGVVAKVLG	GGRTVGAGVVAK[+104]VLG
P0CE48|EFTU2_ECOLI	Elongation factor Tu 2 OS=Escherichia coli (strain K12) GN=tufB PE=1 SV=1	tufB	391	GGRTVGAGVVAK[+100]VLS	735.917	737.93	7		precursor	1	0.00430172	0.00144355		b12	1	0.0204866	0.0168527		GGRTVGAGVVAKVLS	GGRTVGAGVVAK[+104]VLS
P0CE48|EFTU2_ECOLI	Elongation factor Tu 2 OS=Escherichia coli (strain K12) GN=tufB PE=1 SV=1	tufB	391	GGRTVGAGVVAK[+100]VLS	490.947	492.289	7		precursor	1	0.0205047	0.000330542		y6	3	0	0.00606061		GGRTVGAGVVAKVLS	GGRTVGAGVVAK[+104]VLS
P0A9B2|G3P1_ECOLI	Glyceraldehyde-3-phosphate dehydrogenase A OS=Escherichia coli (strain K12) GN=gapA PE=1 SV=2	gapA	331	LIAHISK[+100]	441.258	443.271	5		precursor	1	0.0130377	0.000668661		y5	1	0.00227675	0.000769894		LIAHISK	LIAHISK[+104]
P0AAB6|GALF_ECOLI	UTP--glucose-1-phosphate uridylyltransferase OS=Escherichia coli (strain K12) GN=galF PE=1 SV=1	galF	180	YSVIQTK[+100]EPLDRE	839.42	841.433	8		precursor	1	0.0502431	0.0252687		y8	1	0.104167	0.00636943		YSVIQTKEPLDRE	YSVIQTK[+104]EPLDRE
C4ZXC6|GLYA_ECOBW	Serine hydroxymethyltransferase OS=Escherichia coli (strain K12 / MC4100 / BW2952) GN=glyA PE=3 SV=1	glyA	62	GYPGK[+100]RYYGGC[+57]E	753.82	755.832	1		precursor	1	0.0041041	0.000991103		y10	1	0.012931	0.0127189		GYPGKRYYGGCE	GYPGK[+104]RYYGGC[+57]E
C4ZXC6|GLYA_ECOBW	Serine hydroxymethyltransferase OS=Escherichia coli (strain K12 / MC4100 / BW2952) GN=glyA PE=3 SV=1	glyA	83	QLAIDRAK[+100]E	572.304	574.316	7		precursor	1	0.0322137	0		y7	1	0	0.000434091		QLAIDRAKE	QLAIDRAK[+104]E
P62707|GPMA_ECOLI	2,3-bisphosphoglycerate-dependent phosphoglycerate mutase OS=Escherichia coli (strain K12) GN=gpmA PE=1 SV=2	gpmA	100	RHYGALQGLNK[+100]AE	519.599	520.94	2		precursor	1	0.00080032	0.000386823		b11	2	0.0110345	0.00628988		RHYGALQGLNKAE	RHYGALQGLNK[+104]AE
P08200|IDH_ECOLI	Isocitrate dehydrogenase [NADP] OS=Escherichia coli (strain K12) GN=icd PE=1 SV=1	icd	199	HC[+57]GIGIK[+100]PC[+57]SEE	743.819	745.831	8		precursor	1	0.00391553	0.00069796		b7	1	0.00502723	0.000826133		HCGIGIKPCSEE	HC[+57]GIGIK[+104]PC[+57]SEE
P08200|IDH_ECOLI	Isocitrate dehydrogenase [NADP] OS=Escherichia coli (strain K12) GN=icd PE=1 SV=1	icd	242	GAFK[+100]DWGYQLAREE	590.609	591.951	5		precursor	1	0.00289715	0.00125969		b8	5	0	0.00840336		GAFKDWGYQLAREE	GAFK[+104]DWGYQLAREE
C4ZZ44|ILVC_ECOBW	Ketol-acid reductoisomerase OS=Escherichia coli (strain K12 / MC4100 / BW2952) GN=ilvC PE=3 SV=1	ilvC	145	VGEQIRK[+100]D	522.77	524.782	5		precursor	1	0.00224972	0.000630994		y7	1	0	0		VGEQIRKD	VGEQIRK[+104]D
C4ZZ44|ILVC_ECOBW	Ketol-acid reductoisomerase OS=Escherichia coli (strain K12 / MC4100 / BW2952) GN=ilvC PE=3 SV=1	ilvC	166	EYK[+100]RGFGVPTLIAVHPE	671.686	673.028	8		precursor [M+1]	1	0.00508553	0.00127975		b8	1	0.00369004	0.00131234		EYKRGFGVPTLIAVHPE	EYK[+104]RGFGVPTLIAVHPE
C4ZZ44|ILVC_ECOBW	Ketol-acid reductoisomerase OS=Escherichia coli (strain K12 / MC4100 / BW2952) GN=ilvC PE=3 SV=1	ilvC	166	YK[+100]RGFGVPTLIAVHPE	628.672	630.014	1		precursor [M+1]	1	0.00298174	0.00243817		b7	2	0.0698113	0.00407152		YKRGFGVPTLIAVHPE	YK[+104]RGFGVPTLIAVHPE
C4ZZ44|ILVC_ECOBW	Ketol-acid reductoisomerase OS=Escherichia coli (strain K12 / MC4100 / BW2952) GN=ilvC PE=3 SV=1	ilvC	192	GMAIAK[+100]AWAAATGGHRAGVLE	713.365	714.707	3		precursor [M+1]	1	0.00590551	0.00107281							GMAIAKAWAAATGGHRAGVLE	GMAIAK[+104]AWAAATGGHRAGVLE
B1XFR1|KAD_ECODH	Adenylate kinase OS=Escherichia coli (strain K12 / DH10B) GN=adk PE=3 SV=1	adk	157	LTTRK[+100]DDQEE	667.807	669.82	5		precursor	1	0.00430937	0.00385932		b8	1	0	0		LTTRKDDQEE	LTTRK[+104]DDQEE
P0AD61|KPYK1_ECOLI	Pyruvate kinase I OS=Escherichia coli (strain K12) GN=pykF PE=1 SV=1	pykF	286	SMIK[+100]NPRPTRAE	500.593	501.934	8		precursor	1	0.281298	0.0422441		y10	1	0	0		SMIKNPRPTRAE	SMIK[+104]NPRPTRAE
P0AD61|KPYK1_ECOLI	Pyruvate kinase I OS=Escherichia coli (strain K12) GN=pykF PE=1 SV=1	pykF	351	FNNDNRK[+100]LRITE	540.609	541.951	3		precursor	1	0.216667	0.0274824		y11	1	0	0		FNNDNRKLRITE	FNNDNRK[+104]LRITE
B1XHK9|MDH_ECODH	Malate dehydrogenase OS=Escherichia coli (strain K12 / DH10B) GN=mdh PE=3 SV=1	mdh	204	VADLTK[+100]RIQNAGTEVVE	972.008	974.02	4		precursor [M+1]	1	0.0116026	0.00187382		b9	1	0.0296774	0.0168326		VADLTKRIQNAGTEVVE	VADLTK[+104]RIQNAGTEVVE
B1XHK9|MDH_ECODH	Malate dehydrogenase OS=Escherichia coli (strain K12 / DH10B) GN=mdh PE=3 SV=1	mdh	204	LTK[+100]RIQNAGTEVVE	829.441	831.454	1		precursor	1	0.0313525	0.0145608		b12	1	0.00729927	0.00538213		LTKRIQNAGTEVVE	LTK[+104]RIQNAGTEVVE
B1XHK9|MDH_ECODH	Malate dehydrogenase OS=Escherichia coli (strain K12 / DH10B) GN=mdh PE=3 SV=1	mdh	279	RK[+100]SIGTLSAFE	654.843	656.856	4		precursor	1	0.00888543	0.00802483		b9	1	0.0037464	0.000863535		RKSIGTLSAFE	RK[+104]SIGTLSAFE
B1XAJ3|METE_ECODH	5-methyltetrahydropteroyltriglutamate--homocysteine methyltransferase OS=Escherichia coli (strain K12 / DH10B) GN=metE PE=3 SV=1	metE	394	K[+100]RLAAITAQDSQRANVYE	712.034	713.376	2		precursor [M+1]	1	0.180089	0.0146596		b16	3	0.0235294	0.00379267		KRLAAITAQDSQRANVYE	K[+104]RLAAITAQDSQRANVYE
C4ZQD2|NQOR_ECOBW	NAD(P)H dehydrogenase (quinone) OS=Escherichia coli (strain K12 / MC4100 / BW2952) GN=BWG_0858 PE=3 SV=1	BWG_0858	37	VVVK[+100]RVPE	513.303	515.316	1		precursor	1	0.00428977	0.00106609		y6	1	0.0264301	0.00989835		VVVKRVPE	VVVK[+104]RVPE
P06959|ODP2_ECOLI	Dihydrolipoyllysine-residue acetyltransferase component of pyruvate dehydrogenase complex OS=Escherichia coli (strain K12) GN=aceF PE=1 SV=3	aceF	207	AAPAAAPAPAAGVK[+100]E	696.362	698.374	6		precursor	1	0.0461638	0.00452959		y9	1	0.0582524	0.00417537		AAPAAAPAPAAGVKE	AAPAAAPAPAAGVK[+104]E
P0A799|PGK_ECOLI	Phosphoglycerate kinase OS=Escherichia coli (strain K12) GN=pgk PE=1 SV=2	pgk	243	AK[+100]RLLTTC[+57]NIPVPSDVRVATE	814.1	815.442	7		precursor [M+1]	1	0.04443	0.0115285		b10	1	0.018018	0.0100239		AKRLLTTCNIPVPSDVRVATE	AK[+104]RLLTTC[+57]NIPVPSDVRVATE
P76002|PLIG_ECOLI	Inhibitor of g-type lysozyme OS=Escherichia coli (strain K12) GN=pliG PE=1 SV=1	pliG	33	FRK[+100]GHSSAQYSGE	518.571	519.913	8		precursor	1	0.00182349	0.000403582		b9	1	0	0		FRKGHSSAQYSGE	FRK[+104]GHSSAQYSGE
P69783|PTGA_ECOLI	Glucose-specific phosphotransferase enzyme IIA component OS=Escherichia coli (strain K12) GN=crr PE=1 SV=2	crr	105	GFK[+100]RIAEE	525.267	527.279	7		precursor	1	0.0541737	1.54e-05		b6	1	0.00302198	0.000277469		GFKRIAEE	GFK[+104]RIAEE
P69783|PTGA_ECOLI	Glucose-specific phosphotransferase enzyme IIA component OS=Escherichia coli (strain K12) GN=crr PE=1 SV=2	crr	115	GQRVK[+100]VGDTVIE	700.873	702.885	8		precursor	1	0.00302691	6.46e-05		b10	1	0.00865684	0.00416755		GQRVKVGDTVIE	GQRVK[+104]VGDTVIE
P69828|PTKA_ECOLI	Galactitol-specific phosphotransferase enzyme IIA component OS=Escherichia coli (strain K12) GN=gatA PE=3 SV=1	gatA	29	MLAK[+100]GVVHD	535.271	537.284	1		precursor	1	0.0349814	0.00026706		y7	1	0.0070922	0.000258699		MLAKGVVHD	MLAK[+104]GVVHD
P37188|PTKB_ECOLI	Galactitol-specific phosphotransferase enzyme IIB component OS=Escherichia coli (strain K12) GN=gatB PE=1 SV=2	gatB	87	ALQNK[+100]ILTILQG	706.411	708.424	3		precursor	1	5.88e-05	0.000193951		b6	1	0.00250313	0.00347408		ALQNKILTILQG	ALQNK[+104]ILTILQG
C4ZX51|PUR7_ECOBW	Phosphoribosylaminoimidazole-succinocarboxamide synthase OS=Escherichia coli (strain K12 / MC4100 / BW2952) GN=purC PE=3 SV=1	purC	152	NLARMK[+100]E	481.242	483.255	7		precursor	1	0	0		y5	1	0.00797448	0.000502639		NLARMKE	NLARMK[+104]E
B1XDS8|PURA_ECODH	Adenylosuccinate synthetase OS=Escherichia coli (strain K12 / DH10B) GN=purA PE=3 SV=1	purA	50	K[+100]TVLHLIPSGILRE	559.33	560.671	3		precursor	1	0.00484261	0.000339213		b7	1	0	0		KTVLHLIPSGILRE	K[+104]TVLHLIPSGILRE
B1XEM6|PYRB_ECODH	Aspartate carbamoyltransferase OS=Escherichia coli (strain K12 / DH10B) GN=pyrB PE=3 SV=1	pyrB	233	VDILYMTRVQK[+100]E	797.911	799.923	8		precursor	1	0.0257437	0.00914839		y2	2	0.0492611	0.0187919		VDILYMTRVQKE	VDILYMTRVQK[+104]E
C4ZUH5|RL3_ECOBW	50S ribosomal protein L3 OS=Escherichia coli (strain K12 / MC4100 / BW2952) GN=rplC PE=3 SV=1	rplC	70	AGHFAK[+100]AGVE	543.764	545.777	8		precursor	1	0.00149212	0.0149627		b8	1	0.00961941	0.0168937		AGHFAKAGVE	AGHFAK[+104]AGVE
C4ZUG3|RL5_ECOBW	50S ribosomal protein L5 OS=Escherichia coli (strain K12 / MC4100 / BW2952) GN=rplE PE=3 SV=1	rplE	179	GRALLAAFDFPFRK[+100]	570.311	571.652	4		precursor	1	0.00575986	2.37e-05		y4	1	0.000760264	0.000379597		GRALLAAFDFPFRK	GRALLAAFDFPFRK[+104]
C5A0S6|RL7_ECOBW	50S ribosomal protein L7/L12 OS=Escherichia coli (strain K12 / MC4100 / BW2952) GN=rplL PE=3 SV=1	rplL	96	SAPAALK[+100]E	443.729	445.742	5		precursor	1	0.141395	0.00181657		y2	1	0.00547113	0.00133539		SAPAALKE	SAPAALK[+104]E
C4ZR80|RL9_ECOBW	50S ribosomal protein L9 OS=Escherichia coli (strain K12 / MC4100 / BW2952) GN=rplI PE=3 SV=1	rplI	83	TVTIASK[+100]AGDE	596.291	598.303	6		precursor	1	0.0835777	0.00490707		b10	2	0.181818	0.0169903		TVTIASKAGDE	TVTIASK[+104]AGDE
P0A7Z4|RPOA_ECOLI	DNA-directed RNA polymerase subunit alpha OS=Escherichia coli (strain K12) GN=rpoA PE=1 SV=1	rpoA	125	IVK[+100]PQHVIC[+57]HLTDE	596.97	598.312	7		precursor	1	0.0018357	0.00939075		b3	3	0.0357782	0.00909308		IVKPQHVICHLTDE	IVK[+104]PQHVIC[+57]HLTDE
C4ZRR4|RRF_ECOBW	Ribosome-recycling factor OS=Escherichia coli (strain K12 / MC4100 / BW2952) GN=frr PE=3 SV=1	frr	115	LTK[+100]IVRGEAE	608.333	610.345	1		precursor	1	0.000650272	0.000318935		b3	2	0.0284698	0.005145		LTKIVRGEAE	LTK[+104]IVRGEAE
B1X6E9|RS11_ECODH	30S ribosomal protein S11 OS=Escherichia coli (strain K12 / DH10B) GN=rpsK PE=3 SV=1	rpsK	87	VMVK[+100]GPGPGRE	613.814	615.826	1		precursor	1	0.146739	0.122524		y9	4	0.00102722	0.000501725		VMVKGPGPGRE	VMVK[+104]GPGPGRE
B1X6E9|RS11_ECODH	30S ribosomal protein S11 OS=Escherichia coli (strain K12 / DH10B) GN=rpsK PE=3 SV=1	rpsK	87	VM[+16]VK[+100]GPGPGRE	621.811	623.824	1		precursor	1	0.265832	0.220447		y9	2	0.0125786	0.000750751		VMVKGPGPGRE	VM[+16]VK[+104]GPGPGRE
C4ZYM7|RS16_ECOBW	30S ribosomal protein S16 OS=Escherichia coli (strain K12 / MC4100 / BW2952) GN=rpsP PE=3 SV=1	rpsP	46	RVGFFNPIASEK[+100]EE	861.92	863.933	6		precursor	1	0.0219201	0.000279009		y5	3	0.304348	0.0053872		RVGFFNPIASEKEE	RVGFFNPIASEK[+104]EE
C4ZRR1|RS2_ECOBW	30S ribosomal protein S2 OS=Escherichia coli (strain K12 / MC4100 / BW2952) GN=rpsB PE=3 SV=1	rpsB	45	K[+100]TVPMFNE	533.25	535.262	2		precursor	1	0.00408618	0		b5	1	0.0320197	0.00393959		KTVPMFNE	K[+104]TVPMFNE
B1X7P2|SFGH2_ECODH	S-formylglutathione hydrolase YeiG OS=Escherichia coli (strain K12 / DH10B) GN=yeiG PE=3 SV=1	yeiG	62	NFTTK[+100]AGAQRVAAE	782.392	784.404	1		precursor	1	0.00339559	0.0032944		y11	4	0	0.00862069		NFTTKAGAQRVAAE	NFTTK[+104]AGAQRVAAE
P0ACA3|SSPA_ECOLI	Stringent starvation protein A OS=Escherichia coli (strain K12) GN=sspA PE=1 SV=2	sspA	184	LK[+100]GYMTRVFE	672.337	674.349	8		precursor	1	0.491785	0		b2	2	0.08	0.0208605		LKGYMTRVFE	LK[+104]GYMTRVFE
P0AGE9|SUCD_ECOLI	Succinyl-CoA ligase [ADP-forming] subunit alpha OS=Escherichia coli (strain K12) GN=sucD PE=1 SV=2	sucD	272	AAGVK[+100]TVRSLADIGE	793.923	795.935	3		precursor	1	0.0643395	0.000274806		b12	1	0.0188877	0.00750883		AAGVKTVRSLADIGE	AAGVK[+104]TVRSLADIGE
P0A870|TALB_ECOLI	Transaldolase B OS=Escherichia coli (strain K12) GN=talB PE=1 SV=2	talB	301	GIRK[+100]FAIDQE	638.83	640.843	2		precursor	1	0.216867	0.0020669		b7	1	0.0787402	0		GIRKFAIDQE	GIRK[+104]FAIDQE
P0ADN2|YIFE_ECOLI	UPF0438 protein YifE OS=Escherichia coli (strain K12) GN=yifE PE=1 SV=2	yifE	49	LDLGK[+100]REPVTEEE	807.896	809.909	6		precursor	1	0.0335475	0.00929571		b9	1	0.00856164	0.00435137		LDLGKREPVTEEE	LDLGK[+104]REPVTEEE
